# Supplementary material for: RNA binding protein HuD promotes autophagy and tumor stress survival by suppressing mTORC1 activity and augmenting ARL6IP1 levels
Source: J Exp Clin Cancer Res. 2022 Jan 10;41:18. doi: 10.1186/s13046-021-02203-2 (PMC8744261; doi:10.1186/s13046-021-02203-2)
Supplement: Supplementary file 3 — Additional file 3. Dataset S2_RIP SEQ serum starvation. [file 13046_2021_2203_MOESM3_ESM.xlsx]

## Sheet: Sheet1
Filter: 24424		Fold change	Normalized data (log2)		Raw data (FPKM)		Annotation
ID	Gene Symbol	LS-Hud /LS-IgG	LS-IgG	LS-Hud	LS-IgG	LS-Hud	chromosome	start	end	width	strand	transcript_id	Biotype	Aliases	p_id	Description
1	A1BG	0.546467	1.99249	1.1207	2.96693	1.18083	chr19	58858172	58864865	1766	-	NM_130786	protein_coding	A1B|ABG|DKFZp686F0970|GAB|HYST2477	P6083	alpha-1-B glycoprotein
2	A1BG-AS1	0.777946	2.07862	1.71637	3.2074	2.29816	chr19	58863336	58866549	2130	+	NR_015380	lncRNA	.	.	A1BG antisense RNA 1
3	A1CF	0.957721	0.174261	0.111938	0.127542	0.0812543	chr10	52559169	52645435	9505	-	NM_001198818	protein_coding	ACF|ACF64|ACF65|APOBEC1CF|ASP|MGC163391	P5928	APOBEC1 complementation factor
4	A2M	0.741403	0.43167	0	0.346899	0	chr12	9220304	9268558	4653	-	NM_000014	protein_coding	CPAMD5|DKFZp779B086|S863-7	P15056	alpha-2-macroglobulin
5	A2M-AS1	0.714129	1.56336	1.07762	1.94694	1.11604	chr12	9217773	9220651	2187	+	NR_026971	lncRNA	.	.	A2M antisense RNA 1 (head to head)
6	A2ML1	1	0	0	0	0	chr12	8975150	9029381	5363	+	NM_144670	protein_coding	CPAMD9|DKFZp686C1729|DKFZp686D2011|DKFZp686G1812|DKFZp686L1821|DKFZp686O1010|FLJ16045|FLJ25179|FLJ39129|FLJ41597|FLJ41598|FLJ41607	P32594	alpha-2-macroglobulin like 1
7	A2MP1	1	0	0	0	0	chr12	9381129	9386803	1201	-	NR_040112	misc_RNA	A2MP	.	alpha-2-macroglobulin pseudogene 1
8	A3GALT2	1	0	0	0	0	chr1	33772367	33786699	1023	-	NM_001080438	protein_coding	IGBS3S	P20083	alpha 1,3-galactosyltransferase 2
9	A4GALT	1	0	0	0	0	chr22	43088127	43116876	2092	-	NM_017436	protein_coding	A14GALT|A4GALT1|Gb3S|P(k)|P1|PK	P6229	alpha 1,4-galactosyltransferase
10	A4GNT	1	0	0	0	0	chr3	137842560	137851229	1771	-	NM_016161	protein_coding	MGC149493|alpha4GnT	P35591	alpha-1,4-N-acetylglucosaminyltransferase
11	AA06	1	0	0	0	0	chr17	31856806	31860779	632	-	NR_037584	misc_RNA	.	.	uncharacterized LOC100506677
12	AAAS	0.822773	3.89519	3.61376	13.8095	11.2947	chr12	53701240	53715412	1837	-	NM_001173466	protein_coding	AAA|AAASb|ADRACALA|ADRACALIN|ALADIN|DKFZp586G1624	P16676	aladin WD repeat nucleoporin
13	AACS	0.93693	4.20301	4.10902	17.3336	16.3278	chr12	125549925	125627871	3321	+	NM_023928	protein_coding	ACSF1|FLJ12389|FLJ41251|SUR-5	P20974	acetoacetyl-CoA synthetase
14	AACSP1	0.881345	5.74447	5.56225	52.3534	46.4577	chr5	178191864	178203277	2173	-	NR_024035	misc_RNA	AACSL	.	acetoacetyl-CoA synthetase pseudogene 1
15	AADAC	1	0	0	0	0	chr3	151531861	151546276	1606	+	NM_001086	protein_coding	CES5A1|DAC	P33125	arylacetamide deacetylase
16	AADACL2	1	0	0	0	0	chr3	151451704	151475556	1500	+	NM_207365	protein_coding	MGC72001	P25651	arylacetamide deacetylase-like 2
17	AADACL2-AS1	0.976318	0.820205	0.785628	0.762298	0.726791	chr3	151468967	151645963	772	-	NR_110202	lncRNA	.	.	AADACL2 antisense RNA 1
18	AADACL3	1	0	0	0	0	chr1	12776118	12788726	4049	+	NM_001103170	protein_coding	.	P35826	arylacetamide deacetylase-like 3
19	AADACL4	1	0	0	0	0	chr1	12704566	12727097	1575	+	NM_001013630	protein_coding	.	P28455	arylacetamide deacetylase-like 4
20	AADACP1	1	0	0	0	0	chr3	151488244	151502682	1289	+	NR_026915	misc_RNA	.	.	arylacetamide deacetylase pseudogene 1
21	AADAT	0.856219	4.72316	4.49922	25.2879	21.7132	chr4	170981373	171011538	2396	-	NM_182662	protein_coding	KAT2|KATII	P18026	aminoadipate aminotransferase
22	AAED1	0.566841	1.87334	1.05436	2.64976	1.08422	chr9	99403533	99417599	1225	-	NM_153698	protein_coding	.	P14782	AhpC/TSA antioxidant enzyme domain containing 1
23	AAGAB	1.39944	3.60679	4.09164	11.1265	16.1186	chr15	67493013	67547536	3584	-	NM_024666	protein_coding	DKFZp667D2317|DKFZp686G08119|FLJ11506|p34	P10185	alpha- and gamma-adaptin binding protein
24	AAK1	0.871586	2.59092	2.39264	4.9994	4.27167	chr2	69685127	69870977	21265	-	NM_014911	protein_coding	DKFZp686F03202|DKFZp686K16132|FLJ23712|FLJ25931|FLJ31060|FLJ42882|FLJ45252|KIAA1048|MGC138170|MGC164568|MGC164570	P29895	AP2 associated kinase 1
25	AAMDC	0.95841	1.84311	1.78183	2.57407	2.45064	chr11	77532208	77583398	504	+	NM_024684	protein_coding	.	P35088	adipogenesis associated, Mth938 domain containing
26	AAMP	0.558324	4.45764	3.61682	20.8724	11.3215	chr2	219128852	219134932	1832	-	NM_001302545	protein_coding	.	P13280	angio associated migratory cell protein
27	AANAT	0.998952	0.00151321	0	0	0	chr17	74449433	74466199	2304	+	NM_001166579	protein_coding	SNAT	P17385	aralkylamine N-acetyltransferase
28	AAR2	0.574514	3.08421	2.28463	7.443	3.89354	chr20	34824339	34844863	2486	+	NM_001271874	protein_coding	.	P16425	AAR2 splicing factor homolog
29	AARD	1.17456	0.317538	0.549653	0.244114	0.466358	chr8	117950464	117956239	1786	+	NM_001025357	protein_coding	.	P36042	alanine and arginine rich domain containing protein
30	AARS	1.11697	2.96338	3.12297	6.75973	7.75172	chr16	70286297	70323412	3344	-	NM_001605	protein_coding	CMT2N	P9555	alanyl-tRNA synthetase
31	AARS2	1.17812	3.66578	3.90226	11.6306	14.0159	chr6	44266463	44281063	4782	-	NM_020745	protein_coding	AARSL|KIAA1270|MT-ALARS|MTALARS|bA444E17.1	P3709	alanyl-tRNA synthetase 2, mitochondrial
32	AARSD1	0.732765	4.62782	4.17924	23.6063	17.1965	chr17	41102543	41116515	1364	-	NM_001261434	protein_coding	MGC2744	P23303	alanyl-tRNA synthetase domain containing 1
33	AASDH	0.893349	3.2113	3.0486	8.21931	7.30903	chr4	57204451	57253674	4702	-	NM_001286670	protein_coding	ACSF4|LYS2|NRPS1098|NRPS998	P24992	aminoadipate-semialdehyde dehydrogenase
34	AASDHPPT	2.09928	4.40254	5.47243	20.0466	43.5856	chr11	105948292	105969419	2861	+	NM_015423	protein_coding	AASD-PPT|DKFZp566E2346|LYS2|LYS5	P9650	aminoadipate-semialdehyde dehydrogenase-phosphopantetheinyl transferase
35	AASS	0.939632	0.865304	0.775471	0.816934	0.715768	chr7	121713598	121784344	5871	-	NM_005763	protein_coding	LKR/SDH|LKRSDH|LORSDH	P1807	aminoadipate-semialdehyde synthase
36	AATBC	0.935226	1.42054	1.32393	1.66841	1.51065	chr21	45225639	45232448	4598	-	NR_026961	lncRNA	.	.	apoptosis associated transcript in bladder cancer
37	AATF	0.465895	4.2344	3.13248	17.7397	7.80744	chr17	35306175	35414171	2141	+	NM_012138	protein_coding	CHE-1|CHE1|DED	P3457	apoptosis antagonizing transcription factor
38	AATK	0.686373	4.09669	3.55375	16.0301	10.7942	chr17	79091096	79139872	5358	-	NM_004920	protein_coding	AATYK|AATYK1|KIAA0641|LMR1|LMTK1|p35BP	P2424	apoptosis-associated tyrosine kinase
39	AATK-AS1	0.282384	1.82427	0	2.53203	0	chr17	79139307	79156964	1577	+	NR_027255	lncRNA	.	.	AATK antisense RNA 1
40	ABALON	0.547085	3.09386	2.22369	7.50028	3.69096	chr20	30309310	30311212	1903	+	NR_131907	lncRNA	.	.	apoptotic BCL2L1-antisense long non-coding RNA
41	ABAT	0.71218	3.46943	2.97975	10.028	6.92117	chr16	8768444	8878432	5930	+	NM_020686	protein_coding	FLJ17813|FLJ30272|GABA-AT|GABAT|NPD009	P14995	4-aminobutyrate aminotransferase
42	ABCA1	0.912779	0.680449	0.548787	0.599307	0.465474	chr9	107543284	107690527	10502	-	NM_005502	protein_coding	ABC-1|ABC1|CERP|FLJ14958|HDLDT1|MGC164864|MGC165011|TGD	P18452	ATP binding cassette subfamily A member 1
43	ABCA10	1.38938	0.0898435	0.564281	0.0629649	0.481471	chr17	67144148	67240956	6331	-	NM_080282	protein_coding	EST698739	P12881	ATP binding cassette subfamily A member 10
44	ABCA11P	0.952737	2.93687	2.86702	6.62238	6.3261	chr4	419224	467998	1895	-	NR_002451	misc_RNA	ABCA11|EST1133530|FLJ14297|FLJ57767|MGC120309|MGC120310|MGC120312|MGC132744|MGC138274	.	ATP binding cassette subfamily A member 11, pseudogene
45	ABCA12	1.4189	1.12568	1.63045	1.17473	2.10545	chr2	215796266	216003151	9180	-	NM_015657	protein_coding	DKFZp434G232|FLJ41584|ICR2B|LI2	P11022	ATP binding cassette subfamily A member 12
46	ABCA13	1.0215	2.29054e-05	0.0307086	0	0.0217147	chr7	48211057	48687091	17114	+	NM_152701	protein_coding	.	P20458	ATP binding cassette subfamily A member 13
47	ABCA17P	1.18327	0.000591804	0.24337	0	0.185127	chr16	2390923	2476700	4188	+	NR_003574	misc_RNA	ABCA17|FLJ37881	.	ATP binding cassette subfamily A member 17, pseudogene
48	ABCA2	0.999145	3.82468	3.82345	13.1011	13.2188	chr9	139901686	139923374	8360	-	NM_212533	protein_coding	ABC2|MGC129761	P24941	ATP binding cassette subfamily A member 2
49	ABCA3	0.693932	5.62405	5.09691	48.0797	33.376	chr16	2325879	2390747	6623	-	NM_001089	protein_coding	ABC-C|ABC3|EST111653|LBM180|MGC166979|MGC72201|SMDP3	P34469	ATP binding cassette subfamily A member 3
50	ABCA4	0.723964	0.46601	0	0.379211	0	chr1	94458394	94586705	7325	-	NM_000350	protein_coding	ABC10|ABCR|ARMD2|CORD3|DKFZp781N1972|FFM|FLJ17534|RMP|RP19|STGD|STGD1	P24515	ATP binding cassette subfamily A member 4
51	ABCA5	1.05775	4.09252	4.17353	15.9791	17.1221	chr17	67240576	67323323	8177	-	NM_018672	protein_coding	ABC13|DKFZp451F117|DKFZp779N2435|EST90625|FLJ16381	P5909	ATP binding cassette subfamily A member 5
52	ABCA6	0.828436	0.465437	0.193898	0.378843	0.144838	chr17	67074847	67138015	5296	-	NM_080284	protein_coding	EST155051|FLJ43498	P34581	ATP binding cassette subfamily A member 6
53	ABCA7	0.618658	2.24858	1.55579	3.73293	1.95132	chr19	1040102	1065570	6818	+	NM_019112	protein_coding	ABCA-SSN|ABCX|FLJ40025	P22731	ATP binding cassette subfamily A member 7
54	ABCA8	1	0	0	0	0	chr17	66863428	66951533	5989	-	NM_001288985	protein_coding	KIAA0822|MGC163152	P2145	ATP binding cassette subfamily A member 8
55	ABCA9	1.05978	0.000211906	0.0839704	0	0.0604801	chr17	66970773	67057136	6301	-	NM_080283	protein_coding	DKFZp686F2450|EST640918|MGC75415	P2189	ATP binding cassette subfamily A member 9
56	ABCA9-AS1	1	0	0	0	0	chr17	67000855	67014464	523	+	NR_126414	lncRNA	.	.	ABCA9 antisense RNA 1
57	ABCB1	1	0	0	0	0	chr7	87133179	87342639	4716	-	NM_000927	protein_coding	ABC20|CD243|CLCS|GP170|MDR1|MGC163296|P-GP|PGY1	P35710	ATP-binding cassette, sub-family B (MDR/TAP), member 1
58	ABCB10	0.900649	3.29458	3.14362	8.76761	7.87431	chr1	229652329	229694442	3857	-	NM_012089	protein_coding	EST20237|M-ABC2|MTABC2	P16927	ATP binding cassette subfamily B member 10
59	ABCB11	1	0	0	0	0	chr2	169779449	169887833	4711	-	NM_003742	protein_coding	ABC16|BRIC2|BSEP|PFIC-2|PFIC2|PGY4|SPGP	P31799	ATP binding cassette subfamily B member 11
60	ABCB4	0.999914	0.00012379	0	0	0	chr7	87031361	87105019	3967	-	NM_018849	protein_coding	ABC21|GBD1|MDR2|MDR2/3|MDR3|PFIC-3|PGY3	P32530	ATP-binding cassette, sub-family B (MDR/TAP), member 4
61	ABCB5	1.07888	0.128657	0.238196	0.0925039	0.180541	chr7	20655245	20796637	7842	+	NM_001163941	protein_coding	ABCB5alpha|ABCB5beta|EST422562	P19887	ATP binding cassette subfamily B member 5
62	ABCB6	0.707654	4.15521	3.65632	16.7328	11.6644	chr2	220074488	220083712	3018	-	NM_005689	protein_coding	ABC|ABC14|EST45597|FLJ22414|MTABC3|PRP|umat	P21607	ATP binding cassette subfamily B member 6 (Langereis blood group)
63	ABCB7	0.978168	3.54793	3.51609	10.6441	10.4867	chrX	74273007	74376175	2525	-	NM_001271696	protein_coding	ABC7|ASAT|Atm1p|EST140535	P34559	ATP binding cassette subfamily B member 7
64	ABCB8	0.847695	3.39496	3.15658	9.47367	7.9529	chr7	150725509	150744869	4660	+	NM_001282292	protein_coding	EST328128|M-ABC1|MABC1	P3280	ATP binding cassette subfamily B member 8
65	ABCB9	0.400064	3.23816	1.91647	8.39759	2.79066	chr12	123405498	123451056	3909	-	NM_001243014	protein_coding	EST122234|KIAA1520|TAPL|hABCB9	P7219	ATP binding cassette subfamily B member 9
66	ABCC1	0.731246	6.32326	5.87169	78.6849	57.8139	chr16	16043434	16236930	6563	+	NM_004996	protein_coding	ABC29|ABCC|DKFZp686N04233|DKFZp781G125|GS-X|MRP|MRP1	P13896	ATP binding cassette subfamily C member 1
67	ABCC10	0.910341	3.56452	3.42899	10.7771	9.81547	chr6	43395292	43418163	6793	+	NM_001198934	protein_coding	EST182763|MRP7|SIMRP7	P12541	ATP binding cassette subfamily C member 10
68	ABCC11	0.785447	0.348414	0	0.271816	0	chr16	48200822	48269088	4576	-	NM_032583	protein_coding	EWWD|MRP8|WW	P33374	ATP binding cassette subfamily C member 11
69	ABCC12	1	0	0	0	0	chr16	48116884	48180681	5168	-	NM_033226	protein_coding	MGC27071|MRP9	P16985	ATP binding cassette subfamily C member 12
70	ABCC13	1	0	0	0	0	chr21	15646120	15673692	2924	+	NR_003088	misc_RNA	C21orf73|PRED6	.	ATP binding cassette subfamily C member 13 (pseudogene)
71	ABCC2	0.617049	1.87245	1.17591	2.64959	1.26623	chr10	101542355	101611949	5446	+	NM_000392	protein_coding	ABC30|CMOAT|DJS|KIAA1010|MRP2|cMRP	P25892	ATP binding cassette subfamily C member 2
72	ABCC3	0.999777	0.000322127	0	0	0	chr17	48712218	48769063	5166	+	NM_001144070	protein_coding	ABC31|DKFZp686E22157|EST90757|MLP2|MOAT-D|MRP3|cMOAT2	P6385	ATP binding cassette subfamily C member 3
73	ABCC4	1.08597	4.38698	4.50596	19.8227	21.8189	chr13	95672083	95953700	6265	-	NM_001301829	protein_coding	EST170205|MOAT-B|MOATB|MRP4	P17278	ATP binding cassette subfamily C member 4
74	ABCC5	0.915326	6.24489	6.11725	74.4725	68.7248	chr3	183637724	183735727	7060	-	NM_005688	protein_coding	ABC33|DKFZp686C1782|EST277145|MOAT-C|MOATC|MRP5|SMRP|pABC11	P33349	ATP binding cassette subfamily C member 5
75	ABCC5-AS1	0.998463	0.00221883	0	0	0	chr3	183724126	183729207	469	+	NR_046570	lncRNA	.	.	ABCC5 antisense RNA 1
76	ABCC6	0.933341	0.706198	0.606675	0.628244	0.525405	chr16	16243422	16317328	5762	-	NM_001171	protein_coding	ABC34|ARA|EST349056|MLP1|MOATE|MRP6|PXE|PXE1|URG7	P4794	ATP binding cassette subfamily C member 6
77	ABCC6P1	1.62413	0.207242	0.906909	0.153169	0.878138	chr16	18582570	18609607	2724	+	NR_003569	misc_RNA	.	.	ATP binding cassette subfamily C member 6 pseudogene 1
78	ABCC6P2	0.999397	0.000870667	0	0	0	chr16	14916289	14918559	706	-	NR_023387	misc_RNA	.	.	ATP binding cassette subfamily C member 6 pseudogene 2
79	ABCC8	1.20355	3.38637	3.65367	9.40378	11.6423	chr11	17414432	17498392	4921	-	NM_001287174	protein_coding	ABC36|HHF1|HI|HRINS|MRP8|PHHI|SUR|SUR1|TNDM2	P19463	ATP binding cassette subfamily C member 8
80	ABCC9	1.28682	5.07294	5.43675	32.4943	42.5044	chr12	21950324	22089628	8462	-	NM_020297	protein_coding	ABC37|CMD1O|FLJ36852|SUR2	P29560	ATP binding cassette subfamily C member 9
81	ABCD1	0.855363	1.53864	1.31325	1.89601	1.49219	chrX	152990323	153010216	3664	+	NM_000033	protein_coding	ABC42|ALD|ALDP|AMN	P28427	ATP binding cassette subfamily D member 1
82	ABCD2	1.34751	0.932025	1.36232	0.901256	1.57926	chr12	39945022	40013843	5341	-	NM_005164	protein_coding	ABC39|ALDL1|ALDR|ALDRP|hALDR	P8318	ATP-binding cassette, sub-family D (ALD), member 2
83	ABCD3	1.88959	3.36801	4.28608	9.2742	18.5906	chr1	94883933	94984219	3797	+	NM_002858	protein_coding	ABC43|PMP70|PXMP1|ZWS2	P25608	ATP binding cassette subfamily D member 3
84	ABCD4	0.796936	3.13011	2.80265	7.71729	6.00531	chr14	74751980	74769767	3157	-	NR_003256	protein_coding	ABC41|EST352188|P70R|P79R|PMP69|PXMP1L	.	ATP binding cassette subfamily D member 4
85	ABCE1	1.62459	4.69384	5.39391	24.757	41.2246	chr4	146019156	146050676	4321	+	NM_002940	protein_coding	ABC38|OABP|RLI|RNASEL1|RNASELI|RNS4I	P5308	ATP binding cassette subfamily E member 1
86	ABCF1	0.940405	5.4692	5.38056	43.0892	40.8386	chr6	30539170	30559309	3464	+	NM_001090_5	protein_coding	ABC27|ABC50	P7377	ATP binding cassette subfamily F member 1
87	ABCF2	1.08078	3.83689	3.94896	13.2239	14.5078	chr7	150904923	150924460	5101	-	NM_005692	protein_coding	ABC28|DKFZp586K1823|EST133090|HUSSY18|M-ABC1	P32546	ATP binding cassette subfamily F member 2
88	ABCF3	0.826845	3.91518	3.64087	14.0189	11.5258	chr3	183903863	183911795	2572	+	NM_018358	protein_coding	EST201864|FLJ11198	P5000	ATP binding cassette subfamily F member 3
89	ABCG1	1.0321	3.87347	3.91905	13.589	14.19	chr21	43619799	43717354	3607	+	NM_207627	protein_coding	ABC8|MGC34313|WHITE1	P915	ATP binding cassette subfamily G member 1
90	ABCG2	1.08995	4.0185e-05	0.124301	0	0.0905348	chr4	89011416	89152474	4750	-	NM_001257386	protein_coding	ABC15|ABCP|BCRP|BCRP1|BMDP|CD338|CDw338|EST157481|MGC102821|MRX|MXR|MXR1	P28094	ATP-binding cassette, sub-family G (WHITE), member 2 (Junior blood group)
91	ABCG4	0.811566	1.01887	0.717647	1.01938	0.649443	chr11	119019750	119033374	3935	+	NM_022169	protein_coding	WHITE2	P20562	ATP binding cassette subfamily G member 4
92	ABCG5	0.867105	0.205721	0	0.152202	0	chr2	44039611	44065958	2740	-	NM_022436	protein_coding	STSL	P28908	ATP binding cassette subfamily G member 5
93	ABCG8	1.89455	0.000799845	0.922656	0	0.899197	chr2	44066103	44105605	2665	+	NM_022437	protein_coding	GBD4|MGC142217|STSL	P6033	ATP binding cassette subfamily G member 8
94	ABHD1	0.615186	0.700904	0	0.622121	0	chr2	27346657	27353680	1446	+	NM_032604	protein_coding	FLJ36128|LABH1	P12748	abhydrolase domain containing 1
95	ABHD10	1.96432	2.47683	3.45086	4.54097	9.97702	chr3	111697723	111712215	2806	+	NR_073571	protein_coding	FLJ11342	.	abhydrolase domain containing 10
96	ABHD11	1.73874	1.63236	2.4304	2.08957	4.4061	chr7	73150425	73153184	2174	-	NM_001301058	protein_coding	WBSCR21	P7590	abhydrolase domain containing 11
97	ABHD11-AS1	1	0	0	0	0	chr7	73149399	73150330	473	+	NR_026690	lncRNA	.	.	ABHD11 antisense RNA 1 (tail to tail)
98	ABHD12	0.754712	4.04742	3.64141	15.4578	11.5329	chr20	25275379	25371618	2411	-	NM_015600	protein_coding	ABHD12A|BEM46L2|C20orf22|DKFZp434P106|dJ965G21.2	P4902	abhydrolase domain containing 12
99	ABHD12B	1.28841	0.000127607	0.365723	0	0.289795	chr14	51338878	51371688	1708	+	NM_001206673	protein_coding	BEM46L3|C14orf29|MGC129926|MGC129927|c14_5314	P35588	abhydrolase domain containing 12B
100	ABHD13	1.8823	3.19234	4.10484	8.0977	16.2751	chr13	108870763	108886603	5302	+	NM_032859	protein_coding	BEM46L1|C13orf6|FLJ14906|MGC27058|RP11-153I24.2|bA153I24.2	P25834	abhydrolase domain containing 13
101	ABHD14A	0.636444	3.38274	2.73085	9.38223	5.66787	chr3	52009042	52015216	1108	+	NM_015407	protein_coding	DKFZp564O243|DORZ1|FLJ60317|FLJ60467	P34527	abhydrolase domain containing 14A
102	ABHD14A-ACY1	2.45854	0.0577952	1.3556	0.039357	1.56549	chr3	52009042	52009220	179	+	NR_037192	protein_coding	.	.	ABHD14A-ACY1 readthrough
103	ABHD14B	1.25864	1.92605	2.25792	2.78572	3.799	chr3	52002526	52008646	2243	-	NM_032750	protein_coding	CIB|MGC15429	P35512	abhydrolase domain containing 14B
104	ABHD15	0.473776	1.37827	0.300546	1.59217	0.23408	chr17	27887689	27894042	3355	-	NM_198147	protein_coding	.	P21758	abhydrolase domain containing 15
105	ABHD16A	0.58352	3.83774	3.0606	13.2305	7.3809	chr6	31654726	31671137	2481	-	NM_001177515	protein_coding	.	P17874	abhydrolase domain containing 16A
106	ABHD16B	1.48996	1.98712	2.5624	2.94803	4.92793	chr20	62492566	62494341	1776	+	NM_080622	protein_coding	.	P6030	abhydrolase domain containing 16B
107	ABHD17A	0.990854	3.73149	3.71823	12.2222	12.2159	chr19	1876975	1885518	1716	-	NM_001130111	protein_coding	.	P9331	abhydrolase domain containing 17A
108	ABHD17B	1.12001	3.81483	3.97835	13.0075	14.8273	chr9	74477368	74526148	3468	-	NM_016014	protein_coding	.	P26485	abhydrolase domain containing 17B
109	ABHD17C	2.00396	2.08429	3.08715	3.223	7.52731	chr15	80987652	81047962	2360	+	NM_021214	protein_coding	.	P16535	abhydrolase domain containing 17C
110	ABHD2	0.869684	4.19497	3.99353	17.2277	14.9983	chr15	89631381	89745591	9133	+	NM_007011	protein_coding	HS1-2|LABH2|MGC111112|MGC26249|PHPS1-2	P6412	abhydrolase domain containing 2
111	ABHD3	1.7309	2.47649	3.26801	4.54025	8.67004	chr18	19230858	19284766	2601	-	NM_001308257	protein_coding	LABH3|MGC11259	P33252	abhydrolase domain containing 3
112	ABHD4	0.999812	0.000270974	0	0	0	chr14	23067147	23081265	2509	+	NM_022060	protein_coding	ABH4|FLJ12816	P25083	abhydrolase domain containing 4
113	ABHD5	1.11493	2.64851	2.80546	5.24507	6.01583	chr3	43732375	43764217	5353	+	NM_016006	protein_coding	CDS|CGI58|IECN2|MGC8731|NCIE2	P30240	abhydrolase domain containing 5
114	ABHD6	1.2161	2.53291	2.81517	4.76154	6.06583	chr3	58223259	58280461	2393	+	NM_020676	protein_coding	.	P6158	abhydrolase domain containing 6
115	ABHD8	0.819258	3.35807	3.07046	9.21237	7.43193	chr19	17402940	17414282	2090	-	NM_024527	protein_coding	FLJ11743|MGC14280|MGC2512	P22501	abhydrolase domain containing 8
116	ABI1	0.936884	3.03597	2.94192	7.16595	6.71522	chr10	27035525	27150016	3773	-	NM_001178119	protein_coding	ABI-1|E3B1|NAP1BP|SSH3BP|SSH3BP1	P20982	abl interactor 1
117	ABI2	1.56438	5.00266	5.64826	30.9035	49.3692	chr2	204192962	204296896	7328	+	NM_001282925	protein_coding	ABI-2|ABI2B|AIP-1|AblBP3|SSH3BP2|argBPIA|argBPIB	P31813	abl-interactor 2
118	ABI3	1	0	0	0	0	chr17	47287589	47300587	2091	+	NM_016428	protein_coding	NESH|SSH3BP3	P16469	ABI family member 3
119	ABI3BP	0.924971	0.627976	0.515456	0.5423	0.431914	chr3	100468179	100712334	4473	-	NM_015429	protein_coding	FLJ41743|FLJ41754|NESHBP|TARSH	P15877	ABI family member 3 binding protein
120	ABL1	0.572958	4.54922	3.74572	22.3043	12.4735	chr9	133589268	133763062	6152	+	NM_007313	protein_coding	ABL|JTK7|bcr/abl|c-ABL|p150|v-abl	P8439	ABL proto-oncogene 1, non-receptor tyrosine kinase
121	ABL2	0.976204	4.04394	4.0092	15.4182	15.1704	chr1	179068462	179198819	12340	-	NM_001168239	protein_coding	ABLL|ARG|FLJ22224|FLJ31718|FLJ41441	P9270	ABL proto-oncogene 2, non-receptor tyrosine kinase
122	ABLIM1	0.944663	4.86103	4.7789	27.925	26.5704	chr10	116190869	116444414	8303	-	NM_006720	protein_coding	ABLIM|DKFZp781D0148|FLJ14564|KIAA0059|LIMAB1|LIMATIN|MGC1224	P29880	actin binding LIM protein 1
123	ABLIM2	0.50879	1.38402	0.409166	1.60125	0.331409	chr4	7967037	8160559	5219	-	NM_032432	protein_coding	DKFZp761F129|FLJ26534|FLJ39684|KIAA1808|MGC141918	P24182	actin binding LIM protein family member 2
124	ABLIM3	1	0	0	0	0	chr5	148521046	148640001	5317	+	NM_014945	protein_coding	.	P14452	actin binding LIM protein family member 3
125	ABO	1	0	0	0	0	chr9	136130563	136150630	1579	-	NM_020469	protein_coding	A3GALNT|A3GALT1|GTB|NAGAT	P25185	ABO blood group (transferase A, alpha 1-3-N-acetylgalactosaminyltransferase
126	ABR	0.799088	4.6592	4.33562	24.1483	19.2784	chr17	906758	1090616	6656	-	NM_001092	protein_coding	FLJ45954|MDB	P567	active BCR-related
127	ABRA	0.999901	0.000143234	0	0	0	chr8	107771711	107782472	2754	-	NM_139166	protein_coding	STARS	P20495	actin binding Rho activating protein
128	ABRACL	2.12967	1.77863	2.86926	2.4149	6.33523	chr6	139349819	139364439	845	+	NM_021243	protein_coding	.	P35743	ABRA C-terminal like
129	ABT1	1.03638	3.09372	3.14527	7.5	7.88206	chr6	26597171	26600277	2263	+	NM_013375	protein_coding	hABT1	P146	activator of basal transcription 1
130	ABTB1	0.885036	1.78944	1.61325	2.44523	2.0688	chr3	127391781	127399769	2015	+	NM_032548	protein_coding	BPOZ|BTB3|EF1ABP|MGC20585	P9345	ankyrin repeat and BTB domain containing 1
131	ABTB2	0.556161	2.15838	1.31195	3.44856	1.49106	chr11	34172534	34379555	4903	-	NM_145804	protein_coding	DKFZp586C1619	P10834	ankyrin repeat and BTB domain containing 2
132	ACAA1	0.744826	3.06352	2.6385	7.32332	5.25267	chr3	38164201	38178733	1819	-	NM_001607	protein_coding	ACAA|PTHIO|THIO	P25188	acetyl-CoA acyltransferase 1
133	ACAA2	1.46514	3.80865	4.35969	12.9458	19.6164	chr18	47309874	47340251	1934	-	NM_006111	protein_coding	DSAEC|FLJ35992|FLJ95265	P35894	acetyl-CoA acyltransferase 2
134	ACACA	0.76554	5.12727	4.74182	33.7848	25.8739	chr17	35441927	35766902	11380	-	NM_198838	protein_coding	ACAC|ACC|ACC1|ACCA	P18070	acetyl-CoA carboxylase alpha
135	ACACB	0.577572	1.32247	0.530539	1.49264	0.448429	chr12	109577202	109706030	9249	+	NM_001093	protein_coding	ACC2|ACCB|HACC275	P20814	acetyl-CoA carboxylase beta
136	ACAD10	0.74134	3.91157	3.47978	13.9791	10.2045	chr12	112123857	112194911	4107	+	NM_001136538	protein_coding	MGC5601	P26188	acyl-CoA dehydrogenase family member 10
137	ACAD11	0.743606	3.27375	2.84636	8.62473	6.22448	chr3	132276982	132378975	1630	-	NM_032169	protein_coding	FLJ12592|MGC150619	P33416	acyl-CoA dehydrogenase family member 11
138	ACAD8	0.889118	2.45093	2.28137	4.44654	3.87874	chr11	134123434	134135746	2201	+	NM_014384	protein_coding	ACAD-8|ARC42|FLJ22590	P11937	acyl-CoA dehydrogenase family member 8
139	ACAD9	0.786578	4.17024	3.8239	16.9205	13.2223	chr3	128598333	128631957	2495	+	NM_014049	protein_coding	FLJ23533|MGC14452|NPD002	P27711	acyl-CoA dehydrogenase family member 9
140	ACADL	0.662579	0.593837	0	0.506589	0	chr2	211052716	211090215	2490	-	NM_001608	protein_coding	ACAD4|FLJ94052|LCAD	P5498	acyl-CoA dehydrogenase, long chain
141	ACADM	1.3753	4.7108	5.17055	25.0628	35.1683	chr1	76190032	76229363	2821	+	NM_001127328	protein_coding	ACAD1|FLJ18227|FLJ93013|FLJ99884|MCAD|MCADH	P3086	acyl-CoA dehydrogenase, C-4 to C-12 straight chain
142	ACADS	1.32254	1.79314	2.19645	2.45345	3.59771	chr12	121163541	121177811	2087	+	NM_001302554	protein_coding	ACAD3|SCAD	P6550	acyl-CoA dehydrogenase, C-2 to C-3 short chain
143	ACADSB	1.40739	2.90452	3.39754	6.4557	9.57709	chr10	124768429	124817806	5941	+	NM_001609	protein_coding	2-MEBCAD|ACAD7|SBCAD	P19204	acyl-CoA dehydrogenase, short/branched chain
144	ACADVL	0.834469	3.74601	3.48494	12.3529	10.2458	chr17	7120444	7128586	2444	+	NM_001270447	protein_coding	ACAD6|LCACD|VLCAD	P25512	acyl-CoA dehydrogenase, very long chain
145	ACAN	0.955384	0.0658476	0	0.0462442	0	chr15	89346674	89418585	8840	+	NM_013227	protein_coding	AGC1|AGCAN|CSPG1|CSPGCP|MSK16|SEDK	P26378	aggrecan
146	ACAP1	0.999932	9.79581e-05	0	0	0	chr17	7239848	7254793	2508	+	NM_014716	protein_coding	CENTB1|KIAA0050	P13008	ArfGAP with coiled-coil, ankyrin repeat and PH domains 1
147	ACAP2	0.888965	4.32436	4.15456	18.9396	16.8861	chr3	194995465	195163817	7170	-	NM_012287	protein_coding	CENTB2|CNT-B2|KIAA0041	P28070	ArfGAP with coiled-coil, ankyrin repeat and PH domains 2
148	ACAP3	0.548689	3.92407	3.05813	14.1112	7.36528	chr1	1227764	1243269	3759	-	NM_030649	protein_coding	CENTB5|KIAA1716	P2574	ArfGAP with coiled-coil, ankyrin repeat and PH domains 3
149	ACAT1	0.725845	3.93263	3.47036	14.2033	10.1292	chr11	107992258	108018891	2134	+	NM_000019	protein_coding	ACAT|MAT|T2|THIL	P2821	acetyl-CoA acetyltransferase 1
150	ACAT2	0.355271	4.06369	2.57068	15.6525	4.96632	chr6	160182989	160200087	1852	+	NM_005891	protein_coding	.	P17549	acetyl-CoA acetyltransferase 2
151	ACBD3	1.67579	3.66189	4.40673	11.5965	20.2992	chr1	226332380	226374423	3565	-	NM_022735	protein_coding	GCP60|GOCAP1|GOLPH1|PAP7	P19862	acyl-CoA binding domain containing 3
152	ACBD4	1.1186	3.22159	3.38327	8.28447	9.47815	chr17	43209967	43221543	2851	+	NM_001135704	protein_coding	FLJ13322|FLJ90623	P25434	acyl-CoA binding domain containing 4
153	ACBD5	1.05508	3.0935	3.17085	7.49855	8.04104	chr10	27484143	27531068	4056	-	NM_001301254	protein_coding	DKFZp434A2417|KIAA1996	P7435	acyl-CoA binding domain containing 5
154	ACBD6	0.622396	5.63398	4.94988	48.4185	30.046	chr1	180257352	180472022	1616	-	NM_032360	protein_coding	MGC2404	P31681	acyl-CoA binding domain containing 6
155	ACBD7	1.2801	2.22548	2.58173	3.65682	5.00888	chr10	15117474	15130775	3370	-	NM_001039844	protein_coding	FLJ38219|FLJ52263|MGC33893|bA455B2.2	P11364	acyl-CoA binding domain containing 7
156	ACCS	1	0	0	0	0	chr11	44087729	44105569	2317	+	NM_001127219	protein_coding	ACS|PHACS	P31872	1-aminocyclopropane-1-carboxylate synthase homolog (inactive)
157	ACCSL	1	0	0	0	0	chr11	44069531	44081527	1820	+	NM_001031854	protein_coding	.	P34107	1-aminocyclopropane-1-carboxylate synthase (inactive)-like
158	ACD	0.865644	3.19022	2.98206	8.08711	6.93347	chr16	67691415	67694718	2018	-	NM_022914	protein_coding	PIP1|PTOP|TINT1|TPP1	P1563	adrenocortical dysplasia homolog
159	ACE	0.637629	2.2271	1.57788	3.66183	1.99752	chr17	61554422	61575741	5219	+	NM_000789	protein_coding	ACE1|CD143|DCP|DCP1|MGC26566|MVCD3	P247	angiotensin I converting enzyme
160	ACE2	0.894794	0.160373	0	0.116835	0	chrX	15579156	15620192	3507	-	NM_021804	protein_coding	ACEH|DKFZp434A014	P34377	angiotensin I converting enzyme 2
161	ACER1	1	0	0	0	0	chr19	6306510	6333640	1088	-	NM_133492	protein_coding	ALKCDase1|ASAH3|MGC138327|MGC138329	P24378	alkaline ceramidase 1
162	ACER2	1.5718	1.86288	2.51529	2.62366	4.7355	chr9	19408925	19452500	2852	+	NM_001010887	protein_coding	ALKCDase2|ASAH3L|FLJ41587	P14743	alkaline ceramidase 2
163	ACER3	1.39332	3.25174	3.73027	8.48278	12.3231	chr11	76571917	76737841	7502	+	NM_018367	protein_coding	APHC|FLJ11238|PHCA	P15067	alkaline ceramidase 3
164	ACHE	2.03487	0.483883	1.50882	0.394728	1.85364	chr7	100487615	100493754	2388	-	NM_001282449	protein_coding	ARACHE|N-ACHE|YT	P13334	acetylcholinesterase (Cartwright blood group)
165	ACIN1	0.847553	6.14482	5.9062	69.4143	59.237	chr14	23527774	23564823	5104	-	NM_014977	protein_coding	ACINUS|ACN|DKFZp667N107|KIAA0670|fSAP152	P14570	apoptotic chromatin condensation inducer 1
166	ACKR1	1.19355	0.51684	0.772103	0.428134	0.710959	chr1	159173803	159176290	3250	+	NM_002036	protein_coding	.	P11548	atypical chemokine receptor 1 (Duffy blood group)
167	ACKR2	1.26533	0.000660536	0.340179	0	0.26764	chr3	42850964	42908775	2960	+	NM_001296	protein_coding	.	P5589	atypical chemokine receptor 2
168	ACKR3	0.82999	0.268835	0	0.203638	0	chr2	237478380	237490994	2100	+	NM_020311	protein_coding	.	P3930	atypical chemokine receptor 3
169	ACKR4	1.71155	1.06439	1.83969	1.08417	2.59016	chr3	132316081	132321485	4845	+	NM_016557	protein_coding	.	P23438	atypical chemokine receptor 4
170	ACLY	1.03857	5.57502	5.62962	46.4425	48.7236	chr17	40023170	40075272	5341	-	NM_001303274	protein_coding	ACL|ATPCL|CLATP	P28799	ATP citrate lyase
171	ACMSD	1.49794	0.45585	1.03883	0.369384	1.0582	chr2	135596186	135659602	1357	+	NM_001307983	protein_coding	.	P3418	aminocarboxymuconate semialdehyde decarboxylase
172	ACO1	0.806535	1.82866	1.51847	2.53883	1.87476	chr9	32384601	32450832	3620	+	NM_001278352	protein_coding	ACONS|IREB1|IREBP|IREBP1|IRP1	P23456	aconitase 1
173	ACO2	0.653589	3.82251	3.20897	13.0842	8.28646	chr22	41865129	41924993	2741	+	NM_001098	protein_coding	ACONM|MGC20605|MGC33908	P34775	aconitase 2
174	ACOT1	1.7863	0.00098084	0.837957	0	0.791096	chr14	74003928	74010498	1603	+	NM_001037161	protein_coding	ACH2|CTE-1|LACH2	P26785	acyl-CoA thioesterase 1
175	ACOT11	1.01984	1.74932	1.77766	2.34528	2.44416	chr1	55013807	55100417	3391	+	NM_147161	protein_coding	BFIT|BFIT1|BFIT2|KIAA0707|STARD14|THEA|THEM1	P15430	acyl-CoA thioesterase 11
176	ACOT12	1	0	0	0	0	chr5	80625947	80689988	1989	-	NM_130767	protein_coding	CACH-1|Cach|MGC105114|STARD15|THEAL	P28982	acyl-CoA thioesterase 12
177	ACOT13	0.525374	3.12216	2.19358	7.67078	3.59314	chr6	24667263	24705295	4393	+	NM_018473	protein_coding	MGC4961|PNAS-27|THEM2	P28121	acyl-CoA thioesterase 13
178	ACOT2	0.682774	3.86481	3.3143	13.5021	8.99027	chr14	74034324	74042362	2408	+	NR_046028	protein_coding	CTE1A|MTE1|PTE2|PTE2A|ZAP128	.	acyl-CoA thioesterase 2
179	ACOT4	0.99968	0.000461394	0	0	0	chr14	74058410	74062470	1632	+	NM_152331	protein_coding	PTE-Ib|PTE1B|PTE2B	P36239	acyl-CoA thioesterase 4
180	ACOT6	2.83483	0.00168102	1.50494	0	1.84538	chr14	74083548	74086592	1004	+	NM_001037162	protein_coding	C14orf42|MGC161656|MGC161658|c14_5530	P20079	acyl-CoA thioesterase 6
181	ACOT7	0.866781	2.27987	2.07361	3.83593	3.22574	chr1	6324332	6453826	2389	-	NM_007274	protein_coding	ACH1|ACT|BACH|CTE-II|LACH|LACH1|MGC1126|RP1-120G22.10|hBACH	P24912	acyl-CoA thioesterase 7
182	ACOT8	1.15849	2.8924	3.10465	6.3956	7.63219	chr20	44470360	44486048	1171	-	NM_005469	protein_coding	HNAACTE|PTE-2|PTE1|PTE2|hACTE-III|hTE	P29918	acyl-CoA thioesterase 8
183	ACOT9	0.679403	3.66355	3.10589	11.6176	7.64432	chrX	23721777	23761407	1727	-	NM_001033583	protein_coding	ACATE2|MT-ACT48	P17156	acyl-CoA thioesterase 9
184	ACOX1	1.17534	3.53096	3.76403	10.5065	12.641	chr17	73937589	73975515	8389	-	NM_007292	protein_coding	ACOX|MGC1198|PALMCOX|SCOX	P572	acyl-CoA oxidase 1, palmitoyl
185	ACOX2	1.1737	0.00041355	0.231478	0	0.175222	chr3	58490863	58522929	2309	-	NM_003500	protein_coding	BCOX|BRCACOX|BRCOX|THCCox	P19641	acyl-CoA oxidase 2, branched chain
186	ACOX3	0.495206	3.38799	2.37409	9.42448	4.20579	chr4	8368009	8442452	2874	-	NM_003501	protein_coding	.	P21423	acyl-CoA oxidase 3, pristanoyl
187	ACOXL	1.67748	0.000294921	0.746587	0	0.680198	chr2	111490150	111875799	2373	+	NM_001142807	protein_coding	FLJ11042	P6660	acyl-CoA oxidase-like
188	ACP1	1.8526	6.0503	6.93985	64.9459	122.311	chr2	264869	278282	1580	+	NM_004300	protein_coding	HAAP|MGC111030|MGC3499	P30160	acid phosphatase 1, soluble
189	ACP2	1.05992	3.74877	3.83273	12.3792	13.3093	chr11	47260853	47270398	2288	-	NM_001610	protein_coding	.	P8273	acid phosphatase 2, lysosomal
190	ACP5	0.62064	0.688171	0	0.608327	0	chr19	11685475	11689801	1631	-	NM_001111036	protein_coding	MGC117378|TRAP	P31386	acid phosphatase 5, tartrate resistant
191	ACP6	1.12377	3.00347	3.17182	6.98207	8.04927	chr1	147119168	147142634	1808	-	NM_016361	protein_coding	ACPL1|LPAP|PACPL1	P2187	acid phosphatase 6, lysophosphatidic
192	ACPP	1	0	0	0	0	chr3	132036211	132087146	1827	+	NM_001134194	protein_coding	ACP-3|ACP3|PAP	P22174	acid phosphatase, prostate
193	ACPT	0.646752	1.60233	0.973618	2.02833	0.968407	chr19	51293672	51298481	1347	+	NM_033068	protein_coding	.	P18212	acid phosphatase, testicular
194	ACR	1	0	0	0	0	chr22	51176652	51183727	1370	+	NM_001097	protein_coding	.	P31005	acrosin
195	ACRBP	1.24765	1.62154	1.94075	2.06623	2.85102	chr12	6747242	6756580	1886	-	NM_032489	protein_coding	CT23|FLJ51160|OY-TES-1|SP32	P25666	acrosin binding protein
196	ACRC	0.922728	1.56385	1.44782	1.94672	1.73611	chrX	70797874	70833433	3178	+	NM_052957	.	NAAR1	P1286	acidic repeat containing
197	ACRV1	1.12411	1.79399	1.96278	2.45594	2.90999	chr11	125542229	125550793	1409	-	NM_020069	protein_coding	D11S4365|SP-10|SPACA2	P10563	acrosomal vesicle protein 1
198	ACSBG1	0.988158	0.35634	0.339154	0.278673	0.266332	chr15	78463187	78527049	2968	-	NM_001199377	protein_coding	BG1|BGM|FLJ30320|GR-LACS|KIAA0631|MGC14352|hBG1|hsBG	P8940	acyl-CoA synthetase bubblegum family member 1
199	ACSBG2	0.999747	0.000365636	0	0	0	chr19	6135644	6193114	2783	+	NM_001289180	protein_coding	BGR|BRGL|DKFZp434K1635|MGC111089|PRTD-NY3|PRTDNY3	P13455	acyl-CoA synthetase bubblegum family member 2
200	ACSF2	1.21267	0.000759983	0.278953	0	0.21494	chr17	48503519	48552206	2371	+	NM_001288968	protein_coding	ACSMW|AVYV493|FLJ20920	P17220	acyl-CoA synthetase family member 2
201	ACSF3	1.28258	1.44938	1.80843	1.72099	2.51394	chr16	89160217	89222254	4427	+	NM_001284316	protein_coding	FLJ39242	P30484	acyl-CoA synthetase family member 3
202	ACSL1	1.26148	3.9964	4.33152	14.8858	19.2168	chr4	185676749	185747268	4743	-	NM_001286708	protein_coding	ACS1|FACL1|FACL2|LACS|LACS1|LACS2	P2125	acyl-CoA synthetase long-chain family member 1
203	ACSL3	1.57858	4.92901	5.58764	29.3153	47.297	chr2	223725732	223808119	4361	+	NM_203372	protein_coding	ACS3|FACL3|PRO2194	P9957	acyl-CoA synthetase long-chain family member 3
204	ACSL4	1.31416	3.55229	3.94643	10.6774	14.4792	chrX	108884564	108976621	5041	-	NM_022977	protein_coding	ACS4|FACL4|LACS4|MRX63|MRX68	P26514	acyl-CoA synthetase long-chain family member 4
205	ACSL5	1.12139	0.000260527	0.165553	0	0.122454	chr10	114133916	114188138	3744	+	NM_203379	protein_coding	ACS2|ACS5|FACL5	P13750	acyl-CoA synthetase long-chain family member 5
206	ACSL6	0.94304	1.22432	1.13971	1.32896	1.20977	chr5	131285667	131347761	6990	-	NM_001205247	protein_coding	ACS2|FACL6|FLJ16173|KIAA0837|LACS 6|LACS2|LACS5	P14756	acyl-CoA synthetase long-chain family member 6
207	ACSM1	1	0	0	0	0	chr16	20634559	20702578	2051	-	NM_052956	protein_coding	BUCS1|MACS1|MGC150532	P25956	acyl-CoA synthetase medium-chain family member 1
208	ACSM2A	1	0	0	0	0	chr16	20462783	20498991	3567	+	NM_001308954	protein_coding	A-923A4.1|ACSM2|FLJ34659|MGC150530	P32522	acyl-CoA synthetase medium-chain family member 2A
209	ACSM2B	1	0	0	0	0	chr16	20548083	20587695	2441	-	NM_001105069	protein_coding	ACSM2|HXMA	P8823	acyl-CoA synthetase medium-chain family member 2B
210	ACSM3	1	0	0	0	0	chr16	20775312	20808479	2133	+	NM_202000	protein_coding	SA|SAH	P12974	acyl-CoA synthetase medium-chain family member 3
211	ACSM4	1	0	0	0	0	chr12	7456928	7480969	1743	+	NM_001080454	protein_coding	.	P6408	acyl-CoA synthetase medium-chain family member 4
212	ACSM5	1	0	0	0	0	chr16	20420856	20452281	2419	+	NM_017888	protein_coding	FLJ20581	P2933	acyl-CoA synthetase medium-chain family member 5
213	ACSM6	1	0	0	0	0	chr10	96953957	96988686	1713	+	NM_207321	protein_coding	.	P18741	acyl-CoA synthetase medium-chain family member 6
214	ACSS1	1.01053	1.70194	1.71706	2.2414	2.29862	chr20	24986866	25038818	3081	-	NM_001252677	protein_coding	ACAS2L|AceCS2L|FLJ45659|MGC33843	P29177	acyl-CoA synthetase short-chain family member 1
215	ACSS2	0.366917	1.63089	0.184413	2.08631	0.139087	chr20	33462766	33515769	3193	+	NM_001242393	protein_coding	ACAS2|ACECS|ACS|ACSA|DKFZp762G026|dJ1161H23.1	P1950	acyl-CoA synthetase short-chain family member 2
216	ACSS3	1.1296	5.7772e-05	0.17587	0	0.130366	chr12	81471809	81649582	3033	+	NM_024560	protein_coding	FLJ21963	P22805	acyl-CoA synthetase short-chain family member 3
217	ACTA1	0.987122	0.380367	0.361667	0.299932	0.286439	chr1	229566993	229569843	1492	-	NM_001100	protein_coding	ACTA|ASMA|CFTD|CFTD1|CFTDM|MPFD|NEM1|NEM2|NEM3	P30994	actin, alpha 1, skeletal muscle
218	ACTA2	0.589605	1.32007	0.557889	1.49111	0.474767	chr10	90694831	90751147	1851	-	NM_001141945	protein_coding	AAT6|ACTSA	P21140	actin, alpha 2, smooth muscle, aorta
219	ACTA2-AS1	0.725484	1.30886	0.845871	1.46971	0.802312	chr10	90692441	90699731	2043	+	NR_125373	lncRNA	.	.	ACTA2 antisense RNA 1
220	ACTB	0.973036	8.74374	8.70431	425.566	417.979	chr7	5566779	5570232	1812	-	NM_001101	protein_coding	PS1TP5BP1	P5322	actin, beta
221	ACTBL2	1	0	0	0	0	chr5	56775843	56778636	2794	-	NM_001017992	protein_coding	ACT|DKFZp686D0972	P31012	actin, beta-like 2
222	ACTC1	0.899835	0.152267	0	0.110602	0	chr15	35080297	35087927	3693	-	NM_005159	protein_coding	ACTC|ASD5|CMD1R|CMH11|LVNC4	P28706	actin, alpha, cardiac muscle 1
223	ACTG1	0.994831	10.3751	10.3676	1320.51	1326.1	chr17	79476997	79479892	2089	-	NR_037688	protein_coding	ACT|ACTG|DFNA20|DFNA26	.	actin gamma 1
224	ACTG1P17	0.699927	1.52425	1.00953	1.86717	1.01908	chr15	83394650	83408532	1652	-	NR_036446	misc_RNA	.	.	actin gamma 1 pseudogene 17
225	ACTG1P20	0.960517	1.88547	1.82735	2.68056	2.56127	chr1	27650365	27653016	2652	+	NR_033926	misc_RNA	.	.	actin gamma 1 pseudogene 20
226	ACTG1P4	0.981485	0.523995	0.497033	0.434096	0.414691	chr1	104112026	104114008	1983	+	NR_024438	misc_RNA	.	.	actin gamma 1 pseudogene 4
227	ACTG2	1	0	0	0	0	chr2	74120093	74146780	1331	+	NM_001615	protein_coding	ACT|ACTA3|ACTE|ACTL3|ACTSG	P23691	actin, gamma 2, smooth muscle, enteric
228	ACTL10	1.05851	1.18674	1.26878	1.27012	1.4156	chr20	32254304	32256331	2028	+	NM_001024675	protein_coding	.	P29962	actin like 10
229	ACTL6A	1.01759	4.09949	4.12465	16.0626	16.5174	chr3	179280668	179306193	1754	+	NM_177989	protein_coding	ACTL6|ARPN-BETA|Arp4|BAF53A|INO80K|MGC5382	P2640	actin like 6A
230	ACTL6B	1.17651	2.89476	3.12927	6.40425	7.78442	chr7	100240726	100254084	1531	-	NM_016188	protein_coding	ACTL6|BAF53B	P16818	actin like 6B
231	ACTL7A	1	0	0	0	0	chr9	111624508	111626035	1528	+	NM_006687	protein_coding	.	P17012	actin like 7A
232	ACTL7B	0.508398	0.97597	0	0.96349	0	chr9	111616869	111618275	1407	-	NM_006686	protein_coding	Tact1	P10340	actin like 7B
233	ACTL8	1	0	0	0	0	chr1	18081808	18153558	1861	+	NM_030812	protein_coding	CT57	P9423	actin like 8
234	ACTL9	1	0	0	0	0	chr19	8807747	8809180	1434	-	NM_178525	protein_coding	MGC33407	P33057	actin like 9
235	ACTN1	0.52566	3.90562	2.97782	13.9188	6.91273	chr14	69340840	69446083	3791	-	NM_001130005	protein_coding	FLJ40884|FLJ54432	P3535	actinin alpha 1
236	ACTN1-AS1	1	0	0	0	0	chr14	69446399	69454180	599	+	NR_073422	lncRNA	.	.	ACTN1 antisense RNA 1
237	ACTN2	1.23858	2.15668	2.46537	3.44123	4.54196	chr1	236849754	236927927	5110	+	NM_001278343	protein_coding	CMD1AA	P15513	actinin alpha 2
238	ACTN3	1	0	0	0	0	chr11	66313866	66330800	3331	+	NM_001258371	protein_coding	MGC117002|MGC117005	P29802	actinin alpha 3 (gene/pseudogene)
239	ACTN4	0.818113	4.15824	3.86861	16.7727	13.6694	chr19	39138267	39221171	3954	+	NM_004924	protein_coding	ACTININ-4|DKFZp686K23158|FSGS|FSGS1	P5331	actinin alpha 4
240	ACTR10	1.06235	3.16621	3.25347	7.93802	8.57368	chr14	58666833	58702353	2441	+	NM_018477	protein_coding	ACTR11|Arp11|HARP11	P30740	actin-related protein 10 homolog
241	ACTR1A	0.748037	3.97067	3.55186	14.6057	10.7783	chr10	104238986	104262512	2873	-	NM_005736	protein_coding	ARP1|CTRN1|FLJ52695|FLJ52800|FLJ55002	P36064	ARP1 actin-related protein 1 homolog A, centractin alpha
242	ACTR1B	1.02078	3.35881	3.38848	9.20989	9.51742	chr2	98272402	98280561	2258	-	NM_005735	protein_coding	ARP1B|CTRN2|PC3	P9065	ARP1 actin-related protein 1 homolog B, centractin beta
243	ACTR2	1.80837	4.39428	5.24896	19.9269	37.1881	chr2	65454829	65498390	3937	+	NM_005722	protein_coding	ARP2	P17927	ARP2 actin-related protein 2 homolog (yeast)
244	ACTR3	2.16068	2.98477	4.09626	6.87929	16.1699	chr2	114647511	114719129	5881	+	NM_005721	protein_coding	ARP3	P9849	ARP3 actin-related protein 3 homolog (yeast)
245	ACTR3B	1.31033	3.17734	3.56728	8.0054	10.901	chr7	152456834	152552464	2217	+	NM_001040135	protein_coding	ARP11|ARP3BETA|DKFZp686O24114	P30912	ARP3 actin-related protein 3 homolog B (yeast)
246	ACTR3BP2	1	0	0	0	0	chr2	92129159	92130496	1338	+	NR_027714	misc_RNA	FKSG73	.	ACTR3B pseudogene 2
247	ACTR3BP5	1	0	0	0	0	chr10	38989727	38991371	1645	+	NR_045000	misc_RNA	FKSG74	.	ACTR3B pseudogene 5
248	ACTR3C	0.72311	0.467712	0	0.38078	0	chr7	149944301	150020758	1420	-	NM_001164459	protein_coding	ARP11	P31889	ARP3 actin-related protein 3 homolog C
249	ACTR5	1.11683	3.14476	3.30417	7.8053	8.91679	chr20	37377097	37401089	2479	+	NM_024855	protein_coding	Arp5|FLJ12785|INO80M	P1913	ARP5 actin-related protein 5 homolog
250	ACTR6	2.01828	2.78044	3.79356	5.83772	12.9224	chr12	100593865	100618202	2608	+	NM_022496	protein_coding	ARP6|FLJ13433|HSPC281|MSTP136|hARP6|hARPX	P31955	ARP6 actin-related protein 6 homolog
251	ACTR8	1.3119	3.49922	3.89088	10.256	13.8941	chr3	53901094	53916229	3628	-	NM_022899	protein_coding	ARP8|FLJ12934|FLJ22579|INO80N	P8541	ARP8 actin-related protein 8 homolog
252	ACTRT1	1	0	0	0	0	chrX	127184941	127186382	1442	-	NM_138289	protein_coding	AIP1|ARIP1|ARPT1|HSD27|KIAA0705|MGC26590	P15418	actin related protein T1
253	ACTRT2	1	0	0	0	0	chr1	2938046	2939467	1422	+	NM_080431	protein_coding	ARPM2|ARPT2|Arp-T2|FLJ25424|HARPM2	P21755	actin related protein T2
254	ACTRT3	2.12469	0.518453	1.60571	0.429264	2.05039	chr3	169484711	169487683	2003	-	NM_032487	protein_coding	.	P28215	actin related protein T3
255	ACVR1	1.55229	2.74215	3.37654	5.65891	9.42826	chr2	158592958	158732374	3112	-	NM_001111067	protein_coding	ACTRI|ACVR1A|ACVRLK2|ALK2|FOP|SKR1|TSRI	P29591	activin A receptor type 1
256	ACVR1B	1.33239	5.43154	5.84556	41.9471	56.7547	chr12	52345451	52390863	4807	+	NM_004302	protein_coding	ACTRIB|ACVRLK4|ALK4|SKR2	P13009	activin A receptor type 1B
257	ACVR1C	1.02186	0.924743	0.955942	0.893685	0.944186	chr2	158383279	158485399	9077	-	NM_001111032	protein_coding	ACVRLK7|ALK7	P16651	activin A receptor type 1C
258	ACVR2A	1.87863	3.26747	4.17715	8.58383	17.1634	chr2	148602086	148688396	5722	+	NM_001278580	protein_coding	ACTRII|ACVR2	P5320	activin A receptor type 2A
259	ACVR2B	1.22744	5.92844	6.22409	59.6076	74.0816	chr3	38495790	38534633	11373	+	NM_001106	protein_coding	ACTRIIB|ActR-IIB|MGC116908	P25463	activin A receptor type 2B
260	ACVR2B-AS1	0.859226	2.28028	2.06139	3.83847	3.18918	chr3	38492518	38496311	2517	-	NR_028389	lncRNA	.	.	ACVR2B antisense RNA 1
261	ACVRL1	0.897209	1.47591	1.31943	1.77092	1.5044	chr12	52301202	52317145	4470	+	NM_000020	protein_coding	ACVRLK1|ALK-1|ALK1|HHT|HHT2|ORW2|SKR3|TSR-I	P7544	activin A receptor like type 1
262	ACY1	0.319918	1.64446	0.00023761	2.11584	0.0018029	chr3	52017300	52023218	1689	+	NM_001198895	protein_coding	ACY1D|ACYLASE	P20283	aminoacylase 1
263	ACY3	1	0	0	0	0	chr11	67410026	67418130	1300	-	NM_080658	protein_coding	ACY-3|HCBP1|MGC9740	P31835	aminoacylase 3
264	ACYP1	0.641561	2.33485	1.69451	4.01968	2.25214	chr14	75519928	75536186	1054	-	NR_126393	protein_coding	ACYPE	.	acylphosphatase 1
265	ACYP2	1.25399	1.3366	1.66313	1.51862	2.17483	chr2	54342410	54532435	1222	+	NM_138448	protein_coding	ACYM|ACYP	P27368	acylphosphatase 2
266	ADA	0.466486	1.97087	0.870773	2.90883	0.833417	chr20	43248163	43280376	1404	-	NM_000022	protein_coding	.	P33308	adenosine deaminase
267	ADAD1	1	0	0	0	0	chr4	123300121	123350947	2445	+	NM_139243	protein_coding	FLJ32741|Tenr	P24245	adenosine deaminase domain containing 1
268	ADAD2	1	0	0	0	0	chr16	84224723	84230772	2455	+	NM_139174	protein_coding	FLJ00337|TENRL	P29649	adenosine deaminase domain containing 2
269	ADAL	1.47323	2.80643	3.36541	5.96514	9.34456	chr15	43622554	43646753	4570	+	NM_001012969	protein_coding	DKFZp313B2137|FLJ44620	P5678	adenosine deaminase-like
270	ADAM10	1.49933	5.98591	6.57022	62.0672	94.4423	chr15	58887403	59042177	5034	-	NM_001110	protein_coding	AD10|CD156c|HsT18717|MADM|kuz	P32644	ADAM metallopeptidase domain 10
271	ADAM11	0.769956	3.91069	3.53353	13.9708	10.6291	chr17	42836568	42859214	4402	+	NM_002390	protein_coding	MDC	P11603	ADAM metallopeptidase domain 11
272	ADAM12	1.10133	0.628779	0.768027	0.542037	0.707305	chr10	127700954	128077127	9010	-	NM_001288973	protein_coding	MCMP|MCMPMltna|MLTN|MLTNA	P26203	ADAM metallopeptidase domain 12
273	ADAM15	0.818263	3.97821	3.68885	14.685	11.9528	chr1	155023748	155035252	3219	+	NM_001261465	protein_coding	MDC15	P6232	ADAM metallopeptidase domain 15
274	ADAM17	1.47815	4.92682	5.49061	29.2682	44.1576	chr2	9629411	9695917	3553	-	NM_003183	protein_coding	ADAM18|CD156B|CSVP|MGC71942|TACE	P6043	ADAM metallopeptidase domain 17
275	ADAM18	1	0	0	0	0	chr8	39442087	39587583	2399	+	NM_014237	protein_coding	ADAM27|MGC41836|MGC88272|tMDCIII	P4966	ADAM metallopeptidase domain 18
276	ADAM19	0.905932	2.56217	2.41964	4.87945	4.37247	chr5	156904312	157002831	6529	-	NM_033274	protein_coding	MADDAM|MLTNB	P30964	ADAM metallopeptidase domain 19
277	ADAM1A	0.793021	5.6565	5.32193	49.1981	39.1758	chr12	112336867	112339706	2840	+	NR_036636	misc_RNA	.	.	ADAM metallopeptidase domain 1A (pseudogene)
278	ADAM2	1	0	0	0	0	chr8	39601255	39695808	2772	-	NM_001464	protein_coding	CRYN1|CRYN2|CT15|FTNB|PH-30b|PH30	P32331	ADAM metallopeptidase domain 2
279	ADAM20	0.825204	1.63237	1.35519	2.08798	1.5676	chr14	70989078	71001732	2792	-	NM_003814	protein_coding	.	P4045	ADAM metallopeptidase domain 20
280	ADAM20P1	0.838304	2.09958	1.84512	3.27075	2.60455	chr14	70935596	70950473	3036	-	NR_037933	misc_RNA	.	.	ADAM metallopeptidase domain 20 pseudogene 1
281	ADAM21	0.869835	1.68159	1.48041	2.19672	1.79913	chr14	70918874	70926622	2664	+	NM_003813	protein_coding	ADAM 21|ADAM31|MGC125389	P25095	ADAM metallopeptidase domain 21
282	ADAM21P1	0.978621	0.70616	0.674982	0.627822	0.599775	chr14	70712470	70714518	2049	-	NR_003951	misc_RNA	ADAM21P	.	ADAM metallopeptidase domain 21 pseudogene 1
283	ADAM22	1.48713	4.65062	5.22315	23.9937	36.5166	chr7	87563566	87832204	9421	+	NM_021721	protein_coding	MDC2|MGC149832	P4973	ADAM metallopeptidase domain 22
284	ADAM23	0.995583	3.61715	3.61076	11.2129	11.2688	chr2	207308368	207485854	6225	+	NM_003812	protein_coding	MDC3	P3144	ADAM metallopeptidase domain 23
285	ADAM28	0.69141	0.532387	0	0.444326	0	chr8	24151553	24216531	7186	+	NM_001304351	protein_coding	ADAM 28|ADAM23|MDC-L|MDC-Lm|MDC-Ls|MDCL|eMDC II|eMDCII	P14067	ADAM metallopeptidase domain 28
286	ADAM29	1	0	0	0	0	chr4	175839509	175899331	3440	+	NM_001278126	protein_coding	CT73|svph1	P15705	ADAM metallopeptidase domain 29
287	ADAM30	1	0	0	0	0	chr1	120436156	120439147	2992	-	NM_021794	protein_coding	svph4	P25435	ADAM metallopeptidase domain 30
288	ADAM32	0.866299	0.207063	0	0.152987	0	chr8	38965050	39142436	2727	+	NM_145004	protein_coding	FLJ26299|FLJ29004	P30713	ADAM metallopeptidase domain 32
289	ADAM33	1.1117	0.000105558	0.152879	0	0.11248	chr20	3648620	3662778	3556	-	NM_001282447	protein_coding	C20orf153|DJ964F7.1|DKFZp434K0521|FLJ35308|FLJ36751|MGC149823|MGC71889	P34570	ADAM metallopeptidase domain 33
290	ADAM3A	1	0	0	0	0	chr8	39308564	39380508	2671	-	NR_073423	misc_RNA	ADAM3|CYRN1|tMDCI	.	ADAM metallopeptidase domain 3A (pseudogene)
291	ADAM5	1	0	0	0	0	chr8	39172182	39260375	1705	+	NR_001448	misc_RNA	.	.	ADAM metallopeptidase domain 5 (pseudogene)
292	ADAM6	1	0	0	0	0	chr14	106435818	106438358	1843	-	NR_002224	misc_RNA	C14orf96|tMDCIV	.	ADAM metallopeptidase domain 6 (pseudogene)
293	ADAM7	1	0	0	0	0	chr8	24298509	24367077	3396	+	NM_003817	protein_coding	EAPI|GP-83	P1405	ADAM metallopeptidase domain 7
294	ADAM8	0.907987	1.70019	1.56094	2.23921	1.95895	chr10	135075920	135090407	3236	-	NM_001109	protein_coding	CD156|MGC134985|MS2	P23125	ADAM metallopeptidase domain 8
295	ADAM9	1.25584	4.02133	4.34998	15.1614	19.4787	chr8	38854505	38962779	4098	+	NM_003816	protein_coding	CORD9|KIAA0021|MCMP|MDC9|Mltng	P29528	ADAM metallopeptidase domain 9
296	ADAMDEC1	1	0	0	0	0	chr8	24241798	24263526	2438	+	NM_001145271	protein_coding	FLJ79219|M12.219	P5466	ADAM-like, decysin 1
297	ADAMTS1	0.802747	2.07943	1.76245	3.21026	2.40481	chr21	28208606	28217728	4651	-	NM_006988	protein_coding	C3-C5|KIAA1346|METH1	P4724	ADAM metallopeptidase with thrombospondin type 1 motif 1
298	ADAMTS10	0.667856	2.42874	1.84635	4.36425	2.60864	chr19	8645124	8675620	4260	-	NM_030957	protein_coding	ADAM-TS10|WMS	P12360	ADAM metallopeptidase with thrombospondin type 1 motif 10
299	ADAMTS12	1.32427	0.2188	0.623993	0.162453	0.543438	chr5	33527287	33892124	4954	-	NM_030955	protein_coding	PRO4389	P32876	ADAM metallopeptidase with thrombospondin type 1 motif 12
300	ADAMTS13	0.596099	2.75119	2.00481	5.7046	3.02964	chr9	136279459	136324525	5159	+	NR_024514	protein_coding	C9orf8|DKFZp434C2322|FLJ42993|MGC118899|MGC118900|TTP|VWFCP|vWF-CP	.	ADAM metallopeptidase with thrombospondin type 1 motif 13
301	ADAMTS14	0.647213	2.96835	2.34066	6.79414	4.08545	chr10	72432559	72522195	5258	+	NM_080722	protein_coding	FLJ32820	P31777	ADAM metallopeptidase with thrombospondin type 1 motif 14
302	ADAMTS15	1.1836	0.0994199	0.342602	0.0705048	0.269556	chr11	130318869	130346539	5676	+	NM_139055	protein_coding	MGC126403	P12079	ADAM metallopeptidase with thrombospondin type 1 motif 15
303	ADAMTS16	0.810689	0.92282	0.62004	0.889744	0.541159	chr5	5140443	5320412	4974	+	NM_139056	protein_coding	ADAMTS16s|FLJ16731	P35205	ADAM metallopeptidase with thrombospondin type 1 motif 16
304	ADAMTS17	0.543469	4.07234	3.19261	15.7412	8.18501	chr15	100511643	100882183	6331	-	NM_139057	protein_coding	FLJ16363|FLJ32769	P2958	ADAM metallopeptidase with thrombospondin type 1 motif 17
305	ADAMTS18	1	0	0	0	0	chr16	77316025	77469011	5913	-	NM_199355	protein_coding	ADAMTS21	P1631	ADAM metallopeptidase with thrombospondin type 1 motif 18
306	ADAMTS19	1.27899	4.00019	4.3552	14.9274	19.5514	chr5	128796103	129074376	5089	+	NM_133638	protein_coding	FLJ16042	P15152	ADAM metallopeptidase with thrombospondin type 1 motif 19
307	ADAMTS19-AS1	2.48678	0.741384	2.05566	0.66516	3.17198	chr5	128795252	128796382	786	-	NR_125748	lncRNA	.	.	ADAMTS19 antisense RNA 1
308	ADAMTS2	0.947966	3.42185	3.34476	9.66346	9.20592	chr5	178537852	178772431	7070	-	NM_014244	protein_coding	ADAM-TS2|ADAMTS-2|ADAMTS-3|DKFZp686F12218|NPI|PC I-NP|PCI-NP|PCINP|PCPNI|PNPI	P2233	ADAM metallopeptidase with thrombospondin type 1 motif 2
309	ADAMTS20	0.880829	4.02556	3.8425	15.2115	13.4055	chr12	43748012	43945724	5522	-	NM_025003	protein_coding	ADAM-TS20|ADAMTS-20|GON-1	P13099	ADAM metallopeptidase with thrombospondin type 1 motif 20
310	ADAMTS3	0.999793	0.000299137	0	0	0	chr4	73146686	73434516	5822	-	NM_014243	protein_coding	ADAMTS-4|KIAA0366	P18564	ADAM metallopeptidase with thrombospondin type 1 motif 3
311	ADAMTS4	0.832594	4.06069	3.79637	15.6099	12.9534	chr1	161159538	161168845	4332	-	NM_005099	protein_coding	ADAMTS-2|ADAMTS-4|ADMP-1|KIAA0688	P6654	ADAM metallopeptidase with thrombospondin type 1 motif 4
312	ADAMTS5	1.09053	4.16098	4.28601	16.8013	18.5943	chr21	28290231	28339439	9663	-	NM_007038	protein_coding	ADAMTS11|ADMP-2|FLJ36738	P5662	ADAM metallopeptidase with thrombospondin type 1 motif 5
313	ADAMTS6	0.858401	0.220276	0	0.163831	0	chr5	64444563	64777704	7268	-	NM_197941	protein_coding	ADAM-TS 6|ADAM-TS6|ADAMTS-6	P20432	ADAM metallopeptidase with thrombospondin type 1 motif 6
314	ADAMTS7	0.794278	3.34655	3.01427	9.12335	7.11559	chr15	79051545	79103773	5490	-	NM_014272	protein_coding	ADAM-TS 7|ADAM-TS7|ADAMTS-7|DKFZp434H204	P2525	ADAM metallopeptidase with thrombospondin type 1 motif 7
315	ADAMTS7P1	1	0	0	0	0	chr15	82585621	82924242	9966	+	NR_045529	misc_RNA	.	.	ADAMTS7 pseudogene 1
316	ADAMTS8	1.37853	3.16406	3.62719	7.92092	11.4079	chr11	130274818	130298539	3663	-	NM_007037	protein_coding	ADAM-TS8|FLJ41712|METH2	P7407	ADAM metallopeptidase with thrombospondin type 1 motif 8
317	ADAMTS9	1.01624	4.65956	4.68281	24.1511	24.7971	chr3	64501331	64673365	7312	-	NM_182920	protein_coding	FLJ42955|KIAA1312	P27598	ADAM metallopeptidase with thrombospondin type 1 motif 9
318	ADAMTS9-AS1	1.13992	1.2909	1.47983	1.43848	1.79774	chr3	64547022	64575760	3930	+	NR_110150	lncRNA	.	.	ADAMTS9 antisense RNA 1
319	ADAMTS9-AS2	0.723646	2.2143	1.74766	3.62432	2.36923	chr3	64670546	64997143	2228	+	NR_038264	lncRNA	.	.	ADAMTS9 antisense RNA 2
320	ADAMTSL1	0.57592	5.61313	4.81708	47.7081	27.3168	chr9	18474079	18910947	7842	+	NM_001040272	protein_coding	ADAMTSL-1|ADAMTSR1|C9orf94|DKFZp686L03130|FLJ35283|FLJ41032|FLJ46891|MGC118803|MGC118805|MGC40193|PUNCTIN	P1612	ADAMTS like 1
321	ADAMTSL2	0.639421	2.57494	1.92978	4.93044	2.82712	chr9	136397286	136440641	4133	+	NM_001145320	protein_coding	FLJ45164|KIAA0605	P32723	ADAMTS like 2
322	ADAMTSL3	0.868948	0.410127	0.207469	0.326594	0.156034	chr15	84322838	84708593	9414	+	NM_001301110	protein_coding	KIAA1233|MGC150716|MGC150717	P2397	ADAMTS like 3
323	ADAMTSL4	0.837026	0.740153	0.483497	0.666872	0.400507	chr1	150521845	150533412	4323	+	NM_019032	protein_coding	TSRC1	P10116	ADAMTS like 4
324	ADAMTSL4-AS1	4.52326	0.00337646	2.18074	0	3.54881	chr1	150533371	150547028	1036	-	NR_104133	lncRNA	.	.	ADAMTSL4 antisense RNA 1
325	ADAMTSL5	1	0	0	0	0	chr19	1505017	1513188	2857	-	NM_213604	protein_coding	THSD6	P13607	ADAMTS like 5
326	ADAP1	1.29831	1.1802	1.55683	1.25806	1.95147	chr7	937537	995043	2706	-	NM_001284311	protein_coding	CENTA1|GCS1L|p42IP4	P18468	ArfGAP with dual PH domains 1
327	ADAP2	1.14374	0.00027567	0.194038	0	0.144918	chr17	29248754	29286211	2749	+	NM_018404	protein_coding	CENTA2|HSA272195|cent-b	P13662	ArfGAP with dual PH domains 2
328	ADAR	0.840974	5.64091	5.39105	48.6577	41.1479	chr1	154554534	154600456	7183	-	NM_001111	protein_coding	ADAR1|DRADA|DSH|DSRAD|G1P1|IFI-4|IFI4|K88DSRBP|P136	P30415	adenosine deaminase, RNA-specific
329	ADARB1	1.15389	2.54517	2.75167	4.81121	5.76127	chr21	46494493	46646478	3706	+	NM_001160230	protein_coding	ADAR2|DRABA2|DRADA2|RED1	P12740	adenosine deaminase, RNA specific B1
330	ADARB2	0.784243	2.02286	1.67223	3.04959	2.19752	chr10	1223253	1779670	8426	-	NM_018702	protein_coding	ADAR3|FLJ25034|FLJ36975|RED2|hRED2	P7411	adenosine deaminase, RNA specific B2 (inactive)
331	ADARB2-AS1	6.00999	0.002143	2.58951	0	5.03447	chr10	1568825	1599179	644	+	NR_033387	lncRNA	.	.	ADARB2 antisense RNA 1
332	ADAT1	0.75031	2.69065	2.2762	5.42867	3.86337	chr16	75632247	75657221	3545	-	NR_036460	protein_coding	HADAT1	.	adenosine deaminase, tRNA specific 1
333	ADAT2	1.15573	3.76084	3.96964	12.4939	14.7308	chr6	143743969	143771841	7493	-	NM_182503	protein_coding	DEADC1|DKFZp686L1118|FLJ44213|TAD2|dJ20N2|dJ20N2.1	P19982	adenosine deaminase, tRNA specific 2
334	ADAT3	0.61432	1.89847	1.19554	2.71624	1.29715	chr19	1905371	1913446	1626	+	NM_138422	protein_coding	FWP005|MST121|MSTP121|S863-5|TAD3	P21973	adenosine deaminase, tRNA specific 3
335	ADCK1	1.37411	2.27059	2.72909	3.80364	5.65616	chr14	78266426	78400297	2234	+	NM_001142545	protein_coding	FLJ39600	P35024	aarF domain containing kinase 1
336	ADCK2	0.583307	3.34484	2.56717	9.1149	4.95199	chr7	140372953	140394908	2364	+	NM_052853	protein_coding	AARF|MGC20727	P7946	aarF domain containing kinase 2
337	ADCK3	0.805955	5.62874	5.31751	48.2451	39.0504	chr1	227127938	227175246	2924	+	NM_020247	.	.	P25206	aarF domain containing kinase 3
338	ADCK4	0.781866	3.33448	2.97947	9.04401	6.9187	chr19	41197434	41222790	2497	-	NM_001142555	.	FLJ12229	P23207	aarF domain containing kinase 4
339	ADCK5	2.02487	0.00223447	1.02006	0	1.03382	chr8	145597704	145618453	1988	+	NM_174922	protein_coding	FLJ35454|MGC126708	P30495	aarF domain containing kinase 5
340	ADCY1	0.968482	4.02889	3.98269	15.2479	14.876	chr7	45613739	45762714	13225	+	NM_001281768	protein_coding	AC1	P25118	adenylate cyclase 1 (brain)
341	ADCY10	1.13773	0.113134	0.299296	0.0808261	0.23177	chr1	167778625	167883464	5432	-	NM_001167749	protein_coding	HCA2|RP1-313L4.2|SAC|SACI|Sacy	P30087	adenylate cyclase 10 (soluble)
342	ADCY10P1	0.901209	1.37892	1.22886	1.5911	1.35172	chr6	41068773	41108573	4569	+	NR_026938	misc_RNA	.	.	adenylate cyclase 10 (soluble) pseudogene 1
343	ADCY2	1.05099	0.0858511	0.157594	0.0607625	0.116158	chr5	7396343	7830194	6553	+	NM_020546	protein_coding	AC2|FLJ16822|FLJ45092|HBAC2|KIAA1060|MGC133314	P13249	adenylate cyclase 2 (brain)
344	ADCY3	0.991545	4.22966	4.21741	17.6725	17.6819	chr2	25042039	25142055	4396	-	NM_004036	protein_coding	AC3|KIAA0511	P10323	adenylate cyclase 3
345	ADCY4	1	0	0	0	0	chr14	24787555	24804277	3415	-	NM_001198592	protein_coding	AC4	P24798	adenylate cyclase 4
346	ADCY5	0.899572	1.84859	1.6959	2.58797	2.25095	chr3	123001143	123167392	6257	-	NM_183357	protein_coding	AC5	P36078	adenylate cyclase 5
347	ADCY6	0.758076	4.6321	4.23251	23.6786	17.8811	chr12	49159974	49182820	8562	-	NM_015270	protein_coding	AC6|DKFZp779F075|KIAA0422	P13968	adenylate cyclase 6
348	ADCY7	0.796848	4.08786	3.76024	15.9229	12.6105	chr16	50300451	50352045	6264	+	NM_001286057	protein_coding	AC7|FLJ36387|KIAA0037	P30796	adenylate cyclase 7
349	ADCY8	1.28244	0.000171302	0.359064	0	0.283892	chr8	131792547	132052835	4101	-	NM_001115	protein_coding	AC8|ADCY3|HBAC1	P35087	adenylate cyclase 8 (brain)
350	ADCY9	0.78343	4.46445	4.11232	20.9725	16.3709	chr16	4012650	4166186	7727	-	NM_001116	protein_coding	AC9	P26171	adenylate cyclase 9
351	ADCYAP1	1.82003	2.87065	3.73462	6.28028	12.3634	chr18	904944	912173	3488	+	NM_001099733	protein_coding	MGC126852|PACAP	P15140	adenylate cyclase activating polypeptide 1
352	ADCYAP1R1	0.904541	5.26738	5.12264	37.3296	33.9927	chr7	31092076	31151093	6656	+	NM_001118	protein_coding	PAC1|PACAPR|PACAPRI	P29359	ADCYAP receptor type I
353	ADD1	0.731691	4.61336	4.16266	23.3633	16.987	chr4	2845584	2931802	4924	+	NM_176801	protein_coding	ADDA|MGC3339|MGC44427	P31313	adducin 1
354	ADD2	0.843121	4.71371	4.46752	25.118	21.2185	chr2	70889216	70995375	6033	-	NM_001185054	protein_coding	ADDB	P4090	adducin 2
355	ADD3	1.03379	3.56742	3.61536	10.8003	11.3067	chr10	111765726	111895323	4628	+	NM_019903	protein_coding	ADDL	P6399	adducin 3
356	ADD3-AS1	1	0	0	0	0	chr10	111705317	111768139	1280	-	NR_038943	lncRNA	.	.	ADD3 antisense RNA 1
357	ADGB	1	0	0	0	0	chr6	146920136	147136597	5289	+	NM_024694	protein_coding	.	P24362	androglobin
358	ADGRA1	1.20944	0.000871766	0.275207	0	0.211876	chr10	134901508	134945179	4277	+	NM_001083909	protein_coding	.	P30669	adhesion G protein-coupled receptor A1
359	ADGRA1-AS1	1	0	0	0	0	chr10	134898753	134900201	470	-	NR_111905	lncRNA	.	.	adhesion G protein-coupled receptor A1 antisense RNA 1
360	ADGRA2	0.82935	4.02087	3.75092	15.1538	12.5236	chr8	37654401	37701504	6034	+	NM_032777	protein_coding	.	P14968	adhesion G protein-coupled receptor A2
361	ADGRA3	0.910969	6.10827	5.97374	67.6529	62.1232	chr4	22388997	22517677	4567	-	NM_145290	protein_coding	.	P18323	adhesion G protein-coupled receptor A3
362	ADGRB1	0.463912	3.38801	2.27993	9.42053	3.87871	chr8	143545377	143626368	5528	+	NM_001702	protein_coding	.	P33164	adhesion G protein-coupled receptor B1
363	ADGRB2	0.799441	4.6088	4.28587	23.2848	18.5912	chr1	32192706	32229664	5440	-	NM_001294335	protein_coding	.	P20234	adhesion G protein-coupled receptor B2
364	ADGRB3	0.9102	4.50447	4.36872	21.5874	19.751	chr6	69345632	70099403	5637	+	NM_001704	protein_coding	.	P19353	adhesion G protein-coupled receptor B3
365	ADGRD1	0.999794	0.000297414	0	0	0	chr12	131438452	131626008	5384	+	NM_198827	protein_coding	.	P30822	adhesion G protein-coupled receptor D1
366	ADGRE1	1	0	0	0	0	chr19	6887560	6940464	3049	+	NM_001256255	protein_coding	.	P27423	adhesion G protein-coupled receptor E1
367	ADGRE2	0.789117	0.341689	0	0.265872	0	chr19	14843509	14889353	6467	-	NM_013447	protein_coding	.	P7597	adhesion G protein-coupled receptor E2
368	ADGRE3	1	0	0	0	0	chr19	14729929	14785730	2423	-	NM_001289158	protein_coding	.	P4610	adhesion G protein-coupled receptor E3
369	ADGRE4P	1.24453	0.206344	0.521946	0.152684	0.437679	chr19	6952511	6990857	2732	-	NR_024075	misc_RNA	.	.	adhesion G protein-coupled receptor E4, pseudogene
370	ADGRE5	0.720904	0.472121	0	0.384744	0	chr19	14491956	14519537	3492	+	NM_001784	protein_coding	.	P3441	adhesion G protein-coupled receptor E5
371	ADGRF1	0.760854	0.394309	0	0.312827	0	chr6	46965440	47010099	6080	-	NM_153840	protein_coding	.	P1663	adhesion G protein-coupled receptor F1
372	ADGRF2	0.868715	0.30636	0.103315	0.235161	0.0749206	chr6	47624326	47665533	5126	+	NM_153839	protein_coding	.	P24819	adhesion G protein-coupled receptor F2
373	ADGRF3	0.62711	0.673209	0	0.591515	0	chr2	26531041	26569685	5128	-	NM_153835	protein_coding	.	P17878	adhesion G protein-coupled receptor F3
374	ADGRF4	0.717792	0.478363	0	0.391416	0	chr6	47666289	47689757	3162	+	NM_153838	protein_coding	.	P6470	adhesion G protein-coupled receptor F4
375	ADGRF5	1.06574	0.000109869	0.0919657	0	0.0663245	chr6	46820242	46922675	6022	-	NM_001098518	protein_coding	.	P3087	adhesion G protein-coupled receptor F5
376	ADGRG1	0.485096	4.33266	3.28901	19.0551	8.81867	chr16	57653605	57698951	5805	+	NM_001290143	protein_coding	.	P952	adhesion G protein-coupled receptor G1
377	ADGRG2	1.05379	4.28868	4.36427	18.4507	19.6848	chrX	19007425	19140755	4892	-	NM_001079858	protein_coding	.	P7438	adhesion G protein-coupled receptor G2
378	ADGRG3	1	0	0	0	0	chr16	57702157	57723290	2670	+	NM_001308360	protein_coding	.	P4339	adhesion G protein-coupled receptor G3
379	ADGRG4	1	0	0	0	0	chrX	135383122	135499047	9931	+	NM_153834	protein_coding	.	P9062	adhesion G protein-coupled receptor G4
380	ADGRG5	1	0	0	0	0	chr16	57576333	57611100	4041	+	NM_001304376	protein_coding	.	P23954	adhesion G protein-coupled receptor G5
381	ADGRG6	1.52855	2.06326	2.67542	3.16152	5.41155	chr6	142623056	142767403	6961	+	NM_020455	protein_coding	.	P14209	adhesion G protein-coupled receptor G6
382	ADGRG7	1	0	0	0	0	chr3	100328433	100414323	3429	+	NM_032787	protein_coding	.	P14953	adhesion G protein-coupled receptor G7
383	ADGRL1	0.901522	5.54319	5.39362	45.4041	41.2236	chr19	14258549	14316997	7857	-	NM_014921	protein_coding	.	P19921	adhesion G protein-coupled receptor L1
384	ADGRL2	1.18839	5.40156	5.65057	41.0653	49.4525	chr1	82165455	82458422	6208	+	NM_001297704	protein_coding	.	P27989	adhesion G protein-coupled receptor L2
385	ADGRL3	0.999581	3.9145	3.91389	14.0086	14.1371	chr4	62362839	62938168	6125	+	NM_015236	protein_coding	.	P24407	adhesion G protein-coupled receptor L3
386	ADGRL3-AS1	1	0	0	0	0	chr4	62937473	63027483	467	-	NR_110595	lncRNA	.	.	adhesion G protein-coupled receptor L3 antisense RNA 1
387	ADGRL4	1	0	0	0	0	chr1	79355449	79472495	3619	-	NM_022159	protein_coding	.	P23672	adhesion G protein-coupled receptor L4
388	ADGRV1	1.01912	2.03794e-05	0.0273438	0	0.0193174	chr5	89854617	90460033	19250	+	NM_032119	protein_coding	.	P30923	adhesion G protein-coupled receptor V1
389	ADH1A	1	0	0	0	0	chr4	100197523	100212185	1500	-	NM_000667	protein_coding	ADH1	P10186	alcohol dehydrogenase 1A (class I), alpha polypeptide
390	ADH1B	1	0	0	0	0	chr4	100227544	100242599	2814	-	NM_001286650	protein_coding	ADH2|DKFZp686C06125	P4124	alcohol dehydrogenase 1B (class I), beta polypeptide
391	ADH1C	1	0	0	0	0	chr4	100257649	100274202	1758	-	NM_000669	protein_coding	ADH3	P23590	alcohol dehydrogenase 1C (class I), gamma polypeptide
392	ADH4	0.999521	0.000690635	0	0	0	chr4	100044808	100065449	2246	-	NM_000670	protein_coding	ADH-2	P27238	alcohol dehydrogenase 4 (class II), pi polypeptide
393	ADH5	1.60853	3.77441	4.46015	12.6194	21.1013	chr4	99992130	100009939	2651	-	NM_000671	protein_coding	ADH-3|ADHX|FDH|GSNOR	P13612	alcohol dehydrogenase 5 (class III), chi polypeptide
394	ADH6	1	0	0	0	0	chr4	100123795	100140403	3145	-	NM_001102470	protein_coding	ADH-5	P24462	alcohol dehydrogenase 6 (class V)
395	ADH7	1	0	0	0	0	chr4	100333418	100356667	2397	-	NM_000673	protein_coding	ADH4	P29870	alcohol dehydrogenase 7 (class IV), mu or sigma polypeptide
396	ADHFE1	0.667313	1.10275	0.519183	1.14179	0.436282	chr8	67344718	67381044	1895	+	NM_144650	protein_coding	ADH8|FLJ32430|HOT|MGC48605	P20478	alcohol dehydrogenase, iron containing 1
397	ADI1	0.797468	4.25056	3.92406	17.9459	14.2451	chr2	3501690	3523350	4616	-	NM_001306077	protein_coding	APL1|ARD|FLJ10913|MTCBP1|SIPL	P24785	acireductone dioxygenase 1
398	ADIG	1	0	0	0	0	chr20	37209838	37217106	658	+	NM_001018082	protein_coding	KIAA1219|MGC149650|MGC39724|SMAF1	P7385	adipogenin
399	ADIPOQ	1.33168	0.530174	0.943421	0.440976	0.92731	chr3	186560463	186576252	4629	+	NM_004797	protein_coding	ACDC|ACRP30|ADIPQTL1|ADPN|APM-1|APM1|GBP28|adiponectin	P16178	adiponectin, C1Q and collagen domain containing
400	ADIPOQ-AS1	1	0	0	0	0	chr3	186569676	186573912	3442	-	NR_046662	lncRNA	.	.	ADIPOQ antisense RNA 1
401	ADIPOR1	0.796317	4.49003	4.16145	21.3695	16.9698	chr1	202909953	202927700	2423	-	NM_015999	protein_coding	ACDCR1|CGI45|FLJ25385|FLJ42464|PAQR1|TESBP1A	P18337	adiponectin receptor 1
402	ADIPOR2	0.960847	4.60917	4.55155	23.2899	22.5522	chr12	1800247	1897845	3965	+	NM_024551	protein_coding	ACDCR2|FLJ21432|MGC4640|PAQR2	P9997	adiponectin receptor 2
403	ADIRF	0.999663	0.000486742	0	0	0	chr10	88728188	88730666	672	+	NM_006829	protein_coding	.	P29207	adipogenesis regulatory factor
404	ADK	0.805584	4.28281	3.97092	18.376	14.7471	chr10	75910943	76469061	2439	+	NM_001202450	protein_coding	AK	P4631	adenosine kinase
405	ADM	1.07782	5.54395	5.65207	45.4265	49.5082	chr11	10326527	10328949	1590	+	NM_001124	protein_coding	AM	P31420	adrenomedullin
406	ADM2	0.770036	1.82293	1.44592	2.52177	1.73597	chr22	50919985	50924866	4434	+	NM_024866	protein_coding	AM2|FLJ21135|dJ579N16.4	P24757	adrenomedullin 2
407	ADM5	3.30458	0.495269	2.21974	0.404712	3.6731	chr19	50191942	50194247	2112	+	NM_001101340	protein_coding	.	P23281	adrenomedullin 5 (putative)
408	ADNP	1.01244	5.49094	5.50878	43.7537	44.7311	chr20	49505455	49547527	6517	-	NM_001282532	protein_coding	ADNP1|KIAA0784	P21562	activity-dependent neuroprotector homeobox
410	ADNP2	1.1408	4.322	4.51205	18.9072	21.9133	chr18	77866915	77898228	5387	+	NM_014913	protein_coding	KIAA0863|ZNF508	P27744	ADNP homeobox 2
409	ADNP-AS1	0.236042	2.08288	0	3.22209	0	chr20	49547521	49561671	1106	+	NR_110007	lncRNA	.	.	ADNP antisense RNA 1
411	ADO	0.890214	3.5871	3.41933	10.9628	9.74343	chr10	64564516	64568239	3724	+	NM_032804	protein_coding	C10orf22|DKFZp564C046|FLJ14547	P8245	2-aminoethanethiol (cysteamine) dioxygenase
412	ADORA1	0.812845	2.40231	2.10337	4.26481	3.31355	chr1	203096836	203136533	2919	+	NM_000674	protein_coding	RDC7	P14471	adenosine A1 receptor
413	ADORA2A	1.34808	0.808217	1.23912	0.747176	1.36551	chr22	24819565	24828694	553	+	NM_001278500	protein_coding	ADORA2|RDC8|hA2aR	P32517	adenosine A2a receptor
414	ADORA2A-AS1	2.67774	1.10484	2.52586	1.143	4.77644	chr22	24825178	24890783	3761	-	NR_028484	lncRNA	.	.	ADORA2A antisense RNA 1
415	ADORA2B	1.20623	2.60427	2.87477	5.0538	6.36375	chr17	15848231	15879210	1885	+	NM_000676	protein_coding	ADORA2	P30079	adenosine A2b receptor
416	ADORA3	1	0	0	0	0	chr1	112042051	112046743	2868	-	NM_000677	protein_coding	A3AR|AD026|bA552M11.5	P27383	adenosine A3 receptor
417	ADPGK	1.15935	5.04625	5.25957	31.8824	37.4751	chr15	73043708	73076126	3099	-	NM_031284	protein_coding	2610017G09Rik|ADP-GK|DKFZp434B195	P9431	ADP-dependent glucokinase
418	ADPGK-AS1	0.611531	3.09153	2.38203	7.4875	4.2343	chr15	73075176	73090540	2730	+	NR_040107	lncRNA	.	.	ADPGK antisense RNA 1
419	ADPRH	1	0	0	0	0	chr3	119298280	119308792	3682	+	NM_001291950	protein_coding	ARH1	P21478	ADP-ribosylarginine hydrolase
420	ADPRHL1	0.754148	2.26804	1.86096	3.79787	2.64585	chr13	114076255	114107839	2178	-	NM_138430	protein_coding	ARH2	P7250	ADP-ribosylhydrolase like 1
421	ADPRHL2	1.03578	1.74402	1.79474	2.3376	2.48084	chr1	36554453	36559533	1691	+	NM_017825	protein_coding	ARH3|FLJ20446	P35665	ADP-ribosylhydrolase like 2
422	ADPRM	1.30864	2.65964	3.04772	5.29177	7.29995	chr17	10600927	10614875	1518	+	NM_020233	protein_coding	.	P33610	ADP-ribose/CDP-alcohol diphosphatase, manganese dependent
423	ADRA1A	0.758281	1.66024	1.26105	2.14866	1.40511	chr8	26605667	26722922	3946	-	NM_033303	protein_coding	ADRA1C|ADRA1L1|ALPHA1AAR	P14488	adrenoceptor alpha 1A
424	ADRA1B	1	0	0	0	0	chr5	159343740	159400017	2254	+	NM_000679	protein_coding	ADRA1|ALPHA1BAR	P11772	adrenoceptor alpha 1B
425	ADRA1D	1	0	0	0	0	chr20	4201278	4229659	2666	-	NM_000678	protein_coding	ADRA1|ADRA1A|ADRA1R|ALPHA1|DAR|dJ779E11.2	P4529	adrenoceptor alpha 1D
426	ADRA2A	1.41043	2.97707	3.4732	6.83624	10.1518	chr10	112836790	112840662	3873	+	NM_000681	protein_coding	ADRA2|ADRA2R|ADRAR|ALPHA2AAR|ZNF32	P26728	adrenoceptor alpha 2A
427	ADRA2B	1	0	0	0	0	chr2	96778623	96781984	3362	-	NM_000682	protein_coding	ADRA2L1|ADRA2RL1|ADRARL1|ALPHA2BAR	P18391	adrenoceptor alpha 2B
428	ADRA2C	0.705362	2.55266	2.0491	4.8432	3.15454	chr4	3768296	3770253	1958	+	NM_000683	protein_coding	ADRA2L2|ADRA2RL2|ADRARL2|ALPHA2CAR	P16517	adrenoceptor alpha 2C
429	ADRB1	1.11266	0.19736	0.351371	0.14521	0.277511	chr10	115803806	115806667	2862	+	NM_000684	protein_coding	ADRB1R|B1AR|BETA1AR|RHR	P19510	adrenoceptor beta 1
430	ADRB2	0.990217	0.276657	0.262475	0.210072	0.200687	chr5	148206156	148208197	2042	+	NM_000024	protein_coding	ADRB2R|ADRBR|B2AR|BAR|BETA2AR	P33894	adrenoceptor beta 2
431	ADRB3	1	0	0	0	0	chr8	37820514	37824184	2646	-	NM_000025	protein_coding	BETA3AR|FLJ99960	P20883	adrenoceptor beta 3
432	ADRBK1	0.456052	3.62885	2.49612	11.3153	4.6668	chr11	67033905	67054029	3444	+	NM_001619	.	BARK1|BETA-ARK1|FLJ16718|GRK2	P18703	.
433	ADRBK2	1.34311	4.79514	5.22071	26.6285	36.4524	chr22	25960861	26125258	9055	+	NM_005160	.	BARK2|GRK3	P24581	.
434	ADRM1	0.958107	3.65128	3.58954	11.51	11.0857	chr20	60877952	60883918	1476	+	NM_001281437	protein_coding	ARM1|GP110|MGC29536|Rpn13	P19236	adhesion regulating molecule 1
435	ADSL	0.751196	5.04393	4.63119	31.8348	23.8889	chr22	40742504	40762575	1563	+	NM_001123378	protein_coding	AMPS|ASASE|ASL	P10122	adenylosuccinate lyase
436	ADSS	1.77258	4.71587	5.54172	25.153	45.78	chr1	244571794	244615436	2782	-	NM_001126	protein_coding	ADEH|MGC20404	P5122	adenylosuccinate synthase
437	ADSSL1	5.01993	0.00256895	2.33023	0	4.04331	chr14	105190534	105213647	2078	+	NM_152328	protein_coding	FLJ38602	P26010	adenylosuccinate synthase like 1
438	ADTRP	1	0	0	0	0	chr6	11713888	11779280	1858	-	NM_032744	protein_coding	.	P35797	androgen dependent TFPI regulating protein
439	AEBP1	0.957032	5.01207	4.9487	31.1119	30.0188	chr7	44143960	44154164	4086	+	NM_001129	protein_coding	ACLP|FLJ33612	P1546	AE binding protein 1
440	AEBP2	1.16698	3.89976	4.12253	13.8562	16.4912	chr12	19592608	19675173	5246	+	NM_001114176	protein_coding	MGC17922	P14550	AE binding protein 2
441	AEN	0.925994	4.45361	4.34268	20.8079	19.3773	chr15	89164527	89175512	3116	+	NM_022767	protein_coding	FLJ12484|FLJ12562|ISG20L1|pp12744	P1043	apoptosis enhancing nuclease
442	AES	0.834817	5.05189	4.79142	32.0108	26.8157	chr19	3052908	3062964	1940	-	NM_198970	protein_coding	AES-1|AES-2|ESP1|GRG|GRG5|TLE5	P7999	amino-terminal enhancer of split
443	AFAP1	0.72631	4.1166	3.65525	16.2685	11.6524	chr4	7760440	7941653	7770	-	NM_198595	protein_coding	AFAP|AFAP-110|FLJ56849	P11855	actin filament associated protein 1
444	AFAP1-AS1	0.417145	1.33823	0.0768492	1.52203	0.055955	chr4	7755817	7780654	6794	+	NR_026892	lncRNA	.	.	AFAP1 antisense RNA 1
445	AFAP1L1	1.30279	0.485934	0.867534	0.397872	0.828084	chr5	148651401	148721367	4212	+	NM_001146337	protein_coding	FLJ36748|MGC149773	P7959	actin filament associated protein 1 like 1
446	AFAP1L2	1.23175	0.26948	0.570187	0.203785	0.487012	chr10	116054583	116164537	4339	-	NM_001287824	protein_coding	FLJ14564|KIAA1914|XB130	P23788	actin filament associated protein 1 like 2
447	AFF1	1.2171	3.93845	4.2219	14.2619	17.736	chr4	87856154	88062191	9915	+	NM_001166693	protein_coding	AF4|MGC134969|MLLT2|PBM1	P8490	AF4/FMR2 family member 1
448	AFF2	1.19646	1.66278	1.92155	2.15434	2.80102	chrX	147582139	148082193	13851	+	NM_002025	protein_coding	FMR2|FRAXE|MRX2|OX19	P22343	AF4/FMR2 family member 2
449	AFF3	0.901454	4.49612	4.34644	21.4593	19.4312	chr2	100163716	100759037	8212	-	NM_002285	protein_coding	LAF4|MLLT2-like	P16266	AF4/FMR2 family member 3
450	AFF4	1.17003	4.66399	4.89054	24.232	28.7873	chr5	132211071	132299354	9580	-	NM_014423	protein_coding	AF5Q31|MCEF|MGC75036	P3437	AF4/FMR2 family member 4
451	AFG3L1P	1.15862	2.81906	3.03147	6.02644	7.20799	chr16	90038988	90067195	6054	+	NR_003227	misc_RNA	.	.	AFG3 like matrix AAA peptidase subunit 1, pseudogene
452	AFG3L2	0.963344	4.1521	4.09822	16.6959	16.2001	chr18	12328943	12377275	3209	-	NM_006796	protein_coding	FLJ25993|SCA28	P8531	AFG3 like matrix AAA peptidase subunit 2
453	AFM	0.999776	0.000323791	0	0	0	chr4	74347462	74369718	1997	+	NM_001133	protein_coding	ALB2|ALBA|ALF|MGC125338|MGC125339	P31981	afamin
454	AFMID	1.43812	5.24475	5.76893	36.731	53.7664	chr17	76183398	76203782	2145	+	NM_001010982	protein_coding	DKFZp686F03259|KF|MGC167063	P26778	arylformamidase
455	AFP	1	0	0	0	0	chr4	74301936	74321502	2039	+	NM_001134	protein_coding	FETA|HPAFP	P11824	alpha fetoprotein
456	AFTPH	1.11568	3.61266	3.77058	11.1773	12.703	chr2	64751439	64820138	5240	+	NM_001002243	protein_coding	FLJ20080|FLJ23793|MGC33965|Nbla10388	P8758	aftiphilin
457	AGA	0.945308	2.24501	2.16386	3.72035	3.49846	chr4	178351929	178363657	2148	-	NM_001171988	protein_coding	AGU|ASRG|GA	P26609	aspartylglucosaminidase
458	AGAP1	0.844272	4.3592	4.11498	19.4276	16.4019	chr2	236402733	237040444	11367	+	NM_014914	protein_coding	CENTG2|GGAP1|KIAA1099|MGC71657	P29841	ArfGAP with GTPase domain, ankyrin repeat and PH domain 1
460	AGAP11	0.903964	0.728387	0.582724	0.653908	0.499899	chr10	88730498	88769960	3155	+	NM_133447	protein_coding	KIAA1975	P20595	ArfGAP with GTPase domain, ankyrin repeat and PH domain 11
459	AGAP1-IT1	3.63087	1.43143	3.29174	1.68423	8.82944	chr2	236414395	236416210	664	+	NR_131900	lncRNA	.	.	AGAP1 intronic transcript 1
461	AGAP2	0.728693	2.58932	2.13271	4.99196	3.40345	chr12	58118076	58135944	6088	-	NM_014770	protein_coding	CENTG1|FLJ16430|GGAP2|KIAA0167|PIKE	P30070	ArfGAP with GTPase domain, ankyrin repeat and PH domain 2
462	AGAP2-AS1	1.5283	1.30162	1.91355	1.45551	2.78016	chr12	58120023	58122139	1531	+	NR_027032	lncRNA	.	.	AGAP2 antisense RNA 1
463	AGAP3	0.666392	4.73529	4.14973	25.51	16.828	chr7	150782918	150841523	5606	+	NM_001281300	protein_coding	CENTG3|CRAG|FLJ16146|FLJ34452|MRIP-1	P30275	ArfGAP with GTPase domain, ankyrin repeat and PH domain 3
464	AGAP4	0.857374	3.18387	2.96186	8.04792	6.82261	chr10	46321040	46349325	2737	-	NM_001276343	protein_coding	CTGLF1|MRIP2	P15015	ArfGAP with GTPase domain, ankyrin repeat and PH domain 4
465	AGAP5	0.597791	2.46963	1.72734	4.51702	2.32389	chr10	75434033	75457554	2426	-	NM_001144000	protein_coding	CTGLF2	P24360	ArfGAP with GTPase domain, ankyrin repeat and PH domain 5
466	AGAP6	0.54408	4.42898	3.55087	20.4413	10.7715	chr10	51748078	51770259	2772	+	NM_001077665	protein_coding	CTGLF3|bA324H6.1	P139	ArfGAP with GTPase domain, ankyrin repeat and PH domain 6
467	AGAP7P	1.1941	1.15924	1.41516	1.22662	1.67424	chr10	51464144	51486327	2407	-	NR_126580	misc_RNA	.	.	ArfGAP with GTPase domain, ankyrin repeat and PH domain 7, pseudogene
468	AGAP9	1	0	0	0	0	chr10	47191844	48237508	4774	-	NM_001190810	protein_coding	AGAP-9|CTGLF6|FLJ00312|bA301J7.2	P23632	ArfGAP with GTPase domain, ankyrin repeat and PH domain 9
469	AGBL1	1	0	0	0	0	chr15	86685242	87572283	3493	+	NM_152336	protein_coding	FLJ32310|MGC149239	P31080	ATP/GTP binding protein-like 1
470	AGBL1-AS1	1	0	0	0	0	chr15	86840065	86860199	904	-	NR_046012	lncRNA	.	.	AGBL1 antisense RNA 1
471	AGBL2	0.999954	6.6544e-05	0	0	0	chr11	47681143	47736928	3593	-	NM_024783	protein_coding	FLJ23598	P33260	ATP/GTP binding protein-like 2
472	AGBL3	1.35905	0.552402	0.995005	0.463688	0.997025	chr7	134671259	134820530	3533	+	NM_178563	protein_coding	FLJ12983|MGC32955	P7134	ATP/GTP binding protein-like 3
473	AGBL4	0.999944	8.10379e-05	0	0	0	chr1	48998527	50489626	2988	-	NM_032785	protein_coding	CCP6|FLJ14442	P30520	ATP/GTP binding protein-like 4
474	AGBL4-IT1	1	0	0	0	0	chr1	49839873	49937757	514	-	NR_046839	lncRNA	.	.	AGBL4 intronic transcript 1
475	AGBL5	0.740794	3.33858	2.90573	9.07144	6.52513	chr2	27274491	27293490	3284	+	NM_021831	protein_coding	FLJ21839	P9335	ATP/GTP binding protein-like 5
476	AGBL5-AS1	0.117636	3.0876	0	7.474	0	chr2	27272551	27273132	407	-	NR_046730	lncRNA	.	.	AGBL5 antisense RNA 1
477	AGER	1.11271	2.86672	3.0208	6.26321	7.14689	chr6	32148745	32152099	1680	-	NM_001206966_2	protein_coding	MGC22357|RAGE	P13212	advanced glycosylation end product-specific receptor
478	AGFG1	1.48495	3.36486	3.93528	9.25392	14.3603	chr2	228336888	228425938	8824	+	NM_004504	protein_coding	DKFZp686I15205|HRB|MGC116938|MGC116940|RAB|RIP	P5739	ArfGAP with FG repeats 1
479	AGFG2	0.685361	1.51197	0.966906	1.84248	0.960529	chr7	100136834	100165843	4811	+	NM_006076	protein_coding	HRBL|RABR	P35096	ArfGAP with FG repeats 2
480	AGGF1	0.761512	3.75713	3.36407	12.4611	9.33915	chr5	76326210	76361058	4508	+	NM_018046	protein_coding	FLJ10283|GPATC7|GPATCH7|HSU84971|HUS84971|VG5Q	P4402	angiogenic factor with G-patch and FHA domains 1
481	AGK	0.530131	2.99763	2.08205	6.95042	3.253	chr7	141251078	141354209	2925	+	NM_018238	protein_coding	FLJ10842|MULK	P5540	acylglycerol kinase
482	AGL	1.20095	3.49564	3.75981	10.2274	12.6019	chr1	100315640	100389579	8238	+	NM_000642	protein_coding	GDE	P26368	amylo-alpha-1, 6-glucosidase, 4-alpha-glucanotransferase
483	AGMAT	0.905587	0.839985	0.696909	0.784956	0.625085	chr1	15898194	15911605	3154	-	NM_024758	protein_coding	FLJ23384	P4018	agmatinase
484	AGMO	1	0	0	0	0	chr7	15239943	15601640	2475	-	NM_001004320	protein_coding	.	P26837	alkylglycerol monooxygenase
485	AGO1	0.841287	4.21609	3.96676	17.501	14.7009	chr1	36348810	36389899	7478	+	NM_012199	protein_coding	.	P25310	argonaute 1, RISC catalytic component
486	AGO2	1.13277	4.71038	4.89024	25.0561	28.7817	chr8	141541264	141645646	3500	-	NM_012154	protein_coding	.	P3242	argonaute RISC catalytic component 2
487	AGO3	0.772202	3.90429	3.53134	13.9061	10.6103	chr1	36396683	36522063	3645	+	NM_177422	protein_coding	.	P33884	argonaute 3, RISC catalytic component
488	AGO4	0.864223	2.55185	2.34133	4.83902	4.08757	chr1	36273828	36323490	7060	+	NM_017629	protein_coding	.	P27582	argonaute 4, RISC catalytic component
489	AGPAT1	1.23751	4.6345	4.94194	23.7181	29.871	chr6	32135983	32145888	2368	-	NM_032741_1	protein_coding	1-AGPAT1|G15|LPAAT-alpha|LPAATA|MGC4007|MGC5423	P11597	1-acylglycerol-3-phosphate O-acyltransferase 1
490	AGPAT2	0.591117	1.66901	0.910527	2.16689	0.886826	chr9	139567595	139581911	1548	-	NM_006412	protein_coding	1-AGPAT2|BSCL|BSCL1|LPAAB|LPAAT-beta	P34110	1-acylglycerol-3-phosphate O-acyltransferase 2
491	AGPAT3	0.646	1.82835	1.19796	2.53842	1.30191	chr21	45285116	45407475	6609	+	NM_020132	protein_coding	LPAAT-GAMMA1|MGC4604	P1512	1-acylglycerol-3-phosphate O-acyltransferase 3
492	AGPAT4	0.986271	4.37164	4.3517	19.602	19.5058	chr6	161551057	161695107	7879	-	NM_020133	protein_coding	1-AGPAT4|LPAAT-delta|dJ473J16.2	P17048	1-acylglycerol-3-phosphate O-acyltransferase 4
493	AGPAT4-IT1	0.560944	3.28134	2.44727	8.67527	4.47944	chr6	161581164	161583014	1851	-	NR_024277	lncRNA	.	.	AGPAT4 intronic transcript 1
494	AGPAT5	1.84008	5.1677	6.04747	34.7698	65.4253	chr8	6565878	6619021	5519	+	NM_018361	protein_coding	1AGPAT5|LPAATE	P16836	1-acylglycerol-3-phosphate O-acyltransferase 5
495	AGPAT6	0.741148	5.10953	4.67736	33.3598	24.6999	chr8	41435707	41482520	6310	+	NM_178819	.	DKFZp586M1819|LPAAT-zeta|LPAATZ|TSARG7	P34825	.
496	AGPAT9	1	0	0	0	0	chr4	84457067	84527027	3182	+	NM_001256422	.	AGPAT8|GPAT3|LPAAT-theta|MAG1|MGC11324	P12426	.
497	AGPS	1.65189	3.72962	4.45374	12.2021	21.0044	chr2	178257471	178408564	7665	+	NM_003659	protein_coding	ADAP-S|ADAS|ADHAPS|ADPS|ALDHPSY|DKFZp762O2215|FLJ99755	P20371	alkylglycerone phosphate synthase
498	AGR2	1	0	0	0	0	chr7	16832264	16844738	983	-	NM_006408	protein_coding	AG2|GOB-4|HAG-2|PDIA17|XAG-2	P20150	anterior gradient 2, protein disulphide isomerase family member
499	AGR3	1	0	0	0	0	chr7	16899030	16921613	750	-	NM_176813	protein_coding	AG3|BCMP11|HAG3|PDIA18|hAG-3	P32982	anterior gradient 3, protein disulphide isomerase family member
500	AGRN	0.888108	1.45752	1.28633	1.73329	1.44969	chr1	955503	991499	7511	+	NM_198576	protein_coding	FLJ45064	P10465	agrin
501	AGRP	0.999719	0.000406133	0	0	0	chr16	67516474	67517716	764	-	NM_001138	protein_coding	AGRT|ART|ASIP2|MGC118963	P26530	agouti related neuropeptide
502	AGT	1	0	0	0	0	chr1	230838272	230850336	2581	-	NM_000029	protein_coding	ANHU|FLJ92595|FLJ97926|SERPINA8	P22458	angiotensinogen
503	AGTPBP1	1.1692	4.65089	4.87641	24.0015	28.4998	chr9	88161454	88356944	4419	-	NM_001286717	protein_coding	DKFZp686M20191|KIAA1035|NNA1	P20602	ATP/GTP binding protein 1
504	AGTR1	0.635368	0.654337	0	0.571583	0	chr3	148415658	148460790	2571	+	NM_031850	protein_coding	AG2S|AGTR1A|AGTR1B|AT1|AT1B|AT1R|AT2R1|AT2R1A|AT2R1B|HAT1R	P32258	angiotensin II receptor type 1
505	AGTR2	1	0	0	0	0	chrX	115301958	115306225	2899	+	NM_000686	protein_coding	AT2|ATGR2|MRX88	P1858	angiotensin II receptor type 2
506	AGTRAP	1.1126	1.42537	1.5793	1.6752	1.99892	chr1	11796142	11810828	1259	+	NM_001040195	protein_coding	ATRAP|MGC29646	P26805	angiotensin II receptor associated protein
507	AGXT	1	0	0	0	0	chr2	241808162	241818536	1598	+	NM_000030	protein_coding	AGT|AGT1|AGXT1|PH1|SPAT|SPT|TLH6	P26840	alanine-glyoxylate aminotransferase
508	AGXT2	1	0	0	0	0	chr5	34998206	35048240	2135	-	NM_001306173	protein_coding	AGT2|DAIBAT	P725	alanine--glyoxylate aminotransferase 2
509	AHCTF1	0.826653	4.67853	4.40388	24.4897	20.2591	chr1	247002402	247094726	8631	-	NM_015446	protein_coding	DKFZp434N093|ELYS|MST108|TMBS62	P24107	AT-hook containing transcription factor 1
510	AHCTF1P1	1.03172	1.63777	1.68281	2.10033	2.22128	chr2	162355578	162364413	8836	-	NR_077058	misc_RNA	AHCTF1P|ELYS-like	.	AT-hook containing transcription factor 1 pseudogene 1
511	AHCY	0.656817	6.05037	5.44393	64.956	42.7224	chr20	32868071	32899608	2538	-	NM_000687	protein_coding	SAHH	P31663	adenosylhomocysteinase
512	AHCYL1	0.990667	5.16151	5.14798	34.6211	34.609	chr1	110527387	110566364	4586	+	NM_006621	protein_coding	DCAL|IRBIT|PRO0233|XPVKONA	P1991	adenosylhomocysteinase like 1
513	AHCYL2	1.25298	3.05964	3.38501	7.30213	9.48615	chr7	128864855	129070052	5887	+	NM_015328	protein_coding	ADOHCYASE3|FLJ21719|KIAA0828	P17742	adenosylhomocysteinase like 2
514	AHDC1	0.888801	2.65352	2.48346	5.26584	4.61383	chr1	27860756	27930005	6358	-	NM_001029882	protein_coding	CL23945|DJ159A19.3|RP1-159A19.1	P20551	AT-hook DNA binding motif containing 1
515	AHI1	0.96863	4.8365	4.79052	27.4343	26.7959	chr6	135605110	135818903	5898	-	NM_001134831	protein_coding	AHI-1|DKFZp686J1653|FLJ14023|FLJ20069|JBTS3|ORF1|dJ71N10.1	P16700	Abelson helper integration site 1
516	AHNAK	0.757401	3.68921	3.28834	11.8333	8.81616	chr11	62201014	62314332	19265	-	NM_024060	protein_coding	AHNAKRS|MGC5395	P7619	AHNAK nucleoprotein
517	AHNAK2	0.728429	2.77016	2.31302	5.79189	3.98984	chr14	105403591	105444694	18317	-	NM_138420	protein_coding	C14orf78|KIAA2019	P118	AHNAK nucleoprotein 2
518	AHR	0.889228	0.254146	0.0847715	0.191521	0.0610206	chr7	17338276	17385775	6247	+	NM_001621	protein_coding	bHLHe76	P11108	aryl hydrocarbon receptor
519	AHRR	0.635148	0.654835	0	0.571272	0	chr5	304291	438405	5660	+	NM_020731	protein_coding	AHH|AHHR|KIAA1234|MGC167813|MGC176630|bHLHe77	P7974	aryl-hydrocarbon receptor repressor
520	AHSA1	0.622517	5.4111	4.72728	41.3499	25.6045	chr14	77924373	77935815	1400	+	NM_012111	protein_coding	AHA1|C14orf3|p38	P32400	activator of Hsp90 ATPase activity 1
521	AHSA2	0.915542	5.59906	5.47176	47.2368	43.573	chr2	61404555	61414686	3031	+	NM_152392	protein_coding	DKFZp564C236|FLJ34679|FLJ41715|Hch1	P29448	AHA1, activator of heat shock 90kDa protein ATPase homolog 2 (yeast)
522	AHSG	1	0	0	0	0	chr3	186330850	186339107	1573	+	NM_001622	protein_coding	A2HS|AHS|FETUA|HSGA	P12768	alpha-2-HS-glycoprotein
523	AHSP	1	0	0	0	0	chr16	31539203	31540124	506	+	NM_016633	protein_coding	EDRF|ERAF	P4575	alpha hemoglobin stabilizing protein
524	AICDA	1.56692	0.00038295	0.648318	0	0.569598	chr12	8754762	8765442	2794	-	NM_020661	protein_coding	AID|ARP2|CDA2|HIGM2	P25807	activation-induced cytidine deaminase
525	AIDA	1.51708	3.93159	4.53288	14.1874	22.2442	chr1	222841355	222885864	3006	-	NM_022831	protein_coding	C1orf80|FLJ12806|FLJ32421|RP11-378J18.7	P13699	axin interactor, dorsalization associated
526	AIF1	1	0	0	0	0	chr6	31582994	31584798	751	+	NM_004847_2	protein_coding	AIF-1|IBA1|IRT-1|IRT1	P11288	allograft inflammatory factor 1
527	AIF1L	1.30898	1.44193	1.83038	1.70862	2.56587	chr9	133971863	133998539	3528	+	NR_033701	protein_coding	C9orf58|FLJ12783|IBA2|MGC29466	.	allograft inflammatory factor 1 like
528	AIFM1	0.701618	3.7106	3.19936	12.0333	8.22435	chrX	129263338	129299861	2601	-	NM_145812	protein_coding	AIF|COXPD6|MGC111425|PDCD8	P33902	apoptosis inducing factor, mitochondria associated 1
529	AIFM2	0.767888	1.26354	0.882508	1.39439	0.847949	chr10	71872023	71892690	3247	-	NM_032797	protein_coding	AMID|PRG3|RP11-367H5.2	P27990	apoptosis inducing factor, mitochondria associated 2
530	AIFM3	0.843464	0.245602	0	0.184	0	chr22	21319418	21335649	2742	+	NM_144704	protein_coding	AIFL|FLJ30473|FLJ45137	P27485	apoptosis inducing factor, mitochondria associated 3
531	AIG1	1.9519	4.95796	5.92284	29.9284	59.9295	chr6	143380500	143661480	7825	+	NM_001286587	protein_coding	AIG-1|DKFZp686F03136|FLJ10485|dJ95L4.1	P23392	androgen-induced 1
532	AIM1	1.10955	1.11321	1.26318	1.15655	1.40702	chr6	106959730	107018324	7542	+	NM_001624	protein_coding	CRYBG1|ST4	P32343	absent in melanoma 1
533	AIM1L	1.29121	0.00012883	0.368858	0	0.292607	chr1	26648350	26680621	5245	-	NM_001039775	protein_coding	CRYBG2|DKFZp434L1713|FLJ10040|FLJ38020	P15564	absent in melanoma 1-like
534	AIM2	1	0	0	0	0	chr1	159032275	159046647	1484	-	NM_004833	protein_coding	PYHIN4	P12930	absent in melanoma 2
535	AIMP1	1.7786	3.67982	4.51056	11.7533	21.8894	chr4	107236767	107270381	3260	+	NM_001142415	protein_coding	EMAP2|EMAPII|SCYE1|p43	P10147	aminoacyl tRNA synthetase complex-interacting multifunctional protein 1
536	AIMP2	1.00157	2.90766	2.90993	6.47326	6.54378	chr7	6048882	6063465	1219	+	NM_006303	protein_coding	JTV-1|JTV1|P38	P30797	aminoacyl tRNA synthetase complex-interacting multifunctional protein 2
537	AIP	1.16985	3.8602	4.08652	13.4557	16.0586	chr11	67250500	67258579	1425	+	NM_003977	protein_coding	ARA9|FKBP16|FKBP37|SMTPHN|XAP2	P4571	aryl hydrocarbon receptor interacting protein
538	AIPL1	0.86926	0.202141	0	0.149374	0	chr17	6327057	6338519	3698	-	NM_001285402	protein_coding	AIPL2|LCA4	P2068	aryl hydrocarbon receptor interacting protein like 1
539	AIRE	0.84367	0.245248	0	0.184275	0	chr21	45705721	45718102	2299	+	NM_000383	protein_coding	AIRE1|APECED|APS1|APSI|PGA1	P1500	autoimmune regulator
540	AIRN	1.11566	1.26034	1.41824	1.38795	1.68025	chr6	160424323	160428696	1489	-	NR_047511	lncRNA	.	.	antisense of IGF2R non-protein coding RNA
541	AJAP1	0.555293	1.19207	0.343387	1.27847	0.271283	chr1	4715105	4843851	3317	+	NM_018836	protein_coding	MOT8|RP3-426F10.1|SHREW-1|SHREW1	P18202	adherens junctions associated protein 1
542	AJUBA	1.35617	0.000569958	0.440106	0	0.35863	chr14	23440383	23451851	4687	-	NM_198086	protein_coding	.	P20477	ajuba LIM protein
543	AK1	0.765563	3.64072	3.25531	11.4208	8.5861	chr9	130628759	130640022	2266	-	NM_000476	protein_coding	.	P20264	adenylate kinase 1
544	AK2	1.11186	5.4333	5.58628	42.002	47.2532	chr1	33473541	33502512	6038	-	NM_013411	protein_coding	ADK2	P15815	adenylate kinase 2
545	AK3	1.12394	5.05858	5.22714	32.1664	36.6182	chr9	4709557	4742043	4621	-	NM_001199855	protein_coding	AK3L1|AK6|AKL3L|AKL3L1|FIX	P6567	adenylate kinase 3
546	AK4	1.0813	3.98353	4.09629	14.7465	16.1743	chr1	65613232	65697828	7501	+	NM_203464	protein_coding	AK3|AK3L1|AK3L2|MGC166959	P32624	adenylate kinase 4
547	AK5	0.964971	1.45489	1.40345	1.73114	1.65431	chr1	77747662	78025654	4520	+	NM_174858	protein_coding	AK6|MGC33326	P23970	adenylate kinase 5
548	AK6	1.02535	3.70596	3.74208	11.9899	12.4363	chr5	68647553	68651780	733	-	NM_001015891	protein_coding	.	P17550	adenylate kinase 6
549	AK7	1.82831	0.00121357	0.871726	0	0.83384	chr14	96858448	96955764	3300	+	NM_152327	protein_coding	FLJ32864	P30227	adenylate kinase 7
550	AK8	0.999918	0.000118724	0	0	0	chr9	135600965	135754198	2106	-	NM_152572	protein_coding	.	P25693	adenylate kinase 8
551	AK9	1.78777	2.43565	3.27382	4.38677	8.70699	chr6	109814059	110012415	7733	-	NM_001145128	protein_coding	.	P27186	adenylate kinase 9
552	AKAP1	0.931097	6.49488	6.39188	88.7499	83.3464	chr17	55162553	55198705	4752	+	NM_003488	protein_coding	AKAP|AKAP121|AKAP149|AKAP84|D-AKAP1|MGC1807|PRKA1|SAKAP84	P26441	A-kinase anchoring protein 1
553	AKAP10	0.892649	3.93718	3.77334	14.2496	12.7301	chr17	19807765	19881169	3941	-	NM_007202	protein_coding	D-AKAP2|MGC9414|PRKA10	P12567	A-kinase anchoring protein 10
554	AKAP11	1.38894	4.93757	5.41155	29.4978	41.7457	chr13	42846289	42897403	9920	+	NM_016248	protein_coding	AKAP220|DKFZp781I12161|FLJ11304|KIAA0629|PRKA11	P16803	A-kinase anchoring protein 11
555	AKAP12	1.02537	6.53971	6.57586	91.5821	94.8176	chr6	151561134	151679694	8789	+	NM_005100	protein_coding	AKAP250|DKFZp686M0430|DKFZp686O0331|FLJ20945|FLJ97621	P4152	A-kinase anchoring protein 12
556	AKAP13	0.833034	3.79812	3.53457	12.8487	10.6359	chr15	85923847	86292589	13670	+	NM_006738	protein_coding	AKAP-Lbc|ARHGEF13|BRX|FLJ11952|FLJ43341|HA-3|Ht31|LBC|PROTO-LB|PROTO-LBC|c-lbc	P30647	A-kinase anchoring protein 13
557	AKAP14	1	0	0	0	0	chrX	119029936	119054679	841	+	NM_178813	protein_coding	AKAP28	P27006	A-kinase anchoring protein 14
558	AKAP17A	1	0	0	0	0	chrX	1710486	1721407	3274	+	NM_005088	protein_coding	721P|CCDC133|CXYorf3|DXYS155E|FLJ98315|MGC125365|MGC125366|MGC39904|SFRS17A|XE7|XE7Y	P18048	A-kinase anchoring protein 17A
559	AKAP2	1.39212	2.06955	2.54684	3.1815	4.86291	chr9	112810878	112934791	7098	+	NM_001004065	protein_coding	AKAPKL|FLJ53197|PALM2|PRKA2	P12304	A-kinase anchoring protein 2
560	AKAP3	1	0	0	0	0	chr12	4724674	4758213	3621	-	NM_006422	protein_coding	AKAP110|CT82|FSP95|PRKA3|SOB1	P8875	A-kinase anchoring protein 3
561	AKAP4	1	0	0	0	0	chrX	49955411	49965664	3344	-	NM_003886	protein_coding	AKAP 82|AKAP-4|AKAP82|CT99|FSC1|HI|PRKA4|hAKAP82|p82	P9210	A-kinase anchoring protein 4
562	AKAP5	1.31513	2.09461	2.48982	3.25425	4.63647	chr14	64932217	64941221	6487	+	NM_004857	protein_coding	AKAP75|AKAP79|H21	P28325	A-kinase anchoring protein 5
563	AKAP6	0.865941	2.87908	2.67142	6.32593	5.3953	chr14	32798479	33302268	10387	+	NM_004274	protein_coding	ADAP100|ADAP6|AKAP100|KIAA0311|MGC165020|PRKA6|mAKAP	P24526	A-kinase anchoring protein 6
564	AKAP7	1.17586	0.996168	1.22989	0.989641	1.35096	chr6	131456826	131604675	3461	+	NM_016377	protein_coding	AKAP15|AKAP18	P12501	A-kinase anchoring protein 7
565	AKAP8	0.841356	3.31371	3.0645	8.89922	7.40006	chr19	15464332	15490612	3543	-	NM_005858	protein_coding	AKAP95|DKFZp586B1222	P22860	A-kinase anchoring protein 8
566	AKAP8L	1.03456	4.19213	4.24114	17.1921	17.9923	chr19	15490859	15529932	2248	-	NM_001291478	protein_coding	DKFZp434L0650|HA95|HAP95|NAKAP|NAKAP95	P20244	A-kinase anchoring protein 8 like
567	AKAP9	1.13445	4.96181	5.1438	30.0145	34.5069	chr7	91570189	91739987	12439	+	NM_147185	protein_coding	AKAP-9|AKAP350|AKAP450|CG-NAP|HYPERION|KIAA0803|MU-RMS-40.16A|PRKA9|YOTIAO	P7977	A-kinase anchoring protein 9
568	AKIP1	1.30894	2.07873	2.46714	3.20624	4.55024	chr11	8932701	8941626	1788	+	NM_020642	protein_coding	.	P20128	A-kinase interacting protein 1
569	AKIRIN1	1.16716	3.90446	4.12747	13.905	16.5508	chr1	39456916	39471737	2726	+	NM_001136275	protein_coding	C1orf108|FLJ12666|RP11-781D11.2|STRF2	P19187	akirin 1
570	AKIRIN2	1.65038	4.46678	5.18958	21.0054	35.6492	chr6	88384578	88411985	1932	-	NM_018064	protein_coding	C6orf166|FBI1|FLJ10342|dJ486L4.2	P23898	akirin 2
571	AKNA	1.55932	1.16752	1.80843	1.23591	2.51682	chr9	117096433	117156685	7383	-	NM_030767	protein_coding	FLJ31001|FLJ33184|KIAA1968|RP11-82I1.4	P23520	AT-hook transcription factor
572	AKNAD1	1	0	0	0	0	chr1	109358520	109400864	3204	-	NM_152763	protein_coding	C1orf62|MGC26989	P3716	AKNA domain containing 1
573	AKR1A1	1.03544	4.24988	4.30012	17.938	18.7822	chr1	46016455	46035723	1491	+	NM_001202414	protein_coding	ALDR1|ALR|ARM|DD3|MGC12529|MGC1380	P20989	aldo-keto reductase family 1, member A1 (aldehyde reductase)
574	AKR1B1	0.875056	4.88835	4.69579	28.4758	25.0294	chr7	134127107	134143888	1398	-	NM_001628	protein_coding	ADR|ALDR1|ALR2|AR|MGC1804	P406	aldo-keto reductase family 1, member B1 (aldose reductase)
575	AKR1B10	1	0	0	0	0	chr7	134212344	134226166	1596	+	NM_020299	protein_coding	AKR1B11|AKR1B12|ALDRLn|ARL-1|ARL1|HIS|HSI|MGC14103	P23150	aldo-keto reductase family 1, member B10 (aldose reductase)
576	AKR1B15	1	0	0	0	0	chr7	134233849	134264592	1625	+	NM_001080538	protein_coding	AKR1B10L	P3296	aldo-keto reductase family 1, member B15
577	AKR1C1	0.834667	1.21496	0.954227	1.31532	0.942014	chr10	5005454	5020158	1379	+	NM_001353	protein_coding	2-ALPHA-HSD|20-ALPHA-HSD|C9|DD1|DDH|DDH1|H-37|HAKRC|MBAB|MGC8954	P26824	aldo-keto reductase family 1, member C1
578	AKR1C2	2.57512	1.19794	2.56258	1.28592	4.92511	chr10	5029968	5060225	4155	-	NM_001354	protein_coding	AKR1C-pseudo|BABP|DD|DD2|DDH2|FLJ53800|HAKRD|HBAB|MCDR2	P35438	aldo-keto reductase family 1, member C2
579	AKR1C3	1	0	0	0	0	chr10	5090958	5149878	1354	+	NM_001253908	protein_coding	DD3|DDX|HA1753|HAKRB|HAKRe|HSD17B5|KIAA0119|PGFS|hluPGFS	P36067	aldo-keto reductase family 1, member C3
580	AKR1C4	0.999841	0.000229186	0	0	0	chr10	5238798	5260910	1192	+	NM_001818	protein_coding	3-alpha-HSD|C11|CDR|CHDR|DD4|HAKRA|MGC22581	P11040	aldo-keto reductase family 1, member C4
581	AKR1C6P	0.986604	0.406584	0.387127	0.32386	0.309264	chr10	4913859	4958465	1397	-	NR_026743	misc_RNA	.	.	aldo-keto reductase family 1, member C6, pseudogene
582	AKR1C8P	1	0	0	0	0	chr10	5196655	5227150	2127	-	NR_027916	misc_RNA	.	.	aldo-keto reductase family 1, member C8, pseudogene
583	AKR1D1	0.754452	0.406498	0	0.32385	0	chr7	137761178	137803050	2710	+	NM_001190906	protein_coding	3o5bred|CBAS2|SRD5B1	P11745	aldo-keto reductase family 1, member D1
584	AKR1E2	0.376719	2.95822	1.54978	6.73906	1.94026	chr10	4868369	4890251	1554	+	NR_073126	protein_coding	AKR1CL2|AKRDC1|LoopADR|MGC10612	.	aldo-keto reductase family 1, member E2
585	AKR7A2	1.00506	3.12268	3.12997	7.67207	7.78881	chr1	19629202	19638640	2619	-	NM_003689	protein_coding	AFAR|AFAR1|AFB1-AR1|AKR7	P1660	aldo-keto reductase family 7, member A2
586	AKR7A2P1	1.30351	3.22074	3.60314	8.28026	11.2008	chr1	113465972	113467295	1324	+	NR_002796	misc_RNA	.	.	aldo-keto reductase family 7, member A2 pseudogene 1
587	AKR7A3	1.13723	1.0873	1.27282	1.11805	1.4233	chr1	19609057	19615280	1241	-	NM_012067	protein_coding	AFAR2	P11343	aldo-keto reductase family 7, member A3 (aflatoxin aldehyde reductase)
588	AKR7L	0.57625	0.795233	0	0.731857	0	chr1	19592476	19600568	2314	-	NR_040288	misc_RNA	AFAR3|AKR7A4	.	aldo-keto reductase family 7-like (gene/pseudogene)
589	AKT1	0.756749	4.79134	4.38923	26.5614	20.0458	chr14	105235687	105262080	2857	-	NM_005163	protein_coding	AKT|MGC99656|PKB|PKB-ALPHA|PRKBA|RAC|RAC-ALPHA	P30591	v-akt murine thymoma viral oncogene homolog 1
590	AKT1S1	0.44854	3.99396	2.83727	14.866	6.17674	chr19	50372290	50381613	3524	-	NM_001098633	protein_coding	Lobe|MGC2865|PRAS40	P30051	AKT1 substrate 1
591	AKT2	0.784029	4.47926	4.12824	21.1996	16.5634	chr19	40736224	40791302	5393	-	NM_001626	protein_coding	PKBB|PKBBETA|PRKBB|RAC-BETA	P16119	v-akt murine thymoma viral oncogene homolog 2
592	AKT3	1.47062	5.93122	6.48764	59.7219	89.1314	chr1	243651535	244006886	1843	-	NM_181690	protein_coding	DKFZp434N0250|PKB-GAMMA|PKBG|PRKBG|RAC-PK-gamma|RAC-gamma|STK-2	P27180	v-akt murine thymoma viral oncogene homolog 3
593	AKTIP	0.72553	3.0861	2.62321	7.45607	5.18586	chr16	53524952	53537216	2666	-	NM_022476	protein_coding	FT1|FTS	P10242	AKT interacting protein
594	ALAD	1.27749	2.77837	3.13168	5.82981	7.79938	chr9	116148592	116163618	3183	-	NM_000031	protein_coding	ALADH|MGC5057|PBGS	P16791	aminolevulinate dehydratase
595	ALAS1	1.11506	3.55867	3.71579	10.7299	12.1925	chr3	52232099	52248343	2672	+	NM_001304443	protein_coding	ALAS|ALAS3|ALASH|MIG4	P5421	5'-aminolevulinate synthase 1
596	ALAS2	1.64283	0.000647797	0.716828	0	0.646349	chrX	55035488	55057497	2134	-	NM_001037967	protein_coding	ALAS-E|ALASE|ANH1|ASB|FLJ93603|XLDPP|XLSA	P1969	5'-aminolevulinate synthase 2
597	ALB	1.29268	0.251682	0.622051	0.18897	0.541624	chr4	74269972	74287129	2247	+	NM_000477	protein_coding	DKFZp779N1935|PRO0883|PRO0903|PRO1341	P32308	albumin
598	ALCAM	1.5453	3.77352	4.4014	12.612	20.2181	chr3	105085557	105295757	4910	+	NM_001243283	protein_coding	CD166|FLJ38514|MEMD|MGC71733	P12844	activated leukocyte cell adhesion molecule
599	ALDH16A1	1.12198	2.63554	2.80158	5.18667	5.99956	chr19	49956473	49974305	3106	+	NM_001145396	protein_coding	MGC10204	P4753	aldehyde dehydrogenase 16 family member A1
600	ALDH18A1	0.848002	5.95826	5.7204	60.8749	51.9567	chr10	97365686	97416567	3616	-	NM_001017423	protein_coding	GSAS|MGC117316|P5CS|PYCS	P14004	aldehyde dehydrogenase 18 family member A1
601	ALDH1A1	0.999883	0.000168234	0	0	0	chr9	75515578	75568233	2369	-	NM_000689	protein_coding	ALDC|ALDH-E1|ALDH1|ALDH11|MGC2318|PUMB1|RALDH1	P13344	aldehyde dehydrogenase 1 family member A1
602	ALDH1A2	1	0	0	0	0	chr15	58245622	58358121	3700	-	NM_170696	protein_coding	MGC26444|RALDH(II)|RALDH2|RALDH2-T	P6344	aldehyde dehydrogenase 1 family member A2
603	ALDH1A3	1.68365	1.00643	1.75803	1.00174	2.39321	chr15	101419897	101456830	3607	+	NM_000693	protein_coding	ALDH1A6|ALDH6|RALDH3	P8155	aldehyde dehydrogenase 1 family member A3
604	ALDH1B1	0.758569	3.40682	3.00817	9.56109	7.07752	chr9	38392661	38398662	3070	+	NM_000692	protein_coding	ALDH5|ALDHX|MGC2230	P6807	aldehyde dehydrogenase 1 family member B1
605	ALDH1L1	0.877531	0.188477	0	0.138648	0	chr3	125822404	125900029	3714	-	NM_001270365	protein_coding	10-fTHF|DKFZp781N0997|FTHFD	P31709	aldehyde dehydrogenase 1 family member L1
606	ALDH1L1-AS1	1	0	0	0	0	chr3	125822483	125826912	437	+	NR_046602	lncRNA	.	.	ALDH1L1 antisense RNA 1
607	ALDH1L1-AS2	1	0	0	0	0	chr3	125898908	125929011	2323	+	NR_046383	lncRNA	.	.	ALDH1L1 antisense RNA 2
608	ALDH1L2	1.06074	3.26604	3.35112	8.5725	9.24989	chr12	105413562	105478341	7491	-	NR_027752	protein_coding	DKFZp686A16126|DKFZp686M064|DKFZp686P14145|FLJ36769|FLJ38508|MGC119536|MGC119537|mtFDH	.	aldehyde dehydrogenase 1 family member L2
609	ALDH2	0.632679	4.18162	3.52117	17.0588	10.5332	chr12	112204691	112247789	2060	+	NM_001204889	protein_coding	ALDH-E2|ALDHI|ALDM|MGC1806	P35587	aldehyde dehydrogenase 2 family (mitochondrial)
610	ALDH3A1	1	0	0	0	0	chr17	19641298	19651746	1948	-	NM_000691	protein_coding	ALDH3|ALDHIII|MGC10406	P12592	aldehyde dehydrogenase 3 family member A1
611	ALDH3A2	1.02405	4.2863	4.32059	18.423	19.0641	chr17	19552064	19580904	3823	+	NM_001031806	protein_coding	ALDH10|DKFZp686E23276|FALDH|FLJ20851|SLS	P34034	aldehyde dehydrogenase 3 family member A2
612	ALDH3B1	0.504659	1.96011	0.97349	2.87696	0.970163	chr11	67776017	67796749	3099	+	NM_001161473	protein_coding	ALDH4|ALDH7|FLJ26433|FLJ34710	P17360	aldehyde dehydrogenase 3 family member B1
613	ALDH3B2	1	0	0	0	0	chr11	67429633	67448685	2689	-	NM_000695	protein_coding	ALDH8	P33330	aldehyde dehydrogenase 3 family member B2
614	ALDH4A1	0.990439	1.929	1.91514	2.79379	2.78422	chr1	19197924	19229293	2568	-	NM_170726	protein_coding	ALDH4|DKFZp779M035|P5CD|P5CDh	P8572	aldehyde dehydrogenase 4 family member A1
615	ALDH5A1	0.924345	3.44831	3.33481	9.86669	9.13102	chr6	24495197	24537435	5170	+	NM_170740	protein_coding	SSADH|SSDH	P499	aldehyde dehydrogenase 5 family member A1
616	ALDH6A1	0.949891	2.40024	2.32607	4.25706	4.03336	chr14	74524368	74551196	4807	-	NM_001278593	protein_coding	MGC40271|MMSADHA|MMSDH	P33289	aldehyde dehydrogenase 6 family member A1
617	ALDH7A1	1.25199	3.40454	3.72876	9.53968	12.3128	chr5	125877533	125931082	4936	-	NM_001201377	protein_coding	ATQ1|EPD|FLJ11738|FLJ92814|PDE	P13494	aldehyde dehydrogenase 7 family member A1
618	ALDH8A1	0.977382	0.772385	0.73938	0.704425	0.672682	chr6	135238528	135271260	2558	-	NM_022568	protein_coding	ALDH12|DJ352A20.2|DKFZp779D2315|MGC138650	P22745	aldehyde dehydrogenase 8 family member A1
619	ALDH9A1	1.04435	2.82434	2.88694	6.05257	6.4256	chr1	165631449	165667900	2500	-	NM_000696	protein_coding	ALDH4|ALDH7|ALDH9|E3|TMABADH	P1365	aldehyde dehydrogenase 9 family member A1
620	ALDOA	0.682263	6.77346	6.22186	107.871	73.9697	chr16	30064411	30081741	3314	+	NM_000034	protein_coding	ALDA|GSD12|MGC10942|MGC17716|MGC17767	P20687	aldolase, fructose-bisphosphate A
621	ALDOB	0.621913	0.904983	0.219769	0.868658	0.165992	chr9	104182842	104198062	2426	-	NM_000035	protein_coding	ALDB|ALDO2	P1310	aldolase, fructose-bisphosphate B
622	ALDOC	0.859137	1.22848	1.00944	1.33462	1.01978	chr17	26900133	26903951	1651	-	NM_005165	protein_coding	ALDC	P26484	aldolase, fructose-bisphosphate C
623	ALG1	0.809042	3.15379	2.84807	7.86235	6.22874	chr16	5121810	5137380	3934	+	NM_019109	protein_coding	CDG1K|HMAT1|HMT-1|HMT1	P18536	ALG1, chitobiosyldiphosphodolichol beta-mannosyltransferase
624	ALG10	1.43029	4.32979	4.8461	19.0131	27.884	chr12	34175216	34181236	3127	+	NM_032834	protein_coding	DIE2|FLJ14751|KCR1	P20591	ALG10, alpha-1,2-glucosyltransferase
625	ALG10B	1.74635	4.0831	4.88744	15.867	28.7227	chr12	38710557	38723528	15888	+	NM_001013620	protein_coding	ALG10|KCR1	P29844	ALG10B, alpha-1,2-glucosyltransferase
626	ALG11	1.74679	4.00653	4.81124	14.9945	27.1944	chr13	52586523	52603780	2565	+	NM_001004127	protein_coding	GT8|KIAA0266|UTP14C	P24695	ALG11, alpha-1,2-mannosyltransferase
627	ALG12	1.11446	3.05964	3.21599	7.29723	8.33242	chr22	50296854	50312106	2373	-	NM_024105	protein_coding	CDG1G|ECM39|MGC111358|MGC3136|PP14673|hALG12	P13536	ALG12, alpha-1,6-mannosyltransferase
628	ALG13	0.790588	5.17271	4.83371	34.8999	27.6395	chrX	110924346	111003875	7135	+	NM_001099922	protein_coding	CXorf45|FLJ23018|FLJ31785|GLT28D1|MDS031|MGC12423|YGL047W	P15241	ALG13, UDP-N-acetylglucosaminyltransferase subunit
629	ALG14	1.41783	3.82882	4.3325	13.1453	19.2274	chr1	95448279	95538507	1094	-	NM_001305242	protein_coding	MGC19780	P33189	ALG14, UDP-N-acetylglucosaminyltransferase subunit
630	ALG1L	0.182302	2.4556	0	4.47104	0	chr3	125648118	125655887	921	-	NM_001015050	protein_coding	ALG1L1	P17161	ALG1, chitobiosyldiphosphodolichol beta-mannosyltransferase-like
631	ALG1L2	0.999837	0.000235038	0	0	0	chr3	129800674	129817233	969	+	NM_001136152	protein_coding	.	P33863	ALG1, chitobiosyldiphosphodolichol beta-mannosyltransferase-like 2
632	ALG1L9P	0.811534	2.56835	2.26708	4.90725	3.83171	chr11	71505409	71524905	3870	-	NR_073386	misc_RNA	.	.	asparagine-linked glycosylation 1-like 9, pseudogene
633	ALG2	1.0102	3.8073	3.82194	12.9343	13.202	chr9	101978707	101984246	2989	-	NM_033087	protein_coding	CDGIi|FLJ14511|NET38|hALPG2	P24795	ALG2, alpha-1,3/1,6-mannosyltransferase
634	ALG3	0.499212	4.97119	3.96892	30.2213	14.7285	chr3	183960117	183967313	2023	-	NR_024533	protein_coding	CDGS4|D16Ertd36e|NOT56L|Not56	.	ALG3, alpha-1,3- mannosyltransferase
635	ALG5	1.48523	4.39371	4.9644	19.9186	30.3537	chr13	37523908	37573504	1192	-	NM_013338	protein_coding	RP11-421P11.2|bA421P11.2	P34045	ALG5, dolichyl-phosphate beta-glucosyltransferase
636	ALG6	1.33674	3.58776	4.00647	10.967	15.1383	chr1	63833261	63904233	3371	+	NM_013339	protein_coding	.	P7488	ALG6, alpha-1,3-glucosyltransferase
637	ALG8	0.818106	4.56103	4.27139	22.4947	18.3949	chr11	77811988	77850699	1743	-	NM_024079	protein_coding	CDG1H|MGC2840	P21107	ALG8, alpha-1,3-glucosyltransferase
638	ALG9	1.11438	3.53095	3.68719	10.5056	11.9346	chr11	111652919	111742305	6644	-	NM_024740	protein_coding	CDG1L|DIBD1|DKFZp586M2420|FLJ21845|LOH11CR1J	P4320	ALG9, alpha-1,2-mannosyltransferase
639	ALK	0.78899	7.68972	7.3478	204.446	162.624	chr2	29415640	30144477	6265	-	NM_004304	protein_coding	CD246|NBLST3|TFG/ALK	P25637	anaplastic lymphoma receptor tyrosine kinase
640	ALKBH1	0.524626	2.51683	1.58619	4.70146	2.01374	chr14	78138749	78174356	2585	-	NM_006020	protein_coding	ABH|ABH1|ALKBH|alkB|hABH	P18609	alkB homolog 1, histone H2A dioxygenase
641	ALKBH2	0.822684	4.72117	4.43958	25.2539	20.7921	chr12	109525993	109531293	1186	-	NM_001205180	protein_coding	ABH2|FLJ99103|MGC90512	P8894	alkB homolog 2, alpha-ketoglutarate-dependent dioxygenase
642	ALKBH3	0.742061	3.16364	2.73325	7.92358	5.67569	chr11	43902357	43941825	1569	+	NM_139178	protein_coding	ABH3|DEPC-1|DEPC1|FLJ43614|MGC118790|MGC118792|MGC118793|PCA1	P18624	alkB homolog 3, alpha-ketoglutarate-dependent dioxygenase
643	ALKBH3-AS1	1.16273	0.294109	0.511624	0.224111	0.428176	chr11	43930839	43942494	1927	-	NR_038907	lncRNA	.	.	ALKBH3 antisense RNA 1
644	ALKBH4	0.77366	2.39269	2.02246	4.2295	3.07863	chr7	102096667	102105321	2121	-	NM_017621	protein_coding	ABH4|FLJ20013	P26589	alkB homolog 4, lysine demethylase
645	ALKBH5	0.737132	4.00089	3.56089	14.9393	10.8502	chr17	18086867	18113267	3433	+	NM_017758	protein_coding	ABH5|FLJ20308|OFOXD|OFOXD1	P10003	alkB homolog 5, RNA demethylase
646	ALKBH6	1.44413	1.6414	2.1716	2.1079	3.52005	chr19	36500018	36505141	1885	-	NM_001297701	protein_coding	ABH6|MGC15677	P30186	alkB homolog 6
647	ALKBH7	1.54465	2.1528	2.78008	3.42864	5.89299	chr19	6372444	6375261	1331	+	NM_032306	protein_coding	ABH7|MGC10974|SPATA11|UNQ6002	P22120	alkB homolog 7
648	ALKBH8	1.00439	2.91165	2.91796	6.49273	6.58699	chr11	107373453	107436461	4173	-	NM_001301010	protein_coding	ABH8|FLJ38204|MGC10235	P4452	alkB homolog 8, tRNA methyltransferase
649	ALLC	0.615161	0.700965	0	0.623126	0	chr2	3705786	3750260	1444	+	NM_018436	protein_coding	ALC	P29146	allantoicase
650	ALMS1	0.981621	4.48126	4.4545	21.2297	21.0193	chr2	73612886	73837046	12922	+	NM_015120	protein_coding	ALSS|DKFZp686A118|DKFZp686D1828|KIAA0328	P5549	ALMS1, centrosome and basal body associated protein
651	ALMS1-IT1	1.61664	1.69839	2.39139	2.23235	4.26465	chr2	73684230	73686604	1761	+	NR_046762	lncRNA	.	.	ALMS1 intronic transcript 1
652	ALMS1P	0.957558	2.12371	2.06114	3.33946	3.18948	chr2	73872046	73912694	1592	+	NR_003683	.	ALMS1L	.	.
653	ALOX12	2.29083	0.24038	1.43625	0.179222	1.71234	chr17	6899384	6914055	2358	+	NM_000697	protein_coding	12-LOX|12S-LOX|LOG12	P25345	arachidonate 12-lipoxygenase
654	ALOX12-AS1	0.731516	1.85321	1.40217	2.59987	1.65194	chr17	6888442	6915653	651	-	NR_040089	lncRNA	.	.	ALOX12 antisense RNA 1
655	ALOX12B	0.663627	0.591556	0	0.503941	0	chr17	7975954	7991021	2502	-	NM_001139	protein_coding	12R-LOX	P25874	arachidonate 12-lipoxygenase, 12R type
656	ALOX12P2	1	0	0	0	0	chr17	6756895	6803668	2995	+	NR_002710	misc_RNA	ALOX12E|MGC43625	.	arachidonate 12-lipoxygenase pseudogene 2
657	ALOX15	1	0	0	0	0	chr17	4534214	4544960	2684	-	NM_001140	protein_coding	15-LOX-1|15LOX-1	P21465	arachidonate 15-lipoxygenase
658	ALOX15B	1.6419	0.000279836	0.715645	0	0.6445	chr17	7942358	7952451	2702	+	NM_001141	protein_coding	15-LOX-2	P15656	arachidonate 15-lipoxygenase, type B
659	ALOX15P1	1	0	0	0	0	chr17	6561038	6564701	672	+	NR_045985	misc_RNA	ALOX15P	.	arachidonate 15-lipoxygenase pseudogene 1
660	ALOX5	1	0	0	0	0	chr10	45869624	45941567	2644	+	NM_000698	protein_coding	5-LO|5-LOX|5LPG|LOG5|MGC163204	P5885	arachidonate 5-lipoxygenase
661	ALOX5AP	1	0	0	0	0	chr13	31287615	31338565	1395	+	NM_001204406	protein_coding	FLAP	P36002	arachidonate 5-lipoxygenase activating protein
662	ALOXE3	1	0	0	0	0	chr17	7999218	8022234	3454	-	NM_021628	protein_coding	E-LOX|MGC119694|MGC119695|MGC119696|eLOX3	P22583	arachidonate lipoxygenase 3
663	ALPI	1	0	0	0	0	chr2	233320822	233325455	3274	+	NM_001631	protein_coding	IAP	P1781	alkaline phosphatase, intestinal
664	ALPK1	0.874927	0.389893	0.197128	0.308566	0.147447	chr4	113218499	113363764	5581	+	NM_025144	protein_coding	8430410J10Rik|FLJ22670|KIAA1527|LAK	P19489	alpha kinase 1
665	ALPK2	0.900584	0.151068	0	0.108728	0	chr18	56148482	56296189	7300	-	NM_052947	protein_coding	FLJ34875|FLJ43253|HAK	P31829	alpha kinase 2
666	ALPK3	0.933842	0.283705	0.184956	0.216032	0.137674	chr15	85359911	85416713	10917	+	NM_020778	protein_coding	FLJ12881|FLJ21176|KIAA1330|MAK|MIDORI	P16118	alpha kinase 3
667	ALPL	1.17934	0.452382	0.690359	0.365718	0.616763	chr1	21835858	21904905	2596	+	NM_000478	protein_coding	AP-TNAP|APTNAP|FLJ40094|FLJ93059|HOPS|MGC161443|MGC167935|TNAP|TNSALP	P23651	alkaline phosphatase, liver/bone/kidney
668	ALPP	0.999898	0.000147031	0	0	0	chr2	233243244	233247599	2971	+	NM_001632	protein_coding	ALP|FLJ61142|PALP|PLAP	P14545	alkaline phosphatase, placental
669	ALPPL2	1	0	0	0	0	chr2	233271552	233275424	2494	+	NM_031313	protein_coding	ALPG|ALPPL|GCAP	P23411	alkaline phosphatase, placental like 2
670	ALS2	0.740411	3.29989	2.86628	8.80645	6.32114	chr2	202564986	202645895	9279	-	NM_020919	protein_coding	ALS2CR6|ALSJ|FLJ31851|IAHSP|KIAA1563|MGC87187|PLSJ	P3798	ALS2, alsin Rho guanine nucleotide exchange factor
671	ALS2CL	0.817667	0.486538	0.196123	0.398674	0.146915	chr3	46710485	46735194	5431	-	NM_182775	protein_coding	DKFZp686P238|MGC129698|RN49018	P5828	ALS2 C-terminal like
672	ALS2CR11	1.04462	0.277721	0.340693	0.210593	0.268086	chr2	202352144	202483905	7707	-	NM_001168221	protein_coding	DKFZp686H0636|FLJ25351|FLJ40332	P24815	amyotrophic lateral sclerosis 2 chromosome region candidate 11
673	ALS2CR12	0.760904	1.15586	0.761647	1.22133	0.699969	chr2	202152994	202222121	2405	-	NM_139163	protein_coding	.	P1004	amyotrophic lateral sclerosis 2 chromosome region candidate 12
674	ALX1	1.43464	2.49479	3.01548	4.61308	7.11524	chr12	85674036	85695561	1293	+	NM_006982	protein_coding	CART1|FND3	P29688	ALX homeobox 1
675	ALX3	0.797187	2.88751	2.5605	6.3679	4.923	chr1	110602997	110613322	1478	-	NM_006492	protein_coding	MGC138212|MGC141988	P8777	ALX homeobox 3
676	ALX4	1.20203	0.373782	0.639259	0.293279	0.560631	chr11	44282278	44331716	5466	-	NM_021926	protein_coding	FND2|KIAA1788	P29516	ALX homeobox 4
677	ALYREF	1.41832	5.89001	6.39419	58.0128	83.4776	chr17	79845711	79849462	1097	-	NM_005782	protein_coding	.	P12231	Aly/REF export factor
678	AMACR	0.497737	1.77726	0.770712	2.41555	0.711579	chr5	33987091	34008220	2603	-	NM_001167595	protein_coding	CBAS4|RACE|RM	P32115	alpha-methylacyl-CoA racemase
679	AMBN	1	0	0	0	0	chr4	71457975	71473004	2002	+	NM_016519	protein_coding	.	P27192	ameloblastin
680	AMBP	1.66878	0.396616	1.13541	0.314357	1.2008	chr9	116822408	116840752	1433	-	NM_001633	protein_coding	A1M|EDC1|HCP|HI30|IATIL|ITI|ITIL|ITILC|UTI	P35145	alpha-1-microglobulin/bikunin precursor
681	AMBRA1	0.974005	2.68851	2.65051	5.41789	5.30427	chr11	46417962	46615619	5546	-	NM_001300731	protein_coding	DCAF3|FLJ20294|KIAA1736|MGC33725|WDR94	P19750	autophagy and beclin 1 regulator 1
682	AMD1	1.61865	5.3893	6.08409	40.7086	67.1347	chr6	111135824	111216915	3618	+	NM_001287215	protein_coding	ADOMETDC|AMD|DKFZp313L1234|FLJ26964|SAMDC	P4387	adenosylmethionine decarboxylase 1
683	AMDHD1	0.99945	0.000793756	0	0	0	chr12	96337071	96362370	2136	+	NM_152435	protein_coding	MGC35366	P22538	amidohydrolase domain containing 1
684	AMDHD2	1.8137	2.21955	3.07849	3.63611	7.47985	chr16	2570363	2580955	2077	+	NM_001145815	protein_coding	.	P2735	amidohydrolase domain containing 2
685	AMELX	1	0	0	0	0	chrX	11311533	11318881	835	+	NM_001142	protein_coding	AIH1|ALGN|AMG|AMGL|AMGX	P30519	amelogenin, X-linked
686	AMELY	1	0	0	0	0	chrY	6733959	6742068	802	-	NM_001143	protein_coding	AMGL|AMGY	P20891	amelogenin, Y-linked
687	AMER1	0.880997	3.22149	3.0387	8.28714	7.25027	chrX	63404997	63425624	8443	-	NM_152424	protein_coding	.	P2304	APC membrane recruitment protein 1
688	AMER2	0.940555	1.85898	1.77056	2.61456	2.42299	chr13	25735817	25746305	9939	-	NM_199138	protein_coding	.	P19600	APC membrane recruitment protein 2
689	AMER3	0.499887	3.37359	2.37327	9.32107	4.20273	chr2	131513077	131525707	12576	+	NM_152698	protein_coding	.	P27086	APC membrane recruitment protein 3
690	AMFR	1.12385	3.49556	3.66401	10.227	11.7282	chr16	56395364	56459450	3600	-	NM_001144	protein_coding	GP78|RNF45	P9112	autocrine motility factor receptor
691	AMH	0.825391	5.86075	5.5839	56.8322	47.1756	chr19	2249113	2252072	2018	+	NM_000479	protein_coding	MIF|MIS	P23410	anti-Mullerian hormone
692	AMHR2	0.809853	0.304268	0	0.233051	0	chr12	53817639	53825318	1996	+	NM_020547	protein_coding	AMHR|MISR2|MISRII	P23433	anti-Mullerian hormone receptor type 2
693	AMICA1	1	0	0	0	0	chr11	118064442	118095809	2981	-	NM_153206	.	AMICA|CREA7-1|CREA7-4|FLJ37080|Gm638|JAML|MGC118814|MGC118815	P26401	.
694	AMIGO1	1.31582	2.02957	2.42553	3.06504	4.39278	chr1	110049446	110052336	2471	-	NM_020703	protein_coding	AMIGO|AMIGO-1	P27802	adhesion molecule with Ig-like domain 1
695	AMIGO2	1.08873	1.31729	1.43994	1.48406	1.72091	chr12	47469490	47473734	6417	-	NM_181847	protein_coding	ALI1|DEGA	P5722	adhesion molecule with Ig-like domain 2
696	AMIGO3	1.01257	2.25855	2.27658	3.76476	3.86395	chr3	49754267	49757238	2972	-	NM_198722	protein_coding	AMIGO-3|MGC120552	P8795	adhesion molecule with Ig-like domain 3
697	AMMECR1	1.74967	2.63419	3.44127	5.18063	9.90325	chrX	109437414	109683461	5604	-	NM_001025580	protein_coding	AMMERC1	P4169	Alport syndrome, mental retardation, midface hypoplasia and elliptocytosis chromosomal region gene 1
698	AMMECR1L	0.675437	3.43004	2.86394	9.73053	6.31063	chr2	128619207	128643514	4776	-	NM_001199140	protein_coding	FLJ38552|MGC4268	P10705	AMMECR1 like
699	AMN	2.08379	0.00138235	1.06059	0	1.09068	chr14	103388993	103397179	1557	+	NM_030943	protein_coding	PRO1028	P16079	amnion associated transmembrane protein
700	AMN1	1.39809	4.09422	4.57768	16.003	22.9737	chr12	31824071	31882108	2590	-	NM_001278411	protein_coding	.	P21584	antagonist of mitotic exit network 1 homolog
701	AMOT	1.02085	2.54717	2.57693	4.82141	4.98838	chrX	112018105	112084043	7386	-	NM_133265	protein_coding	KIAA1071	P12656	angiomotin
702	AMOTL1	1.08737	4.19379	4.31462	17.2138	18.9837	chr11	94501508	94609918	8999	+	NM_001301007	protein_coding	JEAP	P28832	angiomotin like 1
703	AMOTL2	1.11278	1.81059	1.96476	2.49437	2.91693	chr3	134074187	134094259	5229	-	NM_016201	protein_coding	LCCP	P22112	angiomotin like 2
704	AMPD1	1	0	0	0	0	chr1	115215720	115238239	2406	-	NM_001172626	protein_coding	MAD|MADA	P32775	adenosine monophosphate deaminase 1
705	AMPD2	0.918745	3.93611	3.81385	14.2358	13.123	chr1	110162435	110174677	5263	+	NM_001257360	protein_coding	.	P27896	adenosine monophosphate deaminase 2
706	AMPD3	1.0405	1.49477	1.55204	1.80767	1.94222	chr11	10471868	10529126	5659	+	NM_001172431	protein_coding	.	P1116	adenosine monophosphate deaminase 3
707	AMPH	0.892928	0.70334	0.539955	0.623226	0.457842	chr7	38423297	38671167	3426	-	NM_139316	protein_coding	AMPH1	P28	amphiphysin
708	AMT	0.944014	2.15657	2.07345	3.43996	3.22497	chr3	49454211	49460111	1941	-	NM_001164712	protein_coding	GCE|GCST|GCVT|NKH	P8818	aminomethyltransferase
709	AMTN	1	0	0	0	0	chr4	71384289	71398460	1087	+	NM_001286731	protein_coding	MGC148132|MGC148133|UNQ689	P12913	amelotin
710	AMY1A	1	0	0	0	0	chr1	104198141	104292688	2615	+	NM_001008221	protein_coding	AMY1|AMY1B|AMY1C	P29856	amylase, alpha 1A (salivary)
711	AMY1B	1	0	0	0	0	chr1	104198325	104292688	2510	+	NM_001008218_1	protein_coding	AMY1|AMY1A|AMY1C|MGC177995	P29856	amylase, alpha 1B (salivary)
712	AMY1C	1	0	0	0	0	chr1	104198303	104301310	2108	+	NM_001008219_2	protein_coding	AMY1|AMY1A|AMY1B	P29856	amylase, alpha 1C (salivary)
713	AMY2A	1	0	0	0	0	chr1	104159954	104168402	1679	+	NM_000699	protein_coding	AMY2|AMY2B|PA	P9333	amylase, alpha 2A (pancreatic)
714	AMY2B	0.821768	3.04136	2.75816	7.1985	5.7915	chr1	104097266	104122156	2242	+	NM_020978	protein_coding	AMY2	P18642	amylase, alpha 2B (pancreatic)
715	AMZ1	1.44743	0.369758	0.90325	0.289812	0.874068	chr7	2719156	2755070	4518	+	NM_133463	protein_coding	KIAA1950	P27299	archaelysin family metallopeptidase 1
716	AMZ2	0.823058	4.19176	3.91082	17.1913	14.1042	chr17	66244145	66253305	1461	+	NM_001033572	protein_coding	.	P4533	archaelysin family metallopeptidase 2
717	AMZ2P1	0.475721	2.44149	1.36967	4.40973	1.59453	chr17	62962668	62971703	3442	-	NR_026903	misc_RNA	DKFZp686D22101|FLJ32065|MGC90301	.	archaelysin family metallopeptidase 2 pseudogene 1
718	ANAPC1	0.820367	3.9793	3.69364	14.699	11.9943	chr2	112525214	112641741	7736	-	NM_022662	protein_coding	APC1|MCPR|TSG24	P29574	anaphase promoting complex subunit 1
719	ANAPC10	1.20064	3.12745	3.39125	7.70134	9.53225	chr4	145915727	146019693	2042	-	NR_046345	protein_coding	APC10|DKFZp564L0562|DOC1	.	anaphase promoting complex subunit 10
720	ANAPC11	0.469441	5.25611	4.16513	37.0341	17.0214	chr17	79848666	79858409	1330	+	NM_001289414	protein_coding	APC11|Apc11p|MGC882	P28939	anaphase promoting complex subunit 11
721	ANAPC13	0.832288	4.28853	4.02368	18.455	15.3319	chr3	134196546	134204865	2201	-	NM_001242375	protein_coding	APC13|DKFZp566D193|SWM1	P8207	anaphase promoting complex subunit 13
722	ANAPC15	0.595907	3.35684	2.61	9.20212	5.12981	chr11	71820633	71823822	1400	-	NM_001278494	protein_coding	.	P4368	anaphase promoting complex subunit 15
723	ANAPC16	1.13936	3.50394	3.69216	10.2903	11.9811	chr10	73975758	73995618	3503	+	NR_038391	protein_coding	APC16|C10orf104|FLJ33728|MSAG|bA570G20.3	.	anaphase promoting complex subunit 16
724	ANAPC1P1	0.991005	2.68898	2.67594	5.42199	5.41448	chr2	87088948	87122165	1771	+	NR_037931	misc_RNA	.	.	anaphase promoting complex subunit 1 pseudogene 1
725	ANAPC2	0.890428	3.25513	3.0877	8.50538	7.53596	chr9	140069236	140083057	2700	-	NM_013366	protein_coding	APC2|RP11-350O14.5	P18007	anaphase promoting complex subunit 2
726	ANAPC4	0.561979	3.74578	2.91437	12.3555	6.57141	chr4	25378848	25420120	2672	+	NM_013367	protein_coding	APC4	P6865	anaphase promoting complex subunit 4
727	ANAPC5	1.16868	5.11252	5.33741	33.4265	39.6097	chr12	121746048	121792012	2693	-	NM_001137559	protein_coding	APC5	P30528	anaphase promoting complex subunit 5
728	ANAPC7	0.877355	5.77736	5.5886	53.5831	47.333	chr12	110810705	110841535	3795	-	NM_016238	protein_coding	APC7	P2845	anaphase promoting complex subunit 7
729	ANG	1	0	0	0	0	chr14	21152336	21157033	684	+	NM_001145	protein_coding	ALS9|HEL168|MGC22466|MGC71966|RNASE4|RNASE5	P23072	angiogenin
730	ANGEL1	0.933911	4.15162	4.05298	16.6909	15.6685	chr14	77253586	77279283	4111	-	NM_015305	protein_coding	FLJ60172|KIAA0759	P6219	angel homolog 1 (Drosophila)
731	ANGEL2	1.33624	4.72319	5.14138	25.2866	34.4457	chr1	213165524	213189217	5577	-	NM_144567	protein_coding	FLJ12793|KIAA0759L	P2825	angel homolog 2 (Drosophila)
732	ANGPT1	1	0	0	0	0	chr8	108261710	108510254	4568	-	NM_001146	protein_coding	AGP1|AGPT|ANG1	P215	angiopoietin 1
733	ANGPT2	1.17789	1.49471	1.73091	1.80838	2.32961	chr8	6357175	6420784	5264	-	NM_001147	protein_coding	AGPT2|ANG2	P13281	angiopoietin 2
734	ANGPT4	1	0	0	0	0	chr20	853297	896960	1921	-	NM_015985	protein_coding	AGP4|ANG-3|ANG4|MGC138181|MGC138183	P10669	angiopoietin 4
735	ANGPTL1	1.63537	0.432936	1.14255	0.346411	1.21384	chr1	178818670	178840215	3546	-	NM_004673	protein_coding	ANG3|ANGPT3|ARP1|AngY|KIAA0351|UNQ162|dJ595C2.2	P11131	angiopoietin like 1
736	ANGPTL2	0.889136	4.17329	4.00376	16.9576	15.1106	chr9	129849628	129885044	3572	-	NM_012098	protein_coding	ARP2|HARP|MGC8889	P23793	angiopoietin like 2
737	ANGPTL3	0.757797	1.35223	0.952113	1.54552	0.939809	chr1	63063158	63071976	2951	+	NM_014495	protein_coding	ANGPT5	P14223	angiopoietin like 3
738	ANGPTL4	1.17384	0.316771	0.548007	0.243305	0.46485	chr19	8429011	8439259	2088	+	NR_104213	protein_coding	ANGPTL2|ARP4|FIAF|HFARP|NL2|PGAR|pp1158	.	angiopoietin like 4
739	ANGPTL5	1.16951	7.54105e-05	0.22598	0	0.170442	chr11	101761405	101787253	2368	-	NM_178127	protein_coding	.	P27661	angiopoietin like 5
740	ANGPTL6	0.680398	0.555549	0	0.467229	0	chr19	10203013	10213425	1857	-	NM_031917	protein_coding	AGF|ARP5	P7371	angiopoietin like 6
741	ANGPTL7	0.75384	0.640347	0.232678	0.555211	0.176818	chr1	11249346	11256038	2290	+	NM_021146	protein_coding	AngX|CDT6|RP4-647M16.2|dJ647M16.1	P17879	angiopoietin like 7
742	ANHX	1	0	0	0	0	chr12	133794898	133812422	1765	-	NM_001191054	protein_coding	.	P17548	anomalous homeobox
743	ANK1	0.937314	2.71429	2.6209	5.53521	5.17492	chr8	41510744	41754280	8861	-	NM_020476	protein_coding	ANK|SPH1|SPH2	P22053	ankyrin 1
744	ANK2	0.882572	4.79125	4.61103	26.5543	23.5464	chr4	113739239	114304896	14521	+	NM_001127493	protein_coding	DKFZp686M09125|DKFZp686P0948|FLJ38277|LQT4	P17124	ankyrin 2, neuronal
745	ANK3	1.03493	4.90486	4.9544	28.8165	30.1368	chr10	61786056	62493284	18843	-	NM_001149	protein_coding	ANKYRIN-G|FLJ45464	P30511	ankyrin 3, node of Ranvier (ankyrin G)
746	ANKAR	0.89539	2.01336	1.85395	3.02304	2.62656	chr2	190540711	190611376	4416	+	NM_144708	protein_coding	FLJ25415	P1782	ankyrin and armadillo repeat containing
747	ANKDD1A	1.06618	2.96433	3.05678	6.76856	7.35574	chr15	65204101	65251041	3112	+	NM_182703	protein_coding	FLJ25870|MGC120305|MGC120306|MGC120307	P22455	ankyrin repeat and death domain containing 1A
748	ANKDD1B	1.10396	0.412238	0.554925	0.3288	0.471243	chr5	74907301	74967671	2552	+	NM_001276713	protein_coding	.	P25713	ankyrin repeat and death domain containing 1B
749	ANKEF1	1.90469	0.810774	1.74033	0.748603	2.35084	chr20	10015647	10037410	3922	+	NM_198798	protein_coding	.	P2620	ankyrin repeat and EF-hand domain containing 1
750	ANKFN1	1.47469	0.433348	0.993762	0.347463	0.995951	chr17	54230836	54560007	2426	+	NM_153228	protein_coding	FLJ38335	P5252	ankyrin repeat and fibronectin type III domain containing 1
751	ANKFY1	0.917878	3.67165	3.54802	11.6843	10.7461	chr17	4066665	4167274	8209	-	NR_047571	protein_coding	ANKHZN|DKFZp686M19106|KIAA1255|ZFYVE14	.	ankyrin repeat and FYVE domain containing 1
752	ANKH	0.899637	4.75019	4.59761	25.7876	23.3138	chr5	14704909	14871887	8207	-	NM_054027	protein_coding	ANK|CCAL2|CMDJ|CPPDD|FLJ27166|HANK|MANK	P30348	ANKH inorganic pyrophosphate transport regulator
753	ANKHD1	0.532044	5.463	4.55261	42.8985	22.5728	chr5	139781399	139919441	1321	+	NM_024668	protein_coding	MASK|VBARP	P14734	ankyrin repeat and KH domain containing 1
754	ANKHD1-EIF4EBP3	2.32451	2.49743	3.71436	4.6213	12.1743	chr5	139781399	139929163	8349	+	NM_020690	protein_coding	MASK-BP3|MASK-BP3arf	P32939	ANKHD1-EIF4EBP3 readthrough
755	ANKIB1	1.12542	4.09565	4.26611	16.0172	18.3214	chr7	91875548	92030698	6081	+	NM_019004	protein_coding	DKFZp434A0225|FLJ33123|KIAA1386	P15916	ankyrin repeat and IBR domain containing 1
756	ANKK1	1.24382	1.49792	1.8127	1.81536	2.52297	chr11	113258513	113271140	2543	+	NM_178510	protein_coding	PKK2	P20657	ankyrin repeat and kinase domain containing 1
757	ANKLE1	0.446448	2.38318	1.21974	4.19821	1.3372	chr19	17392454	17398455	3255	+	NM_001278443	protein_coding	ANKRD41|FLJ39369|LEM3|LEMD6	P35647	ankyrin repeat and LEM domain containing 1
758	ANKLE2	0.975649	5.53362	5.49806	45.0966	44.3936	chr12	133302253	133338474	4482	-	NM_015114	protein_coding	FLJ22280|FLJ36132|KIAA0692|LEMD7	P33915	ankyrin repeat and LEM domain containing 2
759	ANKMY1	0.855155	2.97899	2.75325	6.84974	5.76972	chr2	241418839	241500527	3524	-	NM_001282771	protein_coding	DKFZp686D20155|DKFZp686L21237|FLJ20499|ZMYND13	P6699	ankyrin repeat and MYND domain containing 1
760	ANKMY2	1.13285	1.8641	2.04406	2.62704	3.13761	chr7	16639401	16685442	2555	-	NM_020319	protein_coding	DKFZp564O043|ZMYND20	P33391	ankyrin repeat and MYND domain containing 2
761	ANKRA2	0.811584	3.39695	3.09577	9.48732	7.58417	chr5	72848025	72861511	2198	-	NM_023039	protein_coding	ANKRA	P24349	ankyrin repeat family A member 2
762	ANKRD1	1.66942	0.287383	1.02673	0.218153	1.042	chr10	92671857	92681032	1974	-	NM_014391	protein_coding	ALRP|C-193|CARP|CVARP|MCARP|bA320F15.2	P27869	ankyrin repeat domain 1
763	ANKRD10	0.980489	6.68745	6.65903	101.565	100.505	chr13	111530887	111567454	3395	-	NR_104587	protein_coding	DKFZp686B07190|FLJ20093	.	ankyrin repeat domain 10
764	ANKRD11	0.861197	4.50549	4.2899	21.6055	18.6464	chr16	89334029	89556969	10204	-	NM_001256183	protein_coding	ANCO-1|ANCO1|LZ16|T13	P9638	ankyrin repeat domain 11
765	ANKRD12	0.956688	3.21391	3.15003	8.23889	7.9114	chr18	9136751	9285983	11623	+	NM_015208	protein_coding	ANCO-2|ANCO1|FLJ20053|GAC-1|KIAA0874|Nbla00144	P4847	ankyrin repeat domain 12
766	ANKRD13A	1.10375	3.29218	3.43459	8.751	9.85668	chr12	110437235	110477235	3908	+	NM_033121	protein_coding	ANKRD13|NY-REN-25	P33190	ankyrin repeat domain 13A
767	ANKRD13B	0.78992	4.68297	4.34275	24.5677	19.3778	chr17	27920527	27941779	3173	+	NM_152345	protein_coding	FLJ20418|FLJ25555	P20780	ankyrin repeat domain 13B
768	ANKRD13C	1.60791	3.41335	4.09853	9.60446	16.2	chr1	70724685	70820417	5667	-	NM_030816	protein_coding	DKFZp566D1346|FLJ14998|RP4-677H15.5|dJ677H15.3	P315	ankyrin repeat domain 13C
769	ANKRD13D	0.653487	3.27094	2.65717	8.61013	5.33461	chr11	67056762	67069955	2483	+	NM_207354	protein_coding	MGC50828	P29860	ankyrin repeat domain 13 family member D
770	ANKRD16	0.589631	3.15901	2.3969	7.89435	4.28839	chr10	5903689	5931860	2829	-	NM_019046	protein_coding	.	P5367	ankyrin repeat domain 16
771	ANKRD17	0.895566	4.84363	4.6845	27.5769	24.8257	chr4	73940502	74124502	9516	-	NM_198889	protein_coding	FLJ22206|GTAR|KIAA0697|NY-BR-16	P34770	ankyrin repeat domain 17
772	ANKRD18A	1.07354	2.17377	2.27615	3.49418	3.86106	chr9	38571361	38620360	3738	-	NM_147195	protein_coding	FLJ35740|FLJ40632|KIAA2015|MGC176674	P4103	ankyrin repeat domain 18A
773	ANKRD18B	0.850037	2.99849	2.76409	6.9588	5.81906	chr9	33524411	33573001	3753	+	NM_001244752	protein_coding	bA255A11.3|bA255A11.5	P17518	ankyrin repeat domain 18B
774	ANKRD18DP	1	0	0	0	0	chr3	197784404	197807542	2895	-	NR_003291	misc_RNA	.	.	ankyrin repeat domain 18D, pseudogene
775	ANKRD19P	0.72916	1.91288	1.45718	2.75359	1.75388	chr9	95571893	95600739	2307	+	NR_026868	misc_RNA	.	.	ankyrin repeat domain 19, pseudogene
776	ANKRD2	1	0	0	0	0	chr10	99332198	99343641	1509	+	NM_001129981	protein_coding	ARPP|MGC104314	P27456	ankyrin repeat domain 2
777	ANKRD20A1	0.999786	0.000308905	0	0	0	chr9	67926761	67969840	2217	+	NM_032250	protein_coding	ANKRD20A|DKFZp434A171	P24220	ankyrin repeat domain 20 family member A1
778	ANKRD20A11P	0.532695	0.908619	0	0.873709	0	chr21	15316096	15352765	1089	-	NR_027270	misc_RNA	.	.	ankyrin repeat domain 20 family member A11, pseudogene
779	ANKRD20A12P	0.811719	4.7116	4.41065	25.0781	20.3611	chr1	142697421	142713605	1744	-	NR_046228	misc_RNA	.	.	ankyrin repeat domain 20 family member A12, pseudogene
780	ANKRD20A19P	0.839337	4.25331	4.00063	17.9818	15.076	chr13	24481423	24523454	5096	-	NR_073430	misc_RNA	.	.	ankyrin repeat domain 20 family member A19, pseudogene
781	ANKRD20A2	1	0	0	0	0	chr9	42368303	43129917	5413	+	NM_001012421	protein_coding	MGC176486	P32217	ankyrin repeat domain 20 family member A2
782	ANKRD20A3	1	0	0	0	0	chr9	42368337	67966773	5786	+	NM_001012419_2	protein_coding	MGC176486|MGC198508	P32217	ankyrin repeat domain 20 family member A3
783	ANKRD20A4	1.19152	0.1607	0.4135	0.116482	0.333947	chr9	69381981	69425109	3517	+	NM_001098805	protein_coding	.	P34687	ankyrin repeat domain 20 family member A4
784	ANKRD20A5P	0.789419	0.734906	0.393768	0.66096	0.31583	chr18	14179096	14227049	3707	+	NR_040113	misc_RNA	.	.	ankyrin repeat domain 20 family member A5, pseudogene
785	ANKRD20A8P	1.14438	0.418299	0.612867	0.33401	0.532004	chr2	95426673	95522820	3509	-	NR_003366	misc_RNA	.	.	ankyrin repeat domain 20 family member A8, pseudogene
786	ANKRD20A9P	1.54015	2.02232	2.64539	3.04505	5.27949	chr13	19408543	19446109	37567	-	NR_027995	misc_RNA	.	.	ankyrin repeat domain 20 family member A9, pseudogene
787	ANKRD22	1	0	0	0	0	chr10	90579659	90611732	3983	-	NM_144590	protein_coding	MGC22805	P491	ankyrin repeat domain 22
788	ANKRD23	0.746741	3.59579	3.17447	11.038	8.06514	chr2	97503651	97509758	2582	-	NM_144994	protein_coding	DARP|FLJ32449|MARP3|MGC129593	P27676	ankyrin repeat domain 23
789	ANKRD24	1.19726	2.01605	2.27578	3.02881	3.85952	chr19	4183351	4224811	4026	+	NM_133475	protein_coding	KIAA1981	P3677	ankyrin repeat domain 24
790	ANKRD26	1.10621	3.80499	3.95061	12.9128	14.5254	chr10	27293045	27389427	6776	-	NM_014915	protein_coding	MGC163325|bA145E8.1	P7009	ankyrin repeat domain 26
791	ANKRD26P1	0.999978	3.12183e-05	0	0	0	chr16	46503249	46603009	6123	-	NR_026556	misc_RNA	DKFZp781D1722|FLJ43980|MGC87661	.	ankyrin repeat domain 26 pseudogene 1
792	ANKRD26P3	1.09908	1.62849	1.76479	2.08174	2.4083	chr13	19836940	19919113	3726	-	NR_027248	misc_RNA	.	.	ankyrin repeat domain 26 pseudogene 3
793	ANKRD27	0.88199	3.30037	3.11921	8.80848	7.72427	chr19	33087907	33166102	4453	-	NM_032139	protein_coding	DKFZp434L0718|FLJ00040|VARP	P5327	ankyrin repeat domain 27
794	ANKRD28	0.956713	3.85424	3.7904	13.3963	12.8941	chr3	15708744	15901053	6620	-	NM_001195099	protein_coding	KIAA0379|PITK	P28327	ankyrin repeat domain 28
795	ANKRD29	0.763352	2.59302	2.20344	5.01191	3.62138	chr18	21178890	21242849	3361	-	NM_173505	protein_coding	FLJ25053	P33738	ankyrin repeat domain 29
796	ANKRD30A	1	0	0	0	0	chr10	37414785	37521495	4405	+	NM_052997	protein_coding	NY-BR-1	P859	ankyrin repeat domain 30A
797	ANKRD30B	1	0	0	0	0	chr18	14748239	14852737	4617	+	NM_001145029	protein_coding	NY-BR-1.1	P2497	ankyrin repeat domain 30B
798	ANKRD30BL	1.12427	4.57885	4.74784	22.7822	25.9864	chr2	132905164	133015542	2168	-	NR_027019	misc_RNA	ANKRD30BP3|NCRNA00164	.	ankyrin repeat domain 30B-like
799	ANKRD30BP2	0.999951	7.01739e-05	0	0	0	chr21	14410487	14490571	3418	+	NR_026916	misc_RNA	C21orf99|CT85|CTSP-1|CTSP1	.	ankyrin repeat domain 30B pseudogene 2
800	ANKRD30BP3	1	0	0	0	0	chr10	45650110	45681489	1314	+	NR_033891	misc_RNA	.	.	ankyrin repeat domain 30B pseudogene 3
801	ANKRD31	1.37712	0.000433507	0.462085	0	0.379372	chr5	74364122	74532703	6036	-	NM_001164443	protein_coding	FLJ40191	P1451	ankyrin repeat domain 31
802	ANKRD32	0.725163	3.1621	2.69848	7.91227	5.51793	chr5	93954391	94031573	3813	+	NM_032290	.	BRCTD1|BRCTx|DKFZp564C0469|DKFZp761C121	P17873	.
803	ANKRD33	1	0	0	0	0	chr12	52281793	52285505	1942	+	NM_001304460	protein_coding	C12orf7|DKFZp686O1689	P18799	ankyrin repeat domain 33
804	ANKRD33B	0.835377	3.83688	3.57738	13.2256	10.9864	chr5	10564435	10657928	9333	+	NM_001164440	protein_coding	.	P17558	ankyrin repeat domain 33B
805	ANKRD34A	0.742638	1.98446	1.55519	2.94405	1.94782	chr1	145470508	145475647	3612	+	NM_001039888	protein_coding	ANKRD34|DKFZp761F202	P9586	ankyrin repeat domain 34A
806	ANKRD34B	1	0	0	0	0	chr5	79852574	79866304	3935	-	NM_001004441	protein_coding	DP58	P22489	ankyrin repeat domain 34B
807	ANKRD34C	1	0	0	0	0	chr15	79575146	79590581	5424	+	NM_001146341	protein_coding	FLJ33346|FLJ45093	P5584	ankyrin repeat domain 34C
808	ANKRD34C-AS1	1	0	0	0	0	chr15	79484049	79576287	693	-	NR_038997	lncRNA	.	.	ANKRD34C antisense RNA 1
809	ANKRD35	1	0	0	0	0	chr1	145549209	145568526	3378	+	NM_001280799	protein_coding	FLJ25124|MGC126667|MGC126669	P24471	ankyrin repeat domain 35
810	ANKRD36	0.941584	5.54769	5.46085	45.5514	43.2354	chr2	97779233	97930257	6268	+	NM_001164315	protein_coding	FLJ33607|KIAA1641|MGC167812|UNQ2430	P7124	ankyrin repeat domain 36
811	ANKRD36B	1.28525	4.1833	4.54535	17.0812	22.449	chr2	98121261	98206428	5986	-	NM_025190	protein_coding	FLJ21281|FLJ90089|KIAA1641|MGC149864|MGC149865|MGC167812	P12229	ankyrin repeat domain 36B
812	ANKRD36BP1	1.55143	4.47378	5.10738	21.1148	33.6162	chr1	168214819	168216668	1850	-	NR_026844	misc_RNA	ANKRD26L1|ANKRD36BL1|MGC12538	.	ankyrin repeat domain 36B pseudogene 1
813	ANKRD36BP2	0.815548	1.71804	1.42388	2.27777	1.69218	chr2	89065419	89106109	1730	+	NR_015424	misc_RNA	.	.	ankyrin repeat domain 36B pseudogene 2
814	ANKRD36C	0.94491	5.41891	5.33716	41.576	39.6011	chr2	96515296	96658068	8072	-	NM_001310154	protein_coding	.	P34683	ankyrin repeat domain 36C
815	ANKRD37	0.58656	2.77678	2.00713	5.82884	3.03381	chr4	186317840	186321390	934	+	NM_181726	protein_coding	Lrp2bp|MGC111507	P14322	ankyrin repeat domain 37
816	ANKRD39	0.293903	4.15386	2.38727	16.7241	4.25516	chr2	97513724	97523756	898	-	NM_016466	protein_coding	MGC41816	P17925	ankyrin repeat domain 39
817	ANKRD40	1.05083	4.32711	4.39864	18.9768	20.1826	chr17	48770551	48785270	4169	-	NM_052855	protein_coding	DKFZp451K241|MGC15396	P16602	ankyrin repeat domain 40
818	ANKRD42	2.09662	1.67804	2.74611	2.18793	5.72977	chr11	82904781	82967141	6894	+	NR_125355	protein_coding	FLJ37874|SARP	.	ankyrin repeat domain 42
819	ANKRD44	1.07105	3.33307	3.4321	9.03033	9.8391	chr2	197851386	198175521	6564	-	NM_001195144	protein_coding	FLJ11570|MGC21968|MGC70444|PP6-ARS-B	P32905	ankyrin repeat domain 44
820	ANKRD44-IT1	0.606655	1.23077	0.509722	1.34094	0.426645	chr2	198115582	198167243	1069	-	NR_046837	lncRNA	.	.	ANKRD44 intronic transcript 1
821	ANKRD45	0.991573	0.211573	0.199363	0.156463	0.149502	chr1	173577475	173639001	2671	-	NM_198493	protein_coding	CT117|FLJ45235|MGC161631|MGC161633|RP3-436N22.4	P28961	ankyrin repeat domain 45
822	ANKRD46	2.26083	2.7143	3.89116	5.53119	13.8963	chr8	101521980	101572014	4509	-	NM_001270379	protein_coding	.	P26193	ankyrin repeat domain 46
823	ANKRD49	0.776171	2.58901	2.22346	4.9943	3.68659	chr11	94227153	94232744	1905	+	NM_017704	protein_coding	FGIF|FLJ20189|FLJ20441|GBIF	P33233	ankyrin repeat domain 49
824	ANKRD50	1.0427	3.33817	3.39849	9.06799	9.58768	chr4	125585204	125633887	12260	-	NM_020337	protein_coding	KIAA1223	P34930	ankyrin repeat domain 50
825	ANKRD52	0.731383	3.38531	2.93401	9.40179	6.67489	chr12	56631591	56652143	8656	-	NM_173595	protein_coding	ANKRD33|FLJ34236	P20943	ankyrin repeat domain 52
826	ANKRD53	0.999775	0.000324467	0	0	0	chr2	71205575	71212629	2120	+	NM_001115116	protein_coding	FLJ12056|FLJ36160	P28843	ankyrin repeat domain 53
827	ANKRD54	1.11611	2.56793	2.72641	4.90285	5.64478	chr22	38226862	38240353	2094	-	NM_138797	protein_coding	LIAR	P12149	ankyrin repeat domain 54
828	ANKRD55	0.999865	0.000194833	0	0	0	chr5	55395507	55529186	2500	-	NM_024669	protein_coding	FLJ11795|MGC126013|MGC126014	P29465	ankyrin repeat domain 55
829	ANKRD6	0.846208	1.30431	1.06339	1.4612	1.0963	chr6	90142897	90343553	6180	+	NM_001242809	protein_coding	.	P33953	ankyrin repeat domain 6
830	ANKRD60	1.11435	0.000108023	0.156311	0	0.11514	chr20	56791182	56803709	3407	-	NM_001304369	protein_coding	C20orf86|bA196N14.3	P23795	ankyrin repeat domain 60
831	ANKRD61	1.01967	2.26971	2.29781	3.80328	3.93462	chr7	6071007	6076183	1423	+	NM_001271700	protein_coding	.	P18182	ankyrin repeat domain 61
832	ANKRD62	1.08076	0.000116836	0.112162	0	0.0814229	chr18	12093848	12129748	4733	+	NM_001277333	protein_coding	DKFZp686E2239|DKFZp779B1634	P26453	ankyrin repeat domain 62
833	ANKRD62P1-PARP4P3	0.999905	0.000136588	0	0	0	chr22	17134599	17156430	1538	-	NR_040115	misc_RNA	.	.	ANKRD62P1-PARP4P3 readthrough, transcribed pseudogene
834	ANKRD63	0.510901	1.80052	0.831636	2.47003	0.785986	chr15	40573645	40574787	1143	-	NM_001190479	protein_coding	.	P29228	ankyrin repeat domain 63
835	ANKRD65	1.12798	2.81757	2.99131	6.02032	6.98157	chr1	1353800	1356824	2382	-	NM_001145210	protein_coding	.	P13645	ankyrin repeat domain 65
836	ANKRD66	1	0	0	0	0	chr6	46714654	46726954	1057	+	NM_001162435	protein_coding	.	P34163	ankyrin repeat domain 66
837	ANKRD7	2.90877	0.00179222	1.5422	0	1.92	chr7	117864712	117882784	1357	+	NM_019644	protein_coding	TSA806	P20763	ankyrin repeat domain 7
838	ANKRD9	0.905257	2.3495	2.2059	4.07436	3.63203	chr14	102973198	102976128	1626	-	NM_152326	protein_coding	MGC21990	P21316	ankyrin repeat domain 9
839	ANKS1A	1.00359	3.64863	3.6538	11.4851	11.6377	chr6	34857038	35059190	6351	+	NM_015245	protein_coding	ANKS1|KIAA0229|MGC42354	P34117	ankyrin repeat and sterile alpha motif domain containing 1A
840	ANKS1B	1.54351	2.9042	3.53042	6.45154	10.6006	chr12	99128569	100378432	7326	-	NM_152788	protein_coding	AIDA|AIDA-1|ANKS2|EB-1|EB1|MGC26087|cajalin-2	P6829	ankyrin repeat and sterile alpha motif domain containing 1B
841	ANKS3	0.979591	3.43263	3.40288	9.74868	9.62073	chr16	4746511	4784378	3272	-	NM_133450	protein_coding	FLJ32345|FLJ32767|KIAA1977	P4937	ankyrin repeat and sterile alpha motif domain containing 3
842	ANKS4B	1.62082	0.365139	1.06186	0.285687	1.09196	chr16	21245016	21263750	2906	+	NM_145865	protein_coding	FLJ38819|HARP|MGC133380|MGC133381	P15382	ankyrin repeat and sterile alpha motif domain containing 4B
843	ANKS6	0.702461	3.40644	2.89693	9.55672	6.47939	chr9	101494291	101558794	7147	-	NM_173551	protein_coding	ANKRD14|DKFZp686D24121|DKFZp781I0117|MGC70366|SAMD6	P31617	ankyrin repeat and sterile alpha motif domain containing 6
844	ANKUB1	1	0	0	0	0	chr3	149478890	149510610	2473	-	NM_001144960	protein_coding	.	P18506	ankyrin repeat and ubiquitin domain containing 1
845	ANKZF1	1.0114	3.5822	3.59856	10.9209	11.1651	chr2	220094479	220101391	2650	+	NM_018089	protein_coding	FLJ10415|FLJ13144|ZNF744	P15010	ankyrin repeat and zinc finger domain containing 1
846	ANLN	0.804007	4.16738	3.85266	16.8846	13.5088	chr7	36429412	36493401	5024	+	NM_001284302	protein_coding	DKFZp779A055|Scraps|scra	P34291	anillin actin binding protein
847	ANO1	1	0	0	0	0	chr11	69924408	70035652	4098	+	NM_018043	protein_coding	DOG1|FLJ10261|ORAOV2|TAOS2|TMEM16A	P21960	anoctamin 1
849	ANO10	0.740743	3.66026	3.2273	11.5847	8.4056	chr3	43407818	43663560	2854	-	NM_001204834	protein_coding	FLJ10375|MGC47890|TMEM16K	P9544	anoctamin 10
848	ANO1-AS2	1	0	0	0	0	chr11	69918540	69921454	804	-	NR_103835	lncRNA	.	.	ANO1 antisense RNA 2 (head to head)
850	ANO2	1	0	0	0	0	chr12	5671817	6055398	3784	-	NM_001278596	protein_coding	C12orf3|DKFZp434P102|TMEM16B	P740	anoctamin 2
851	ANO3	0.783978	1.6931	1.34198	2.22109	1.54397	chr11	26353678	26684836	5936	+	NM_031418	protein_coding	C11orf25|TMEM16C	P29961	anoctamin 3
852	ANO4	1.22092	1.66075	1.94872	2.14797	2.87534	chr12	101188374	101522419	4225	+	NM_178826	protein_coding	FLJ34221|FLJ34272|FLJ35277|MGC130026|TMEM16D	P6789	anoctamin 4
853	ANO5	1.4712	3.85955	4.41654	13.4455	20.4466	chr11	22214722	22304913	6709	+	NM_001142649	protein_coding	GDD1|LGMD2L|TMEM16E	P4866	anoctamin 5
854	ANO6	1.03134	5.41396	5.45848	41.4281	43.1643	chr12	45609770	45834187	7153	+	NM_001142679	protein_coding	MGC104751|TMEM16F	P1322	anoctamin 6
855	ANO7	1.53769	0.992332	1.61309	0.983344	2.06754	chr2	242127924	242164791	4588	+	NM_001001666	protein_coding	D-TMPP|DTMPP|IPCA-5|IPCA5|NGEP|PCANAP5|PCANAP5L|TMEM16G	P32765	anoctamin 7
856	ANO8	1.05673	2.84629	2.9259	6.15739	6.63196	chr19	17434032	17445638	4152	-	NM_020959	protein_coding	KIAA1623|TMEM16H	P28528	anoctamin 8
857	ANO9	1.41106	0.000834553	0.497612	0	0.414239	chr11	417930	442011	2875	-	NM_001012302	protein_coding	PIG5|TMEM16J|TP53I5	P9337	anoctamin 9
858	ANOS1	0.950421	3.9628	3.88944	14.5222	13.8808	chrX	8496915	8700227	6314	-	NM_000216	protein_coding	.	P24272	anosmin 1
859	ANP32A	1.58404	5.70825	6.37186	51.0263	82.18	chr15	69070875	69113261	2466	-	NM_006305	protein_coding	C15orf1|I1PP2A|LANP|MAPM|MGC119787|MGC150373|PHAP1|PHAPI|PP32	P20520	acidic nuclear phosphoprotein 32 family member A
860	ANP32A-IT1	0.699499	2.81823	2.30263	6.02027	3.95524	chr15	69096160	69099440	3281	-	NR_026808	lncRNA	.	.	ANP32A intronic transcript 1
861	ANP32AP1	0.31421	1.6702	0	2.17552	0	chr15	35529527	35530264	738	+	NR_003144	misc_RNA	.	.	acidic nuclear phosphoprotein 32 family member A pseudogene 1
862	ANP32B	1.21761	6.15183	6.43589	69.7554	85.9576	chr9	100745489	100778224	1616	+	NM_006401	protein_coding	APRIL|PHAPI2|SSP29	P14765	acidic nuclear phosphoprotein 32 family member B
863	ANP32C	0.999525	0.000684842	0	0	0	chr4	165118159	165118863	705	-	NM_012403	protein_coding	PP32R1	P19926	acidic nuclear phosphoprotein 32 family member C
864	ANP32D	1	0	0	0	0	chr12	48866448	48866843	396	+	NM_012404	protein_coding	PP32R2	P35076	acidic nuclear phosphoprotein 32 family member D
865	ANP32E	1.51104	5.40416	5.99971	41.1411	63.264	chr1	150190717	150208504	3550	-	NM_001280559	protein_coding	LANP-L|LANPL|MGC5350	P4777	acidic nuclear phosphoprotein 32 family member E
866	ANPEP	0.670814	1.08738	0.511366	1.11983	0.428074	chr15	90328126	90358072	3650	-	NM_001150	protein_coding	APN|CD13|GP150|LAP1|P150|PEPN	P32945	alanyl aminopeptidase, membrane
867	ANTXR1	0.971396	9.48209	9.44023	710.619	696.8	chr2	69240276	69476459	7123	+	NM_053034	protein_coding	ATR|FLJ10601|FLJ11298|FLJ21776|TEM8	P28439	anthrax toxin receptor 1
868	ANTXR2	1.17757	4.32371	4.55953	18.9279	22.6829	chr4	80822771	80994626	8929	-	NM_001286780	protein_coding	CMG-2|CMG2|FLJ31074|ISH|JHF|MGC111533|MGC45856	P22434	anthrax toxin receptor 2
869	ANTXRL	1	0	0	0	0	chr10	47658233	47701443	2285	+	NM_001278688	protein_coding	.	P29914	anthrax toxin receptor-like
870	ANTXRLP1	1	0	0	0	0	chr10	47590261	47640844	1165	-	NR_103827	misc_RNA	.	.	anthrax toxin receptor-like pseudogene 1
871	ANXA1	1.27502	0.000448976	0.350964	0	0.276971	chr9	75766647	75785310	1536	+	NM_000700	protein_coding	ANX1|LPC1	P24461	annexin A1
872	ANXA10	1	0	0	0	0	chr4	169013688	169108893	1447	+	NM_007193	protein_coding	ANX14	P4592	annexin A10
873	ANXA11	0.440667	2.16194	0.979702	3.45863	0.979004	chr10	81914880	81965433	3182	-	NM_145869	protein_coding	ANX11|CAP50	P7583	annexin A11
874	ANXA13	1	0	0	0	0	chr8	124693034	124749647	1593	-	NM_001003954	protein_coding	ANX13|ISA|MGC150460	P9491	annexin A13
875	ANXA2	0.942366	3.39059	3.30495	9.44241	8.92178	chr15	60639350	60690185	1856	-	NM_004039	protein_coding	ANX2|ANX2L4|CAL1H|LIP2|LPC2|LPC2D|P36|PAP-IV	P22056	annexin A2
876	ANXA2P1	0.369986	1.43446	0	1.69622	0	chr4	154228621	154229963	1343	-	NR_001562	misc_RNA	ANX2L1|ANX2P1|LPC2A	.	annexin A2 pseudogene 1
877	ANXA2P2	0.985524	0.434456	0.41342	0.349387	0.333609	chr9	33624223	33625532	1310	+	NR_003573	misc_RNA	ANX2L2|ANX2P2|LPC2B	.	annexin A2 pseudogene 2
878	ANXA2P3	1	0	0	0	0	chr10	66585285	66586634	1350	+	NR_001446	misc_RNA	ANX2L3|ANX2P3|LIP2|LPC2C	.	annexin A2 pseudogene 3
879	ANXA2R	0.732168	0.449754	0	0.363893	0	chr5	43039182	43040447	1266	-	NM_001014279	protein_coding	.	P33956	annexin A2 receptor
880	ANXA3	1	0	0	0	0	chr4	79472742	79531605	1618	+	NM_005139	protein_coding	ANX3	P20582	annexin A3
881	ANXA4	0.901393	1.58562	1.43584	1.9922	1.71294	chr2	69969127	70053596	2142	+	NM_001153	protein_coding	ANX4|DKFZp686H02120|MGC75105|PIG28|ZAP36	P21016	annexin A4
882	ANXA5	0.763641	3.66509	3.27606	11.6294	8.72702	chr4	122589152	122618147	1599	-	NM_001154	protein_coding	ANX5|ENX2|PP4	P19399	annexin A5
883	ANXA6	0.759765	3.55002	3.15364	10.6594	7.93701	chr5	150480267	150537443	3115	-	NM_001155	protein_coding	ANX6|CBP68	P15063	annexin A6
884	ANXA7	0.661842	3.29671	2.70127	8.78382	5.5309	chr10	75135189	75173841	2204	-	NM_001156	protein_coding	ANX7|SNX|SYNEXIN	P10160	annexin A7
885	ANXA8	1	0	0	0	0	chr10	47157984	48271368	4333	-	NM_001271702	protein_coding	ANX8|FLJ53095	P30948	annexin A8
886	ANXA8L1	0.999917	0.000119164	0	0	0	chr10	47746850	47763040	2308	+	NM_001278923	protein_coding	bA301J7.3	P5171	annexin A8-like 1
887	ANXA9	0.968779	1.28492	1.23916	1.43028	1.36624	chr1	150954499	150968114	1824	+	NM_003568	protein_coding	ANX31	P19680	annexin A9
888	AOAH	1	0	0	0	0	chr7	36552549	36764154	2557	-	NM_001177507	protein_coding	.	P5752	acyloxyacyl hydrolase
889	AOAH-IT1	1	0	0	0	0	chr7	36637440	36639726	573	-	NR_046764	lncRNA	.	.	AOAH intronic transcript 1
890	AOC1	0.999686	0.000452435	0	0	0	chr7	150549565	150558379	2626	+	NM_001091	protein_coding	.	P32426	amine oxidase, copper containing 1
891	AOC2	0.468986	1.78408	0.691695	2.43276	0.619821	chr17	40996609	41002724	2584	+	NM_009590	protein_coding	DAO2|RAO	P34819	amine oxidase, copper containing 2
892	AOC3	1.09107	0.614913	0.740651	0.528818	0.673673	chr17	41003201	41010147	4351	+	NM_003734	protein_coding	HPAO|SSAO|VAP-1|VAP1	P10654	amine oxidase, copper containing 3
893	AOC4P	1	0	0	0	0	chr17	41019162	41021234	2073	+	NR_002773	misc_RNA	.	.	amine oxidase, copper containing 4, pseudogene
894	AOX1	1.03445	0.577285	0.626149	0.489525	0.545851	chr2	201450731	201536217	4933	+	NM_001159	protein_coding	AO|AOH1	P18489	aldehyde oxidase 1
895	AOX2P	1	0	0	0	0	chr2	201560446	201658941	3733	+	NR_001557	pseudogene	AOH2|AOX2	.	aldehyde oxidase 2 pseudogene
896	AP1AR	1.98842	3.79829	4.78991	12.8464	26.7758	chr4	113152895	113191211	2908	+	NM_001128426	protein_coding	2C18|C4orf16|GBAR|gamma-BAR	P30951	adaptor related protein complex 1 associated regulatory protein
897	AP1B1	0.469421	3.21518	2.12413	8.24579	3.37857	chr22	29723669	29784572	4118	-	NM_001166019	protein_coding	ADTB1|AP105A|BAM22|CLAPB2	P21592	adaptor related protein complex 1 beta 1 subunit
898	AP1B1P1	1.59017	0.000257824	0.669436	0	0.592592	chr22	32517964	32529456	827	+	NR_040114	misc_RNA	ADTB1L1|dJ127L4.2	.	adaptor related protein complex 1 beta 1 subunit pseudogene 1
899	AP1G1	0.890796	3.68312	3.51629	11.7869	10.4896	chr16	71762905	71842976	6846	-	NM_001128	protein_coding	ADTG|CLAPG1|MGC18255	P33266	adaptor related protein complex 1 gamma 1 subunit
900	AP1G2	0.435574	3.13369	1.93468	7.7436	2.8376	chr14	24028772	24037045	2804	-	NM_003917	protein_coding	G2AD	P10471	adaptor related protein complex 1 gamma 2 subunit
901	AP1M1	0.695182	3.21637	2.69184	8.25571	5.48702	chr19	16308665	16346156	2391	+	NM_001130524	protein_coding	AP47|CLAPM2|CLTNM|MU-1A	P24736	adaptor related protein complex 1 mu 1 subunit
902	AP1M2	1	0	0	0	0	chr19	10683347	10697991	1751	-	NM_005498	protein_coding	AP1-mu2|HSMU1B|MU-1B|MU1B|mu2	P11212	adaptor related protein complex 1 mu 2 subunit
903	AP1S1	0.379396	3.82187	2.42364	13.0814	4.38854	chr7	100797686	100804557	1297	+	NM_001283	protein_coding	AP19|CLAPS1|FLJ92436|SIGMA1A|WUGSC:H_DJ0747G18.2	P31588	adaptor related protein complex 1 sigma 1 subunit
904	AP1S2	1.5227	3.76526	4.37189	12.5353	19.7872	chrX	15843929	15873137	2329	-	NM_003916	protein_coding	MGC:1902|MRX59|SIGMA1B	P20819	adaptor related protein complex 1 sigma 2 subunit
905	AP1S3	1.35168	0.882227	1.31698	0.836782	1.49947	chr2	224620047	224702319	4041	-	NM_001039569	protein_coding	.	P34928	adaptor related protein complex 1 sigma 3 subunit
906	AP2A1	0.694885	3.47107	2.94592	10.0392	6.73849	chr19	50270180	50310369	3499	+	NM_014203	protein_coding	ADTAA|AP2-ALPHA|CLAPA1	P384	adaptor related protein complex 2 alpha 1 subunit
907	AP2A2	0.512459	4.58523	3.62074	22.8943	11.3556	chr11	925809	1012245	4804	+	NM_012305	protein_coding	ADTAB|CLAPA2|HIP9|HYPJ	P11798	adaptor related protein complex 2 alpha 2 subunit
908	AP2B1	0.996553	4.30982	4.30484	18.7399	18.8487	chr17	33914282	34053436	5763	+	NM_001282	protein_coding	ADTB2|AP105B|AP2-BETA|CLAPB1|DKFZp781K0743	P14666	adaptor related protein complex 2 beta 1 subunit
909	AP2M1	0.530693	5.6518	4.73775	49.0381	25.7996	chr3	183892634	183901879	2076	+	NM_004068	protein_coding	AP50|CLAPM1|mu2	P9542	adaptor related protein complex 2 mu 1 subunit
910	AP2S1	1.16585	3.82587	4.04725	13.1172	15.599	chr19	47341415	47354252	1218	-	NM_001301076	protein_coding	AP17|AP17-DELTA|CLAPS2	P11984	adaptor related protein complex 2 sigma 1 subunit
911	AP3B1	0.875551	3.69336	3.50163	11.8791	10.3727	chr5	77298150	77590579	4353	-	NM_001271769	protein_coding	ADTB3|ADTB3A|HPS|HPS2|PE	P17374	adaptor related protein complex 3 beta 1 subunit
912	AP3B2	0.79226	3.96206	3.62611	14.5123	11.4004	chr15	83328033	83378660	3787	-	NM_001278511	protein_coding	DKFZp686D17136|NAPTB	P27679	adaptor related protein complex 3 beta 2 subunit
913	AP3D1	0.6509	4.41278	3.79329	20.2009	12.9248	chr19	2100987	2151556	5056	-	NM_001261826	protein_coding	ADTD|hBLVR	P3664	adaptor related protein complex 3 delta 1 subunit
914	AP3M1	1.30012	3.12802	3.50667	7.70245	10.4118	chr10	75880015	75910826	5253	-	NM_207012	protein_coding	MGC22164	P5496	adaptor related protein complex 3 mu 1 subunit
915	AP3M2	0.889887	3.82805	3.65974	13.1388	11.6903	chr8	42010464	42028701	3670	+	NM_006803	protein_coding	AP47B|CLA20|P47B	P276	adaptor related protein complex 3 mu 2 subunit
916	AP3S1	1.48653	4.03483	4.60678	15.315	23.4649	chr5	115177619	115249778	1289	+	NM_001284	protein_coding	CLAPS3|Sigma3A	P25625	adaptor related protein complex 3 sigma 1 subunit
917	AP3S2	0.421895	3.2307	1.98566	8.34692	2.97763	chr15	90373831	90437617	6049	-	NR_023361	protein_coding	AP3S3|FLJ35955|sigma3b	.	adaptor related protein complex 3 sigma 2 subunit
918	AP4B1	0.82384	4.20321	3.92365	17.3355	14.2397	chr1	114436817	114447746	3221	-	NM_006594	protein_coding	BETA-4	P13807	adaptor related protein complex 4 beta 1 subunit
919	AP4B1-AS1	1.65519	1.47451	2.20151	1.76696	3.61663	chr1	114355234	114443859	2148	+	NR_125965	lncRNA	.	.	AP4B1 antisense RNA 1
920	AP4E1	1.38145	3.01758	3.48376	7.06224	10.2302	chr15	51200869	51298097	6906	+	NM_001252127	protein_coding	DKFZp686L12167	P11758	adaptor related protein complex 4 epsilon 1 subunit
921	AP4M1	0.378532	1.92593	0.524415	2.78482	0.443365	chr7	99699130	99704803	1868	+	NM_004722	protein_coding	CPSQ3|MU-4|MU-ARP2	P36087	adaptor related protein complex 4 mu 1 subunit
922	AP4S1	0.981251	2.5164	2.48909	4.69638	4.63669	chr14	31494312	31565656	6263	+	NM_001254729	protein_coding	AP47B|CLA20|CLAPS4|FLJ32366	P5669	adaptor related protein complex 4 sigma 1 subunit
923	AP5B1	0.763444	0.933865	0.544459	0.905445	0.46158	chr11	65541369	65548062	6595	-	NM_138368	protein_coding	.	P33506	adaptor related protein complex 5 beta 1 subunit
924	AP5M1	1.28699	2.70125	3.06525	5.47355	7.40423	chr14	57735606	57756797	3095	+	NM_018229	protein_coding	.	P13811	adaptor related protein complex 5 mu 1 subunit
925	AP5S1	0.776625	3.07223	2.70752	7.37862	5.55543	chr20	3801171	3805954	1808	+	NM_001204447	protein_coding	.	P5442	adaptor related protein complex 5 sigma 1 subunit
926	AP5Z1	0.491736	2.6096	1.58555	5.08119	2.01202	chr7	4815262	4834026	5519	+	NM_014855	protein_coding	.	P22425	adaptor related protein complex 5 zeta 1 subunit
927	APAF1	0.949677	3.30193	3.22744	8.81987	8.40292	chr12	99039078	99129211	7158	+	NM_013229	protein_coding	APAF-1|CED4|DKFZp781B1145	P2576	apoptotic peptidase activating factor 1
928	APBA1	0.784351	4.02786	3.67743	15.2377	11.8484	chr9	72042449	72287275	6584	-	NM_001163	protein_coding	D9S411E|MINT1|X11|X11A|X11ALPHA	P26340	amyloid beta precursor protein binding family A member 1
929	APBA2	0.610579	5.00806	4.29631	31.0269	18.7352	chr15	29213840	29410516	3637	+	NM_001130414	protein_coding	D15S1518E|HsT16821|LIN-10|MGC99508|MGC:14091|MINT2|X11L	P22059	amyloid beta precursor protein binding family A member 2
930	APBA3	0.694563	2.52751	2.00168	4.74212	3.02029	chr19	3750771	3761673	2158	-	NM_004886	protein_coding	MGC:15815|X11L2|mint3	P21898	amyloid beta precursor protein binding family A member 3
931	APBB1	0.67036	3.78002	3.20303	12.6758	8.24799	chr11	6416354	6440702	3202	-	NR_047512	protein_coding	FE65|MGC:9072|RIR	.	amyloid beta precursor protein binding family B member 1
932	APBB1IP	1.28112	0.969474	1.32688	0.951907	1.51591	chr10	26727266	26856732	2637	+	NM_019043	protein_coding	INAG1|PREL1|RARP1|RIAM	P3434	amyloid beta precursor protein binding family B member 1 interacting protein
933	APBB2	1.45135	1.72264	2.26003	2.28693	3.80699	chr4	40812044	41216635	9363	-	NM_001166051	protein_coding	DKFZp434E033|FE65L|FE65L1|MGC35575	P33074	amyloid beta precursor protein binding family B member 2
934	APBB3	0.5479	3.77002	2.902	12.5795	6.50797	chr5	139937853	139944189	2131	-	NM_006051	protein_coding	FE65L2|MGC150555|MGC87674|SRA	P2237	amyloid beta precursor protein binding family B member 3
935	APC	0.970257	3.86929	3.82573	13.5473	13.2384	chr5	112043202	112181936	11216	+	NM_001127511	protein_coding	BTPS2|DP2|DP2.5|DP3|GS	P18457	adenomatous polyposis coli
936	APC2	0.787284	5.23245	4.88741	36.4132	28.7287	chr19	1450148	1473243	10151	+	NM_005883	protein_coding	APCL	P4114	adenomatosis polyposis coli 2
937	APCDD1	1.31407	1.98611	2.38015	2.94664	4.2232	chr18	10454625	10488698	2562	+	NM_153000	protein_coding	B7323|DRAPC1	P20091	adenomatosis polyposis coli down-regulated 1
938	APCDD1L	0.542442	0.88246	0	0.839177	0	chr20	57034160	57089994	4100	-	NM_153360	protein_coding	FLJ90166|MGC126807|MGC126809|RP4-685L9.2	P34778	adenomatosis polyposis coli down-regulated 1 like
939	APCDD1L-AS1	0.999757	0.000350344	0	0	0	chr20	57090435	57194948	2096	+	NR_034147	lncRNA	.	.	APCDD1L antisense RNA 1 (head to head)
940	APCS	1	0	0	0	0	chr1	159557616	159558661	931	+	NM_001639	protein_coding	MGC88159|PTX2|SAP	P32800	amyloid P component, serum
941	APEH	0.698317	4.19466	3.67662	17.2286	11.8414	chr3	49711435	49720934	2758	+	NM_001640	protein_coding	ACPH|APH|D3F15S2|D3S48E|DNF15S2|MGC2178|OPH	P13351	acylaminoacyl-peptide hydrolase
942	APELA	0.861598	0.214912	0	0.159636	0	chr4	165798140	165818679	2622	+	NM_001297550	protein_coding	.	P6639	apelin receptor early endogenous ligand
943	APEX1	1.05801	6.30677	6.38813	77.7817	83.1232	chr14	20923290	20925931	1487	+	NM_080648	protein_coding	APE|APE1|APEN|APEX|APX|HAP1|REF1	P33288	apurinic/apyrimidinic endodeoxyribonuclease 1
944	APEX2	0.255472	3.20505	1.23629	8.18678	1.36542	chrX	55026756	55034306	2095	+	NM_014481	protein_coding	APE2|APEXL2|XTH2	P34174	apurinic/apyrimidinic endodeoxyribonuclease 2
945	APH1A	0.872403	5.62912	5.43219	48.2571	42.3642	chr1	150237799	150241609	1792	-	NM_001077628	protein_coding	6530402N02Rik|APH-1|APH-1A|CGI-78	P2970	aph-1 homolog A, gamma secretase subunit
946	APH1B	1.81083	2.12557	2.98221	3.34282	6.93393	chr15	63569749	63601325	4193	+	NM_031301	protein_coding	APH-1B|DKFZp564D0372|FLJ33115|PRO1328|PSFL|TAAV688	P5373	aph-1 homolog B, gamma secretase subunit
947	API5	1.20518	4.58835	4.85759	22.9427	28.115	chr11	43333505	43366080	5963	+	NM_006595	protein_coding	AAC-11|AAC11	P24684	apoptosis inhibitor 5
948	APIP	1.6475	4.1416	4.86188	16.5671	28.1979	chr11	34903843	34937958	1277	-	NM_015957	protein_coding	APIP2|CGI29|MMRP19|dJ179L10.2	P15089	APAF1 interacting protein
949	APITD1	2.11954	1.08642	2.17017	1.11586	3.51466	chr1	10490159	10490625	467	+	NM_199294	.	CENP-S|CENPS|MGC32686|MHF1	P34624	apoptosis-inducing, TAF9-like domain 1
950	APITD1-CORT	2.7054	0.0016041	1.43745	8.99941e-05	1.71498	chr1	10490159	10512060	2151	+	NM_001270517	protein_coding	.	P34624	APITD1-CORT readthrough
951	APLF	1.47193	1.37656	1.93428	1.58799	2.83288	chr2	68694691	68807294	3849	+	NM_173545	protein_coding	APFL|C2orf13|FLJ16593|MGC47799|PALF|Xip1	P19723	aprataxin and PNKP like factor
952	APLN	0.981384	0.598449	0.571339	0.511165	0.488474	chrX	128779236	128788933	3224	-	NM_017413	protein_coding	APEL|XNPEP2	P17004	apelin
953	APLNR	1	0	0	0	0	chr11	57001052	57004927	1943	-	NR_027991	protein_coding	AGTRL1|APJ|APJR|FLJ90771|FLJ96609|HG11|MGC45246	.	apelin receptor
954	APLP1	0.661671	5.07313	4.47732	32.4995	21.3754	chr19	36359401	36370699	2474	+	NM_001024807	protein_coding	APLP	P32201	amyloid beta precursor like protein 1
955	APLP2	1.25476	6.27751	6.60492	76.1951	96.767	chr11	129939716	130014706	3895	+	NR_024516	protein_coding	APPH|APPL2|CDEBP	.	amyloid beta precursor like protein 2
956	APMAP	0.951807	5.43056	5.3593	41.9185	40.2313	chr20	24943580	24973425	2221	-	NM_020531	protein_coding	.	P14777	adipocyte plasma membrane associated protein
957	APOA1	1	0	0	0	0	chr11	116706469	116708338	897	-	NM_000039	protein_coding	MGC117399	P18347	apolipoprotein A1
958	APOA1-AS	0.99956	0.000635133	0	0	0	chr11	116706833	116726445	563	+	NR_126362	antisense_RNA	.	.	APOA1 antisense RNA
959	APOA1BP	0.538848	5.14199	4.24994	34.1474	18.1094	chr1	156561558	156564091	1121	+	NM_144772	.	AIBP|MGC119143|MGC119144|MGC119145|YJEFN1	P18527	.
960	APOA2	1	0	0	0	0	chr1	161192083	161193418	473	-	NM_001643	protein_coding	Apo-AII|ApoA-II|apoAII	P28395	apolipoprotein A2
961	APOA4	1	0	0	0	0	chr11	116691418	116694011	1460	-	NM_000482	protein_coding	MGC142154|MGC142156	P26722	apolipoprotein A4
962	APOA5	1	0	0	0	0	chr11	116660086	116663136	1908	-	NM_001166598	protein_coding	APOAV|FLJ97995|MGC126836|MGC126838|RAP3	P9751	apolipoprotein A5
963	APOB	1.05259	2.35551e-05	0.0739737	0	0.0529883	chr2	21224301	21266945	14121	-	NM_000384	protein_coding	FLDB|LDLCQ4	P25486	apolipoprotein B
964	APOBEC1	1	0	0	0	0	chr12	7801996	7823195	882	-	NM_005889	protein_coding	APOBEC-1|BEDP|CDAR1|HEPR	P25356	apolipoprotein B mRNA editing enzyme catalytic subunit 1
965	APOBEC2	0.378995	1.99505	0.595302	2.97112	0.515957	chr6	41020940	41032630	1634	+	NM_006789	protein_coding	ARCD1|ARP1	P24053	apolipoprotein B mRNA editing enzyme catalytic subunit 2
966	APOBEC3A	0.963581	1.56811	1.51458	1.95456	1.86645	chr22	39353527	39359188	1535	+	NM_145699	protein_coding	ARP3|PHRBN|bK150C2.1	P26816	apolipoprotein B mRNA editing enzyme catalytic subunit 3A
967	APOBEC3A_B	1	0	0	0	0	chr22	39353527	39388783	547	+	NM_001193289	protein_coding	.	P1236	APOBEC3A and APOBEC3B deletion hybrid
968	APOBEC3B	1	0	0	0	0	chr22	39378404	39388154	1409	+	NM_001270411	protein_coding	APOBEC1L|ARCD3|ARP4|DJ742C19.2|FLJ21201|PHRBNL|bK150C2.2	P19865	apolipoprotein B mRNA editing enzyme catalytic subunit 3B
969	APOBEC3B-AS1	1	0	0	0	0	chr22	39387564	39394225	702	-	NR_104187	lncRNA	.	.	APOBEC3B antisense RNA 1
970	APOBEC3C	0.982341	0.516306	0.490602	0.427177	0.407771	chr22	39410265	39414825	1109	+	NM_014508	protein_coding	APOBEC1L|ARDC2|ARDC4|ARP5|MGC19485|PBI|bK150C2.3	P28018	apolipoprotein B mRNA editing enzyme catalytic subunit 3C
971	APOBEC3D	1.221	1.33317	1.62123	1.51117	2.08559	chr22	39417118	39429256	2503	+	NM_152426	protein_coding	APOBEC3DE|APOBEC3E|ARP6	P22363	apolipoprotein B mRNA editing enzyme catalytic subunit 3D
972	APOBEC3F	1.65769	0.759554	1.48873	0.688073	1.81408	chr22	39436673	39451975	5031	+	NM_145298	protein_coding	ARP8|BK150C2.4.MRNA|KA6|MGC74891	P188	apolipoprotein B mRNA editing enzyme catalytic subunit 3F
973	APOBEC3G	1	0	0	0	0	chr22	39473010	39483748	1834	+	NM_021822	protein_coding	ARCD|ARP-9|ARP9|CEM-15|CEM15|FLJ12740|bK150C2.7|dJ494G10.1	P35977	apolipoprotein B mRNA editing enzyme catalytic subunit 3G
974	APOBEC3H	1	0	0	0	0	chr22	39493229	39500072	1615	+	NM_181773	protein_coding	ARP10	P10914	apolipoprotein B mRNA editing enzyme catalytic subunit 3H
975	APOBEC4	0.732726	0.810074	0.36142	0.749765	0.286576	chr1	183615411	183622448	2778	-	NM_203454	protein_coding	C1orf169|MGC26594	P26243	apolipoprotein B mRNA editing enzyme catalytic polypeptide like 4
976	APOBR	1	0	0	0	0	chr16	28505970	28510291	3792	+	NM_018690	protein_coding	.	P9968	apolipoprotein B receptor
977	APOC1	1	0	0	0	0	chr19	45417921	45422606	461	+	NM_001645	protein_coding	.	P21243	apolipoprotein C1
978	APOC1P1	0.999715	0.000410794	0	0	0	chr19	45430060	45434643	952	+	NR_028414	misc_RNA	DKFZp781C1677	.	apolipoprotein C1 pseudogene 1
979	APOC2	1	0	0	0	0	chr19	45449239	45452822	729	+	NM_000483	protein_coding	MGC75082	P33726	apolipoprotein C2
980	APOC3	1	0	0	0	0	chr11	116700624	116703787	533	+	NM_000040	protein_coding	APOCIII|MGC150353	P2369	apolipoprotein C3
981	APOC4	1	0	0	0	0	chr19	45445495	45448753	473	+	NM_001646	protein_coding	.	P21561	apolipoprotein C4
982	APOC4-APOC2	0.999904	0.000139032	0	0	0	chr19	45445495	45448147	258	+	NR_037932	lncRNA	.	.	APOC4-APOC2 readthrough (NMD candidate)
983	APOD	1	0	0	0	0	chr3	195295573	195311076	1130	-	NM_001647	protein_coding	.	P17011	apolipoprotein D
984	APOE	1.31733	3.08009	3.47771	7.41786	10.1852	chr19	45409006	45412652	1444	+	NM_000041	protein_coding	AD2|LDLCQ5|LPG|MGC1571	P29568	apolipoprotein E
985	APOF	1	0	0	0	0	chr12	56754355	56756583	1689	-	NM_001638	protein_coding	Apo-F|DKFZp781G18150|LTIP|MGC22520	P2855	apolipoprotein F
986	APOH	1	0	0	0	0	chr17	64208147	64225556	1201	-	NM_000042	protein_coding	B2G1|BG	P20922	apolipoprotein H
987	APOL1	1.22777	1.13227	1.42831	1.18526	1.69887	chr22	36649117	36663577	3119	+	NM_001136540	protein_coding	APO-L|APOL|APOL-I	P15785	apolipoprotein L1
988	APOL2	0.880721	1.99401	1.81077	2.96803	2.52079	chr22	36622255	36636000	2686	-	NM_145637	protein_coding	APOL-II|APOL3	P18874	apolipoprotein L2
989	APOL3	1	0	0	0	0	chr22	36536371	36562225	5573	-	NM_145641	protein_coding	APOLIII|CG121	P2427	apolipoprotein L3
990	APOL4	1.77698	0.787286	1.61671	0.721113	2.07462	chr22	36585176	36600879	3415	-	NM_145660	protein_coding	APOL-IV|APOLIV	P13778	apolipoprotein L4
991	APOL5	0.999798	0.000291325	0	0	0	chr22	36113919	36125529	1437	+	NM_030642	protein_coding	APOL-V|APOLV	P9816	apolipoprotein L5
992	APOL6	0.960934	0.160025	0.102535	0.116477	0.0742281	chr22	36044424	36064456	10139	+	NM_030641	protein_coding	APOL-VI|APOLVI|DKFZp667M075|FLJ38562|FLJ90164|MGC57495	P3808	apolipoprotein L6
993	APOLD1	0.768261	1.95673	1.5764	2.86703	1.99284	chr12	12878851	12944399	4825	+	NM_001130415	protein_coding	DKFZp434F0318|FLJ25138|FLJ95166|VERGE	P15983	apolipoprotein L domain containing 1
994	APOM	0.160179	2.64224	0	5.22357	0	chr6	31620187	31625987	903	+	NM_001256169	protein_coding	G3a|HSPC336|MGC22400|NG20	P14507	apolipoprotein M
995	APOO	0.914121	2.40041	2.27087	4.25739	3.84472	chrX	23851465	23926057	1027	-	NR_026545	protein_coding	FAM121B|MGC4825	.	apolipoprotein O
996	APOOL	1.31412	2.25597	2.65007	3.75742	5.29892	chrX	84258898	84348323	6467	+	NM_198450	protein_coding	CXorf33|FAM121A|MGC129748|UNQ8193	P31410	apolipoprotein O like
997	APOOP5	1	0	0	0	0	chr16	59788045	59789095	1051	-	NR_028471	misc_RNA	.	.	apolipoprotein O pseudogene 5
998	APOPT1	1.39493	3.73176	4.21195	12.2232	17.6082	chr14	104029294	104057236	2553	+	NM_001302654	protein_coding	.	P22503	apoptogenic 1, mitochondrial
999	APP	1.11609	8.48042	8.63888	354.399	399.403	chr21	27252861	27543446	4015	-	NM_001136129	protein_coding	AAA|ABETA|ABPP|AD1|APPI|CTFgamma|CVAP|PN2	P23283	amyloid beta precursor protein
1000	APPBP2	1.56313	3.99774	4.64218	14.8987	24.0754	chr17	58520510	58603601	6499	-	NM_006380	protein_coding	HS.84084|KIAA0228|PAT1	P11404	amyloid beta precursor protein binding protein 2
1001	APPL1	1.53822	3.50206	4.12332	10.2773	16.498	chr3	57261765	57307498	6060	+	NM_012096	protein_coding	APPL|DIP13alpha	P6144	adaptor protein, phosphotyrosine interacting with PH domain and leucine zipper 1
1002	APPL2	0.882457	4.23744	4.05704	17.7749	15.7161	chr12	105567075	105630008	3545	-	NM_001251904	protein_coding	DIP13B|FLJ10659	P19335	adaptor protein, phosphotyrosine interacting with PH domain and leucine zipper 2
1003	APRT	1.21231	2.23321	2.51098	3.67975	4.72375	chr16	88875877	88878342	673	-	NM_001030018	protein_coding	AMP|DKFZp686D13177|MGC125856|MGC125857|MGC129961	P23513	adenine phosphoribosyltransferase
1004	APTR	1.00104	2.23877	2.24027	3.70023	3.74275	chr7	77313168	77326662	1978	-	NR_038361	lncRNA	.	.	Alu-mediated CDKN1A/p21 transcriptional regulator (non-protein coding)
1005	APTX	1.00508	3.57101	3.57832	10.8307	10.994	chr9	32972604	33001639	2461	-	NM_001195248	protein_coding	AOA|AOA1|AXA1|EAOH|EOAHA|FHA-HIT|FLJ20157|MGC1072	P27297	aprataxin
1006	AQP1	0.507637	3.69707	2.71894	11.912	5.61266	chr7	30951415	30965131	3451	+	NM_198098	protein_coding	AQP-CHIP|CHIP28|CO|MGC26324	P27558	aquaporin 1 (Colton blood group)
1007	AQP10	0.803479	0.315667	0	0.243344	0	chr1	154293592	154297801	1791	+	NM_080429	protein_coding	AQPA_HUMAN	P2587	aquaporin 10
1008	AQP11	1.82133	2.8425	3.70749	6.14093	12.1122	chr11	77300680	77321401	2153	+	NM_173039	protein_coding	AQPX1	P13025	aquaporin 11
1009	AQP12A	1	0	0	0	0	chr2	241631262	241637900	1084	+	NM_198998	protein_coding	AQP12|AQPX2	P12291	aquaporin 12A
1010	AQP12B	0.539728	0.889696	0	0.849647	0	chr2	241615835	241622317	1114	-	NM_001102467	protein_coding	INSSA3|MGC149473	P19994	aquaporin 12B
1011	AQP2	1.07906	0.134606	0.244379	0.0970721	0.185547	chr12	50344524	50352664	4179	+	NM_000486	protein_coding	AQP-CD|MGC34501|WCH-CD	P21290	aquaporin 2
1012	AQP3	1.39648	2.01032	2.49211	3.01145	4.64695	chr9	33441152	33447631	1871	-	NM_004925	protein_coding	GIL	P10553	aquaporin 3 (Gill blood group)
1013	AQP4	0.999974	3.75159e-05	0	0	0	chr18	24432008	24445716	5202	-	NM_001650	protein_coding	HMIWC2|MGC22454|MIWC	P26554	aquaporin 4
1014	AQP4-AS1	1.84583	0.236875	1.12114	0.176434	1.18001	chr18	24445272	24515910	2392	+	NR_026908	lncRNA	.	.	AQP4 antisense RNA 1
1015	AQP5	1.38232	1.1365	1.60359	1.19116	2.04809	chr12	50355279	50359465	1825	+	NM_001651	protein_coding	.	P14904	aquaporin 5
1016	AQP6	0.999796	0.000294102	0	0	0	chr12	50366620	50370922	2654	+	NM_001652	protein_coding	AQP2L|KID	P3890	aquaporin 6
1017	AQP7	1	0	0	0	0	chr9	33384948	33402517	1256	-	NM_001170	protein_coding	AQP7L|AQP9|AQPap|MGC149555|MGC149556	P27161	aquaporin 7
1018	AQP7P1	0.793232	0.334185	0	0.259364	0	chr9	67270215	67289492	3180	-	NR_002817	misc_RNA	bA251O17.3	.	aquaporin 7 pseudogene 1
1019	AQP7P3	1	0	0	0	0	chr9	42858152	42893137	529	+	NR_026558	misc_RNA	AQPap-3	.	aquaporin 7 pseudogene 3
1020	AQP8	1	0	0	0	0	chr16	25228285	25240253	1308	+	NM_001169	protein_coding	.	P10371	aquaporin 8
1021	AQP9	1	0	0	0	0	chr15	58430408	58478110	3021	+	NM_020980	protein_coding	AQP-9|HsT17287|SSC1	P27790	aquaporin 9
1022	AQR	0.842947	4.13907	3.89259	16.5375	13.9155	chr15	35148552	35261995	5080	-	NM_014691	protein_coding	DKFZp686B23123|IBP160|KIAA0560|fSAP164	P32370	aquarius intron-binding spliceosomal factor
1023	AR	1.22047	1.24685	1.53429	1.36547	1.90502	chrX	66763874	66950461	10838	+	NM_000044	protein_coding	AIS|DHTR|HUMARA|HYSP1|KD|NR3C4|SBMA|SMAX1|TFM	P24784	androgen receptor
1024	ARAF	1.24997	2.93015	3.25205	6.58754	8.56514	chrX	47420499	47431320	2604	+	NM_001654	protein_coding	A-RAF|ARAF1|PKS2|RAFA1	P11928	A-Raf proto-oncogene, serine/threonine kinase
1025	ARAP1	0.95526	3.3987	3.33267	9.49762	9.11736	chr11	72396114	72463434	5646	-	NM_015242	protein_coding	CENTD2|KIAA0782	P613	ArfGAP with RhoGAP domain, ankyrin repeat and PH domain 1
1026	ARAP2	0.901958	0.148869	0	0.107786	0	chr4	36067620	36245979	7362	-	NM_015230	protein_coding	CENTD1|FLJ13675|FLJ44916|KIAA0580|PARX	P34257	ArfGAP with RhoGAP domain, ankyrin repeat and PH domain 2
1027	ARAP3	0.594905	2.98158	2.23231	6.86504	3.71819	chr5	141032968	141061800	5262	-	NM_022481	protein_coding	CENTD3|DRAG1|FLJ21065	P25742	ArfGAP with RhoGAP domain, ankyrin repeat and PH domain 3
1028	ARC	0.84967	4.32749	4.09247	18.9885	16.1286	chr8	143692405	143695833	2948	-	NM_015193	protein_coding	Arg3.1|KIAA0278	P14667	activity-regulated cytoskeleton-associated protein
1029	ARCN1	1.21474	3.78975	4.0704	12.7654	15.8703	chr11	118443102	118473747	4015	+	NM_001655	protein_coding	COPD	P2488	archain 1
1030	AREG	1	0	0	0	0	chr4	75310815	75490485	2552	+	NM_001657	protein_coding	AR|AREGB|CRDGF|MGC13647|SDGF	P21318	amphiregulin
1031	AREL1	0.917966	3.91927	3.79578	14.0602	12.9462	chr14	75127955	75179807	5445	-	NM_001039479	protein_coding	.	P13746	apoptosis resistant E3 ubiquitin protein ligase 1
1032	ARF1	1.00343	6.01725	6.0222	63.4573	64.2773	chr1	228270361	228286913	2091	+	NM_001658	protein_coding	.	P1970	ADP ribosylation factor 1
1033	ARF3	0.720214	5.29143	4.81793	37.9767	27.33	chr12	49329992	49351252	3537	-	NM_001659	protein_coding	.	P16661	ADP ribosylation factor 3
1034	ARF4	2.55138	4.47444	5.82572	21.1206	55.9587	chr3	57557090	57583215	1740	-	NM_001660	protein_coding	ARF2	P2289	ADP ribosylation factor 4
1035	ARF5	0.68809	4.91558	4.37625	29.039	19.8585	chr7	127228406	127231759	1096	+	NM_001662	protein_coding	.	P3609	ADP ribosylation factor 5
1036	ARF6	1.68846	3.34204	4.09775	9.09158	16.1927	chr14	50359736	50363772	3939	+	NM_001663	protein_coding	DKFZp564M0264	P8111	ADP ribosylation factor 6
1037	ARFGAP1	0.761264	4.08923	3.6957	15.9424	12.013	chr20	61904137	61921142	4016	+	NM_001281482	protein_coding	ARF1GAP|HRIHFB2281|MGC39924	P22577	ADP ribosylation factor GTPase activating protein 1
1038	ARFGAP2	0.894188	4.03705	3.8757	15.3397	13.7419	chr11	47185849	47198676	3022	-	NM_032389	protein_coding	FLJ14576|FLJ26000|IRZ|ZNF289|Zfp289	P29394	ADP ribosylation factor GTPase activating protein 2
1039	ARFGAP3	1.89383	2.03593	2.95723	3.08309	6.79439	chr22	43192532	43253408	2833	-	NM_001142293	protein_coding	ARFGAP1|FLJ45618	P21163	ADP ribosylation factor GTPase activating protein 3
1040	ARFGEF1	0.99437	4.59971	4.59156	23.1318	23.2137	chr8	68109884	68255912	7225	-	NM_006421	protein_coding	ARFGEP1|BIG1|D730028O18Rik|DKFZP434L057|P200	P2023	ADP ribosylation factor guanine nucleotide exchange factor 1
1041	ARFGEF2	1.3668	3.44192	3.89271	9.81892	13.9112	chr20	47538275	47653230	9004	+	NM_006420	protein_coding	BIG2|FLJ23723|PVNH2|dJ1164I10.1	P15498	ADP ribosylation factor guanine nucleotide exchange factor 2
1042	ARFGEF3	0.997654	1.58851	1.58512	1.99711	2.00964	chr6	138483053	138665800	14882	+	NM_020340	protein_coding	.	P19369	ARFGEF family member 3
1043	ARFIP1	0.855123	3.89405	3.66825	13.8007	11.7655	chr4	153701089	153833063	3095	+	NM_001287431	protein_coding	HSU52521|MGC117369	P28426	ADP ribosylation factor interacting protein 1
1044	ARFIP2	0.644109	3.4476	2.81297	9.86533	6.05508	chr11	6495913	6502709	3707	-	NM_001242855	protein_coding	POR1	P7885	ADP ribosylation factor interacting protein 2
1045	ARFRP1	0.749505	2.56346	2.14747	4.88776	3.44712	chr20	62329995	62339365	2593	-	NM_003224	protein_coding	ARL18|ARP|Arp1	P17851	ADP ribosylation factor related protein 1
1046	ARG1	0.579779	1.15266	0.366234	1.21878	0.290763	chr6	131894344	131905472	1671	+	NM_000045	protein_coding	.	P21875	arginase 1
1047	ARG2	0.763803	2.4246	2.03587	4.3483	3.11544	chr14	68086579	68118436	1980	+	NM_001172	protein_coding	.	P16731	arginase 2
1048	ARGFX	1.48505	0.111479	0.681995	0.079371	0.606887	chr3	121286778	121309469	5065	+	NM_001012659	protein_coding	.	P5661	arginine-fifty homeobox
1049	ARGFXP2	1.35404	1.89604	2.33331	2.70553	4.05901	chr17	30477387	30478590	1204	-	NR_002222	misc_RNA	.	.	arginine-fifty homeobox pseudogene 2
1050	ARGLU1	0.807302	7.29274	6.98392	155.029	126.144	chr13	107195662	107220514	1751	-	NM_018011	protein_coding	DKFZp686O08106|FLJ10154	P31247	arginine and glutamate rich 1
1051	ARHGAP1	0.67626	3.17194	2.60759	7.97532	5.11894	chr11	46698625	46722215	3446	-	NM_004308	protein_coding	CDC42GAP|RHOGAP|RHOGAP1|p50rhoGAP	P12215	Rho GTPase activating protein 1
1052	ARHGAP10	2.39733	1.84274	3.10417	2.57117	7.62953	chr4	148653453	148993927	3056	+	NM_024605	protein_coding	FLJ20896|FLJ41791|GRAF2|PS-GAP|PSGAP	P34386	Rho GTPase activating protein 10
1053	ARHGAP11A	0.930213	4.58554	4.48118	22.8946	21.4317	chr15	32907345	32932150	5389	+	NM_001286479	protein_coding	KIAA0013|MGC70740	P33191	Rho GTPase activating protein 11A
1054	ARHGAP11B	1.50167	3.79795	4.38452	12.8425	19.9743	chr15	30918879	30931013	1017	+	NM_001039841	protein_coding	B'-T|FAM7B1|MGC104367	P30256	Rho GTPase activating protein 11B
1055	ARHGAP12	1.06894	3.46968	3.56586	10.0296	10.8892	chr10	32094326	32217804	5105	-	NM_018287	protein_coding	DKFZp779N2050|FLJ10971|FLJ20737|FLJ21785|FLJ45709	P36099	Rho GTPase activating protein 12
1056	ARHGAP15	1	0	0	0	0	chr2	143886899	144525921	1759	+	NM_018460	protein_coding	BM046	P11147	Rho GTPase activating protein 15
1057	ARHGAP17	0.703859	4.00162	3.49498	14.9458	10.3222	chr16	24930705	25026699	3509	-	NM_018054	protein_coding	DKFZp564A1363|FLJ37567|FLJ43368|MGC87805|MST066|MST110|MSTP038|MSTP066|MSTP110|NADRIN|PP367|PP4534|RICH1|RICH1B|WBP15	P8705	Rho GTPase activating protein 17
1058	ARHGAP18	1.04623	1.46783	1.53303	1.75678	1.90271	chr6	129898240	130031370	3499	-	NM_033515	protein_coding	FLJ25728|MGC126757|MGC138145|MacGAP|bA307O14.2	P21695	Rho GTPase activating protein 18
1059	ARHGAP19	1.7487	1.92429	2.73057	2.77876	5.66192	chr10	98981930	99052430	5565	-	NM_001256423	protein_coding	DKFZp313K217|MGC138804|MGC138805|MGC14258	P13586	Rho GTPase activating protein 19
1060	ARHGAP19-SLIT1	2.94999	0.000808169	1.56152	0	1.95743	chr10	98912799	98924647	396	-	NR_037909	lncRNA	.	.	ARHGAP19-SLIT1 readthrough (NMD candidate)
1061	ARHGAP20	0.880036	0.184366	0	0.135458	0	chr11	110447759	110583912	6868	-	NM_001258418	protein_coding	KIAA1391|RARHOGAP	P28668	Rho GTPase activating protein 20
1062	ARHGAP21	0.955944	3.52653	3.46153	10.4711	10.0619	chr10	24872538	25012597	7167	-	NM_020824	protein_coding	ARHGAP10|DKFZp761L0424|FLJ33323|FLJ90108	P30443	Rho GTPase activating protein 21
1063	ARHGAP22	0.589748	2.81831	2.05648	6.02536	3.1758	chr10	49654068	49864310	4187	-	NR_045675	protein_coding	RhoGAP2	.	Rho GTPase activating protein 22
1064	ARHGAP23	0.639491	3.3669	2.7219	9.26939	5.62632	chr17	36584720	36668628	5906	+	NM_001199417	protein_coding	KIAA1501	P15474	Rho GTPase activating protein 23
1065	ARHGAP24	1.06053	0.385467	0.470246	0.304132	0.387551	chr4	86396284	86923823	5765	+	NM_001025616	protein_coding	DKFZp564B1162|FILGAP|FLJ33877|RC-GAP72|RCGAP72|p73|p73RhoGAP	P19214	Rho GTPase activating protein 24
1066	ARHGAP25	1	0	0	0	0	chr2	68961913	69053957	3816	+	NM_001007231	protein_coding	KAIA0053	P26170	Rho GTPase activating protein 25
1067	ARHGAP26	1.18854	1.59132	1.84051	2.00165	2.59369	chr5	142150292	142608572	8876	+	NM_015071	protein_coding	FLJ42530|GRAF|KIAA0621|OPHN1L|OPHN1L1	P11524	Rho GTPase activating protein 26
1068	ARHGAP26-AS1	0.999644	0.000514046	0	0	0	chr5	142239170	142248475	977	-	NR_046680	lncRNA	.	.	ARHGAP26 antisense RNA 1
1069	ARHGAP26-IT1	2.93656	0.000803008	1.55493	0	1.94395	chr5	142572065	142573731	388	+	NR_046816	lncRNA	.	.	ARHGAP26 intronic transcript 1
1070	ARHGAP27	0.319871	2.79094	1.14651	5.89409	1.2225	chr17	43471268	43510282	5702	-	NM_001282290	protein_coding	CAMGAP1|FLJ35572|FLJ43547|MGC120624	P34393	Rho GTPase activating protein 27
1071	ARHGAP28	1.39926	0.961022	1.44568	0.941522	1.73059	chr18	6834432	6915712	5531	+	NM_001010000	protein_coding	DKFZp686A2038|FLJ10312|FLJ27160	P14891	Rho GTPase activating protein 28
1072	ARHGAP29	1.6688	4.72739	5.4662	25.3613	43.3972	chr1	94634463	94703307	9117	-	NM_004815	protein_coding	PARG1|RP11-255E17.1	P6308	Rho GTPase activating protein 29
1073	ARHGAP30	0.690399	0.795422	0.260924	0.732008	0.19987	chr1	161016732	161039760	4143	-	NM_181720	protein_coding	FLJ00267|FLJ44128	P5622	Rho GTPase activating protein 30
1074	ARHGAP31	1.60935	0.428348	1.11482	0.342893	1.17059	chr3	119013220	119138323	8079	+	NM_020754	protein_coding	CDGAP|KIAA1204|MGC138368|MGC138370	P20481	Rho GTPase activating protein 31
1075	ARHGAP31-AS1	0.518565	0.947403	0	0.922305	0	chr3	119033140	119041607	624	-	NR_046748	lncRNA	.	.	ARHGAP31 antisense RNA 1
1076	ARHGAP32	0.766611	2.74692	2.36349	5.68497	4.16624	chr11	128834955	129062093	10446	-	NM_001142685	protein_coding	GC-GAP|GRIT|KIAA0712|MGC1892|PX-RICS|RICS|p200RhoGAP|p250GAP	P27845	Rho GTPase activating protein 32
1077	ARHGAP33	0.649987	2.6818	2.06029	5.38898	3.18789	chr19	36266417	36279724	4494	+	NM_001172630	protein_coding	FLJ39019|NOMA-GAP|SNX26|TCGAP	P4423	Rho GTPase activating protein 33
1078	ARHGAP35	0.932472	4.67789	4.57703	24.4755	22.9715	chr19	47421933	47508333	8888	+	NM_004491	protein_coding	.	P36075	Rho GTPase activating protein 35
1079	ARHGAP36	0.772778	5.71165	5.33978	51.1541	39.6764	chrX	130192216	130223857	3246	+	NM_144967	protein_coding	FLJ30058	P24295	Rho GTPase activating protein 36
1080	ARHGAP39	0.375938	3.39579	1.98436	9.48348	2.97312	chr8	145754563	145911197	5270	-	NM_025251	protein_coding	CrGAP|KIAA1688|Vilse	P6719	Rho GTPase activating protein 39
1081	ARHGAP4	0.724786	2.06363	1.59925	3.16541	2.04004	chrX	153172830	153191714	3372	-	NM_001164741	protein_coding	C1|KIAA0131|RGC1|RhoGAP4|SrGAP4|p115	P1608	Rho GTPase activating protein 4
1082	ARHGAP40	1	0	0	0	0	chr20	37230577	37279295	2838	+	NM_001164431	protein_coding	C20orf95|dJ1100H13.4	P16335	Rho GTPase activating protein 40
1083	ARHGAP42	0.839544	0.821607	0.569285	0.763524	0.486496	chr11	100558407	100861656	4752	+	NM_152432	protein_coding	FLJ32810|GRAF3|KIAA0621	P18692	Rho GTPase activating protein 42
1084	ARHGAP44	0.775114	2.15212	1.7846	3.42819	2.45727	chr17	12692829	12894960	4256	+	NM_014859	protein_coding	KIAA0672|NPC-A-10|RICH2	P16437	Rho GTPase activating protein 44
1085	ARHGAP5	1.31436	3.90921	4.30356	13.9534	18.8294	chr14	32546495	32628934	9749	+	NM_001030055	protein_coding	GFI2|RhoGAP5|p190-B|p190BRhoGAP	P4275	Rho GTPase activating protein 5
1086	ARHGAP5-AS1	4.49417	0.446254	2.61431	0.358814	5.13899	chr14	32544625	32545905	1281	-	NR_027263	lncRNA	.	.	ARHGAP5 antisense RNA 1 (head to head)
1087	ARHGAP6	1.41081	0.610123	1.10665	0.522645	1.15868	chrX	11155663	11683821	6684	-	NR_109776	protein_coding	RHOGAP6|RHOGAPX-1	.	Rho GTPase activating protein 6
1088	ARHGAP8	0.630136	0.666264	0	0.58352	0	chr22	45148438	45258664	1725	+	NM_001198726	protein_coding	BPGAP1|FLJ20185|PP610	P7846	Rho GTPase activating protein 8
1089	ARHGAP9	0.834873	1.20355	0.943181	1.29586	0.928141	chr12	57866038	57873633	2758	-	NM_032496	protein_coding	10C|FLJ16525|MGC1295|RGL1	P10746	Rho GTPase activating protein 9
1090	ARHGDIA	0.800134	6.51514	6.19345	90.0193	72.509	chr17	79825595	79829282	1863	-	NM_001301241	protein_coding	GDIA1|MGC117248|RHOGDI|RHOGDI-1	P19908	Rho GDP dissociation inhibitor alpha
1091	ARHGDIB	0.999845	0.000223721	0	0	0	chr12	15094950	15114562	1216	-	NM_001175	protein_coding	D4|GDIA2|GDID4|LYGDI|Ly-GDI|RAP1GN1|RhoGDI2	P20528	Rho GDP dissociation inhibitor beta
1092	ARHGDIG	0.792343	3.23702	2.90122	8.38613	6.50192	chr16	330606	333003	942	+	NM_001176	protein_coding	RHOGDI-3	P16412	Rho GDP dissociation inhibitor gamma
1093	ARHGEF1	0.567187	2.43285	1.61474	4.3766	2.0752	chr19	42387267	42411604	3328	+	NM_004706	protein_coding	GEF1|LBCL2|LSC|P115-RHOGEF|SUB1.5	P25386	Rho guanine nucleotide exchange factor 1
1094	ARHGEF10	0.810365	3.58447	3.28112	10.9408	8.76257	chr8	1772142	1906807	5844	+	NM_014629	protein_coding	DKFZp686H0726|GEF10|MGC131664	P2347	Rho guanine nucleotide exchange factor 10
1095	ARHGEF10L	0.936889	1.98689	1.89284	2.94837	2.72691	chr1	17866330	18024370	4494	+	NM_018125	protein_coding	FLJ10521|GrinchGEF|KIAA1626	P4055	Rho guanine nucleotide exchange factor 10 like
1096	ARHGEF11	0.71908	3.50995	3.03417	10.3417	7.22592	chr1	156904632	157015162	6889	-	NM_198236	protein_coding	DKFZp667F1223|GTRAP48|KIAA0380|PDZ-RHOGEF	P17230	Rho guanine nucleotide exchange factor 11
1097	ARHGEF12	0.923698	3.65423	3.53972	11.5337	10.6773	chr11	120207618	120360645	10022	+	NM_001198665	protein_coding	DKFZp686O2372|KIAA0382|LARG|PRO2792	P8616	Rho guanine nucleotide exchange factor 12
1098	ARHGEF15	1	0	0	0	0	chr17	8213556	8225834	4246	+	NM_173728	protein_coding	ARGEF15|FLJ13791|KIAA0915|MGC44868|Vsm-RhoGEF	P8861	Rho guanine nucleotide exchange factor 15
1099	ARHGEF16	1	0	0	0	0	chr1	3371147	3397677	2904	+	NM_014448	protein_coding	GEF16|NBR	P24759	Rho guanine nucleotide exchange factor 16
1100	ARHGEF17	0.859184	3.59166	3.3727	11.0014	9.40137	chr11	73019663	73080425	7813	+	NM_014786	protein_coding	FLJ90019|KIAA0337|P164RHOGEF|TEM4|p164-RhoGEF	P2599	Rho guanine nucleotide exchange factor 17
1101	ARHGEF18	0.839035	2.41384	2.16064	4.30736	3.48794	chr19	7459999	7537371	5832	+	NM_015318	protein_coding	KIAA0521|MGC15913|P114-RhoGEF	P7393	Rho/Rac guanine nucleotide exchange factor 18
1102	ARHGEF19	0.979529	0.632682	0.602842	0.546477	0.522201	chr1	16524599	16539104	3029	-	NM_153213	protein_coding	FLJ33962|RP4-733M16.1|WGEF	P24003	Rho guanine nucleotide exchange factor 19
1103	ARHGEF2	0.801892	4.56616	4.24764	22.5732	18.0819	chr1	155916630	155948336	4288	-	NM_004723	protein_coding	DKFZp547L106|DKFZp547P1516|FLJ45440|GEF|GEF-H1|GEFH1|KIAA0651|LFP40|P40	P10550	Rho/Rac guanine nucleotide exchange factor 2
1104	ARHGEF25	0.693694	4.3882	3.86057	19.8424	13.5895	chr12	58003963	58011028	3050	+	NM_001111270	protein_coding	GEFT|p63RhoGEF	P26921	Rho guanine nucleotide exchange factor 25
1105	ARHGEF26	1.26633	1.45286	1.79351	1.72796	2.47735	chr3	153838792	153975616	5454	+	NM_001251962	protein_coding	CSGEF|DKFZp434D146|HMFN1864|SGEF	P26535	Rho guanine nucleotide exchange factor 26
1106	ARHGEF26-AS1	0.544543	2.38187	1.50498	4.19219	1.84875	chr3	153742190	153838999	2598	-	NR_037901	lncRNA	.	.	ARHGEF26 antisense RNA 1
1107	ARHGEF28	0.756859	2.17449	1.77259	3.49555	2.42996	chr5	72921983	73237818	6508	+	NM_001177693	protein_coding	.	P6066	Rho guanine nucleotide exchange factor 28
1108	ARHGEF3	1.15431	3.01354	3.22057	7.04112	8.35685	chr3	56761446	57113336	4785	-	NM_001289698	protein_coding	DKFZp434F2429|FLJ98126|GEF3|MGC118905|STA3|XPLN	P25513	Rho guanine nucleotide exchange factor 3
1110	ARHGEF33	0.995047	0.130642	0.123479	0.094111	0.0899442	chr2	39146504	39202590	4304	+	NM_001145451	protein_coding	FLJ41381	P18349	Rho guanine nucleotide exchange factor 33
1111	ARHGEF34P	1	0	0	0	0	chr7	143956089	143983096	4204	-	NR_033942	misc_RNA	.	.	Rho guanine nucleotide exchange factor 34, pseudogene
1112	ARHGEF35	1	0	0	0	0	chr7	143883176	143892791	2474	-	NM_001003702	protein_coding	ARHGEF5L|CTAGE4|FLJ43692	P13142	Rho guanine nucleotide exchange factor 35
1113	ARHGEF37	1.16106	1.05813	1.27358	1.07612	1.4241	chr5	148961135	149014527	4865	+	NM_001001669	protein_coding	FLJ41603	P20915	Rho guanine nucleotide exchange factor 37
1114	ARHGEF38	0.999946	7.78073e-05	0	0	0	chr4	106473777	106602070	5456	+	NM_001242729	protein_coding	FLJ20184	P6286	Rho guanine nucleotide exchange factor 38
1115	ARHGEF38-IT1	1	0	0	0	0	chr4	106482748	106491392	453	+	NR_046840	lncRNA	.	.	ARHGEF38 intronic transcript 1
1116	ARHGEF39	1.43418	1.51335	2.03357	1.84324	3.10859	chr9	35659341	35665278	3763	-	NM_032818	protein_coding	.	P34970	Rho guanine nucleotide exchange factor 39
1109	ARHGEF3-AS1	1	0	0	0	0	chr3	56974068	56994880	487	+	NR_046572	lncRNA	.	.	ARHGEF3 antisense RNA 1
1117	ARHGEF4	0.722399	2.3669	1.89777	4.13617	2.74149	chr2	131674224	131804826	3656	+	NM_015320	protein_coding	ASEF|ASEF1|GEF4|STM6	P15291	Rho guanine nucleotide exchange factor 4
1118	ARHGEF40	0.772591	1.59998	1.22775	2.01901	1.35081	chr14	21538419	21558406	5998	+	NM_001278529	protein_coding	FLJ10357|SOLO	P10989	Rho guanine nucleotide exchange factor 40
1119	ARHGEF5	1	0	0	0	0	chr7	144052489	144077725	5488	+	NM_005435	protein_coding	DKFZp686N1969|GEF5|P60|TIM|TIM1	P29122	Rho guanine nucleotide exchange factor 5
1120	ARHGEF6	0.875763	0.590344	0.398956	0.502922	0.320445	chrX	135747712	135863503	5518	-	NM_001306177	protein_coding	COOL2|Cool-2|KIAA0006|MRX46|PIXA|alpha-PIX|alphaPIX	P19461	Rac/Cdc42 guanine nucleotide exchange factor 6
1121	ARHGEF7	0.889234	5.21784	5.04848	36.0375	32.2383	chr13	111767624	111958081	8867	+	NM_145735	protein_coding	BETA-PIX|COOL-1|COOL1|DKFZp686C12170|DKFZp761K1021|KIAA0142|KIAA0412|Nbla10314|P50|P50BP|P85|P85COOL1|P85SPR|PAK3|PIXB	P16136	Rho guanine nucleotide exchange factor 7
1122	ARHGEF7-AS1	0.99901	0.00142838	0	0	0	chr13	111796652	111800912	419	-	NR_046516	lncRNA	.	.	ARHGEF7 antisense RNA 1
1123	ARHGEF7-AS2	4.85353	0.462091	2.74113	0.373418	5.7042	chr13	111766159	111768025	1239	-	NR_046667	lncRNA	.	.	ARHGEF7 antisense RNA 2
1124	ARHGEF9	0.881499	2.9511	2.76913	6.69866	5.84519	chrX	62854848	63005426	6718	-	NM_001173479	protein_coding	COLLYBISTIN|HPEM-2|KIAA0424|PEM-2|PEM2	P22914	Cdc42 guanine nucleotide exchange factor 9
1125	ARHGEF9-IT1	0.99919	0.00116911	0	0	0	chrX	62890076	62891382	394	-	NR_046803	lncRNA	.	.	ARHGEF9 intronic transcript 1 (non-protein coding)
1126	ARID1A	0.831098	4.44106	4.17415	20.62	17.1305	chr1	27022522	27108601	8826	+	NM_006015	protein_coding	B120|BAF250|BAF250a|BM029|C1orf4|P270|SMARCF1	P23428	AT-rich interaction domain 1A
1127	ARID1B	0.776786	4.62787	4.26346	23.6082	18.2893	chr6	157099064	157531913	9638	+	NM_020732	protein_coding	6A3-5|BAF250B|BRIGHT|DAN15|ELD/OSA1|KIAA1235|OSA2|P250R	P21248	AT-rich interaction domain 1B
1128	ARID2	0.959355	4.21323	4.15336	17.4619	16.8702	chr12	46123620	46301819	8466	+	NM_152641	protein_coding	BAF200|DKFZp686G052|DKFZp779P0222|FLJ30619|KIAA1557|p200	P27620	AT-rich interaction domain 2
1129	ARID3A	0.740376	2.56407	2.1304	4.88763	3.3966	chr19	926037	972803	2810	+	NM_005224	protein_coding	BRIGHT|DRIL1|DRIL3|E2FBP1	P13190	AT-rich interaction domain 3A
1130	ARID3B	0.671886	3.05918	2.48547	7.29999	4.62268	chr15	74833518	74890472	4373	+	NM_006465	protein_coding	BDP|DRIL2	P27462	AT-rich interaction domain 3B
1131	ARID3C	1	0	0	0	0	chr9	34621455	34628011	1239	-	NM_001017363	protein_coding	.	P2937	AT-rich interaction domain 3C
1132	ARID4A	1.24996	2.81244	3.13431	5.99365	7.81479	chr14	58765222	58840451	5610	+	NM_023000	protein_coding	RBBP-1|RBBP1|RBP-1|RBP1	P31773	AT-rich interaction domain 4A
1133	ARID4B	1.0911	4.35244	4.47822	19.3303	21.3841	chr1	235330210	235491532	6395	-	NM_031371	protein_coding	BCAA|BRCAA1|DKFZp313M2420|MGC163290|RBBP1L1|RBP1L1|SAP180	P5709	AT-rich interaction domain 4B
1134	ARID5A	0.319493	1.64614	0	2.12129	0	chr2	97202464	97218371	2206	+	NM_212481	protein_coding	MRF-1|MRF1|RP11-363D14	P4731	AT-rich interaction domain 5A
1135	ARID5B	1.00782	1.8088	1.82003	2.49133	2.54203	chr10	63661013	63856707	8214	+	NM_032199	protein_coding	DESRT|FLJ21150|MRF2	P12085	AT-rich interaction domain 5B
1136	ARIH1	1.00656	4.97016	4.9796	30.1956	30.6872	chr15	72766667	72878896	5251	+	NM_005744	protein_coding	ARI|DKFZp686O13120|FLJ20329|FLJ93118|HARI|HHARI|UBCH7BP	P13162	ariadne RBR E3 ubiquitin protein ligase 1
1137	ARIH2	0.941736	4.78851	4.7019	26.5047	25.1395	chr3	48956281	49022971	4062	+	NM_006321	protein_coding	ARI2|FLJ10938|FLJ33921|TRIAD1	P4304	ariadne RBR E3 ubiquitin protein ligase 2
1138	ARIH2OS	1.16929	1.92028	2.14591	2.77089	3.44038	chr3	48955221	48956818	1598	-	NM_001123040	protein_coding	.	P15479	ariadne homolog 2 opposite strand
1139	ARL1	1.95554	3.68694	4.6545	11.818	24.287	chr12	101786898	101801598	3241	-	NM_001301068	protein_coding	ARFL1	P34443	ADP ribosylation factor like GTPase 1
1140	ARL10	0.869739	5.17995	4.9786	35.0782	30.6664	chr5	175792502	175800503	2405	+	NM_173664	protein_coding	ARL10A|FLJ39249	P26217	ADP ribosylation factor like GTPase 10
1141	ARL11	1.1028	0.000210061	0.141386	0	0.103707	chr13	50202435	50208008	3760	+	NM_138450	protein_coding	ARLTS1|FLJ33930|MGC17429	P18792	ADP ribosylation factor like GTPase 11
1142	ARL13A	0.999905	0.000136689	0	0	0	chrX	100224697	100245820	1807	+	NR_103709	protein_coding	ARL13|dJ341D10.2	.	ADP ribosylation factor like GTPase 13A
1143	ARL13B	1.05957	2.75505	2.83854	5.7225	6.17992	chr3	93698983	93774522	3831	+	NM_001174151	protein_coding	ARL2L1|DKFZp686E2075|DKFZp686L2472|DKFZp686M2074|DKFZp761H079|JBTS8|MGC120611|MGC120612	P7936	ADP ribosylation factor like GTPase 13B
1144	ARL14	1	0	0	0	0	chr3	160394948	160396235	1288	+	NM_025047	protein_coding	ARF7|FLJ22595	P31043	ADP ribosylation factor like GTPase 14
1145	ARL14EP	1.27539	3.86401	4.21495	13.4954	17.6445	chr11	30344646	30359770	2378	+	NM_152316	protein_coding	.	P26	ADP ribosylation factor like GTPase 14 effector protein
1146	ARL14EPL	1	0	0	0	0	chr5	115387163	115394827	642	+	NM_001195581	protein_coding	.	P5238	ADP ribosylation factor like GTPase 14 effector protein like
1147	ARL15	1.8747	2.2964	3.20306	3.89067	8.24292	chr5	53180614	53606403	2486	-	NM_019087	protein_coding	ARFRP2|FLJ20051	P27632	ADP ribosylation factor like GTPase 15
1148	ARL16	1.03618	5.21012	5.26139	35.8372	37.5254	chr17	79648224	79650954	1207	-	NM_001040025	protein_coding	.	P16060	ADP ribosylation factor like GTPase 16
1149	ARL17A	0.917419	2.6597	2.53535	5.29296	4.81912	chr17	44376500	45120079	14956	-	NM_016632	protein_coding	ARF1P2|ARL17P1	P23887	ADP ribosylation factor like GTPase 17A
1150	ARL17B	7.1753	1.66381	4.50685	2.15235	21.8194	chr17	44376913	44439134	865	-	NM_001103154	protein_coding	ARL17|ARL17A	P23887	ADP ribosylation factor like GTPase 17B
1151	ARL2	0.860308	3.39466	3.17759	9.46947	8.08575	chr11	64781585	64789657	980	+	NM_001199745	protein_coding	ARFL2	P27855	ADP ribosylation factor like GTPase 2
1153	ARL2BP	1.26573	4.10149	4.44147	16.0874	20.8163	chr16	57279038	57287545	2100	+	NM_012106	protein_coding	BART|BART1	P12512	ADP ribosylation factor like GTPase 2 binding protein
1152	ARL2-SNX15	1	0	0	0	0	chr11	64781585	64795108	479	+	NR_037650	lncRNA	.	.	ARL2-SNX15 readthrough (NMD candidate)
1154	ARL3	0.840862	2.99482	2.74476	6.93952	5.72765	chr10	104433484	104474190	3874	-	NM_004311	protein_coding	ARFL3	P19708	ADP ribosylation factor like GTPase 3
1155	ARL4A	1.73889	1.6937	2.49186	2.22179	4.64429	chr7	12726452	12730558	6193	+	NM_212460	protein_coding	ARL4	P12946	ADP ribosylation factor like GTPase 4A
1156	ARL4C	0.988208	2.58348	2.56637	4.97048	4.94418	chr2	235401686	235405697	3837	-	NM_001282431	protein_coding	ARL7|LAK	P23240	ADP ribosylation factor like GTPase 4C
1157	ARL4D	0.50813	2.84595	1.86922	6.15342	2.67138	chr17	41476353	41478504	1585	+	NM_001661	protein_coding	ARF4L|ARL6	P148	ADP ribosylation factor like GTPase 4D
1158	ARL5A	1.29493	4.64769	5.02056	23.9502	31.5936	chr2	152657480	152685009	3385	-	NM_001037174	protein_coding	ARFLP5|ARL5	P24534	ADP ribosylation factor like GTPase 5A
1159	ARL5B	3.01302	4.37229	5.9635	19.6085	61.6642	chr10	18948313	18966940	3589	+	NM_178815	protein_coding	ARL8	P32500	ADP ribosylation factor like GTPase 5B
1160	ARL5C	1	0	0	0	0	chr17	37313147	37322414	941	-	NM_001143968	protein_coding	ARL12|FLJ17748	P4234	ADP ribosylation factor like GTPase 5C
1161	ARL6	0.975219	2.74444	2.70824	5.67309	5.56026	chr3	97483365	97520086	1897	+	NM_177976	protein_coding	BBS3|MGC32934|RP55	P29851	ADP ribosylation factor like GTPase 6
1162	ARL6IP1	2.09902	6.31363	7.38335	78.1495	166.696	chr16	18802991	18812857	2264	-	NM_015161	protein_coding	AIP1|ARL6IP|ARMER|KIAA0069	P4231	ADP ribosylation factor like GTPase 6 interacting protein 1
1163	ARL6IP4	0.587583	4.8509	4.08376	27.7238	16.0308	chr12	123464607	123467460	1668	+	NM_001278379	protein_coding	MGC814|SFRS20|SR-25|SRp25|SRrp37	P19408	ADP ribosylation factor like GTPase 6 interacting protein 4
1164	ARL6IP5	2.18614	4.14927	5.27766	16.6557	37.9591	chr3	69134090	69155239	2128	+	NM_006407	protein_coding	DERP11|GTRAP3-18|JWA|PRAF3|addicsin|hp22|jmx	P22864	ADP ribosylation factor like GTPase 6 interacting protein 5
1165	ARL6IP6	1.50567	3.79416	4.38457	12.8069	19.9739	chr2	153574407	153617767	1797	+	NR_024526	protein_coding	MGC33864|PFAAP1	.	ADP ribosylation factor like GTPase 6 interacting protein 6
1166	ARL8A	0.779157	4.12063	3.76061	16.3173	12.6102	chr1	202102532	202113871	1795	-	NM_001256129	protein_coding	ARL10B|FLJ45195|GIE2	P29997	ADP ribosylation factor like GTPase 8A
1167	ARL8B	1.44453	3.92855	4.45915	14.1558	21.086	chr3	5163930	5222601	2985	+	NM_018184	protein_coding	ARL10C|FLJ10702|Gie1	P22776	ADP ribosylation factor like GTPase 8B
1168	ARL9	0.999518	0.000695855	0	0	0	chr4	57371375	57390058	836	+	NM_206919	protein_coding	.	P33922	ADP ribosylation factor like GTPase 9
1169	ARMC1	2.00216	3.76771	4.76927	12.5563	26.3803	chr8	66514691	66546452	3042	-	NM_001286702	protein_coding	Arcp|FLJ10511	P1084	armadillo repeat containing 1
1170	ARMC10	1.23335	3.42012	3.7227	9.65617	12.2548	chr7	102715328	102740210	2634	+	NM_001161009	protein_coding	FLJ37850|MGC3195|PNAS112|SVH	P14534	armadillo repeat containing 10
1171	ARMC12	1.84482	0.892761	1.77624	0.850422	2.43585	chr6	35704809	35716690	1489	+	NM_001286576	protein_coding	.	P30401	armadillo repeat containing 12
1172	ARMC2	0.697651	2.37008	1.85066	4.15169	2.61858	chr6	109169619	109295675	3736	+	NM_032131	protein_coding	DKFZp434P0714|RP11-787I22.1|bA787I22.1	P18526	armadillo repeat containing 2
1173	ARMC2-AS1	1	0	0	0	0	chr6	109229343	109245306	717	-	NR_104137	lncRNA	.	.	ARMC2 antisense RNA 1
1174	ARMC3	1.15818	0.000302507	0.212163	0	0.159457	chr10	23216953	23327452	4231	+	NM_001282745	protein_coding	CT81|FLJ25845|FLJ32827|KU-CT-1	P8877	armadillo repeat containing 3
1175	ARMC4	1	0	0	0	0	chr10	28101093	28287984	3898	-	NM_001290020	protein_coding	DKFZp434P1735|FLJ10376|FLJ10817|FLJ32798	P31637	armadillo repeat containing 4
1176	ARMC5	0.745557	3.11696	2.69335	7.63625	5.49572	chr16	31469594	31478488	4499	+	NM_001288767	protein_coding	FLJ00019|FLJ13063	P30295	armadillo repeat containing 5
1177	ARMC6	1.36483	3.73825	4.18697	12.2843	17.287	chr19	19144387	19168987	2488	+	NM_033415	protein_coding	MGC19595|R30923_1	P5274	armadillo repeat containing 6
1178	ARMC7	2.30961	3.03158	4.23923	7.13856	17.9595	chr17	73106047	73126360	2859	+	NM_024585	protein_coding	FLJ22160	P18356	armadillo repeat containing 7
1179	ARMC8	0.970162	4.0007	3.95699	14.9333	14.5958	chr3	137906090	138017228	5029	+	NM_001282342	protein_coding	HSPC056|MGC10058|MGC4880	P30178	armadillo repeat containing 8
1180	ARMC9	0.923796	3.25898	3.14463	8.53171	7.8786	chr2	232063260	232240590	7084	+	NM_025139	protein_coding	ARM|FLJ12584|KU-MEL-1	P31292	armadillo repeat containing 9
1181	ARMCX1	0.72583	3.20861	2.74632	8.20617	5.73646	chrX	100805514	100809675	2133	+	NM_016608	protein_coding	ALEX1|DKFZp686P06199	P2977	armadillo repeat containing, X-linked 1
1182	ARMCX2	1.01929	2.26235	2.28991	3.77973	3.90686	chrX	100910268	100914876	2918	-	NM_001282231	protein_coding	ALEX2|KIAA0512|MGC13343|MGC8742	P18002	armadillo repeat containing, X-linked 2
1183	ARMCX3	1.1305	3.97321	4.15018	14.6336	16.8284	chrX	100878120	100882831	3545	+	NM_177947	protein_coding	ALEX3|DKFZp781N1954|KIAA0443|MGC12199|dJ545K15.2	P12154	armadillo repeat containing, X-linked 3
1184	ARMCX4	0.782086	4.51169	4.15709	21.7039	16.9184	chrX	100673251	100790975	7751	+	NR_028407	protein_coding	CXorf35|DKFZp586N0819|DKFZp781M0415|FLJ39636|FLJ43051|FLJ45041|MGC40053	.	armadillo repeat containing, X-linked 4
1185	ARMCX5	1.1761	2.25357	2.48758	3.7489	4.62893	chrX	101854096	101859085	3164	+	NM_001168479	protein_coding	DKFZp686A22185|FLJ12969|FLJ13382	P19365	armadillo repeat containing, X-linked 5
1186	ARMCX5-GPRASP2	0.490479	1.02774	0	1.03319	0	chrX	101854276	101860581	397	+	NM_001199818	protein_coding	.	P21821	ARMCX5-GPRASP2 readthrough
1187	ARMCX6	0.535204	2.83503	1.93319	6.10727	2.83394	chrX	100870108	100872991	1025	-	NR_033669	protein_coding	FLJ20811	.	armadillo repeat containing, X-linked 6
1188	ARMS2	1	0	0	0	0	chr10	124214179	124216868	808	+	NM_001099667	protein_coding	ARMD8	P6798	age-related maculopathy susceptibility 2
1189	ARMT1	2.70444	2.18912	3.62445	3.53984	11.3769	chr6	151773393	151791234	2603	+	NM_001286562	protein_coding	.	P27685	acidic residue methyltransferase 1
1190	ARNT	1.01808	4.40226	4.42811	20.0465	20.6186	chr1	150782181	150849244	4919	-	NM_178427	protein_coding	HIF-1beta|HIF1B|HIF1BETA|TANGO|bHLHe2	P32408	aryl hydrocarbon receptor nuclear translocator
1191	ARNT2	0.709229	4.00628	3.5106	14.9965	10.446	chr15	80696692	80890277	6558	+	NM_014862	protein_coding	KIAA0307|bHLHe1	P16687	aryl hydrocarbon receptor nuclear translocator 2
1192	ARNTL	1.09573	0.379016	0.510904	0.298178	0.427418	chr11	13299274	13408812	3228	+	NM_001297724	protein_coding	BMAL1|BMAL1c|JAP3|MGC47515|MOP3|PASD3|TIC|bHLHe5	P2683	aryl hydrocarbon receptor nuclear translocator like
1193	ARNTL2	1.1532	2.59706	2.8027	5.02482	6.00383	chr12	27485787	27578746	7411	+	NM_001248004	protein_coding	BMAL2|CLIF|MGC149671|MGC149672|MOP9|PASD9|bHLHe6	P3362	aryl hydrocarbon receptor nuclear translocator like 2
1194	ARNTL2-AS1	0.610279	0.71246	0	0.635563	0	chr12	27542722	27599567	813	-	NR_109975	lncRNA	.	.	ARNTL2 antisense RNA 1
1195	ARPC1A	1.18927	4.51447	4.76455	21.7494	26.2946	chr7	98923496	98963885	1710	+	NM_001190996	protein_coding	Arc40|SOP2Hs|SOP2L	P4454	actin related protein 2/3 complex subunit 1A
1196	ARPC1B	1.35716	3.15343	3.59403	7.85976	11.1206	chr7	98972298	98992404	1531	+	NM_005720	protein_coding	ARC41|p40-ARC|p41-ARC	P35877	actin related protein 2/3 complex subunit 1B
1197	ARPC2	1.02624	4.87329	4.91065	28.1696	29.2083	chr2	219081817	219119071	1653	+	NM_152862	protein_coding	ARC34|PNAS-139|p34-Arc	P32254	actin related protein 2/3 complex subunit 2
1198	ARPC3	1.02691	5.2019	5.24021	35.6325	36.9596	chr12	110872695	110888216	950	-	NM_001287222	protein_coding	ARC21|p21-Arc	P9986	actin related protein 2/3 complex subunit 3
1199	ARPC4	1.21882	4.63116	4.91665	23.6655	29.3296	chr3	9834179	9848789	2102	+	NM_001024960	protein_coding	ARC20|MGC13544|p20-Arc	P20351	actin related protein 2/3 complex subunit 4
1200	ARPC4-TTLL3	0.265983	1.9106	0	2.74723	0	chr3	9834232	9834808	577	+	NM_001198793	protein_coding	.	P25133	ARPC4-TTLL3 readthrough
1201	ARPC5	2.87481	3.85492	5.37839	13.3992	40.7656	chr1	183595328	183605076	2077	-	NM_005717	protein_coding	ARC16|MGC88523|dJ127C7.3|p16-Arc	P27739	actin related protein 2/3 complex subunit 5
1202	ARPC5L	0.459376	3.45121	2.32896	9.89103	4.0458	chr9	127631484	127639696	1025	+	NM_030978	protein_coding	ARC16-2|MGC3038	P11800	actin related protein 2/3 complex subunit 5-like
1203	ARPIN	0.710843	3.20204	2.70964	8.15996	5.57022	chr15	90439764	90456222	6735	-	NM_182616	protein_coding	.	P5406	actin-related protein 2/3 complex inhibitor
1204	ARPP19	1.77553	5.79388	6.62213	54.2091	97.9332	chr15	52839242	52861643	5526	-	NM_001306191	protein_coding	ARPP-16|ARPP-19|ARPP16|ENSAL|FLJ41622	P18913	cAMP regulated phosphoprotein 19kDa
1205	ARPP21	0.999817	0.000263503	0	0	0	chr3	35680666	35835988	7116	+	NM_001267616	protein_coding	ARPP-21|FLJ32997|R3HDM3|RCS|TARPP	P18104	cAMP regulated phosphoprotein 21kDa
1206	ARR3	1	0	0	0	0	chrX	69488185	69501690	1309	+	NM_004312	protein_coding	ARRX	P15451	arrestin 3 retinal (X-arrestin)
1207	ARRB1	0.837372	3.69996	3.4439	11.9386	9.92643	chr11	74971166	75062875	7522	-	NM_020251	protein_coding	ARB1|ARR1	P14521	arrestin beta 1
1208	ARRB2	0.685068	4.6381	4.09242	23.7861	16.1317	chr17	4613789	4624795	2101	+	NM_004313	protein_coding	ARB2|ARR2|BARR2|DKFZp686L0365	P5253	arrestin beta 2
1209	ARRDC1	0.553099	2.71535	1.86096	5.54177	2.64645	chr9	140500096	140509812	1598	+	NM_152285	protein_coding	MGC40555	P12525	arrestin domain containing 1
1210	ARRDC1-AS1	0.507156	3.93698	2.95748	14.2485	6.80121	chr9	140509784	140513347	1545	-	NR_122035	lncRNA	.	.	ARRDC1 antisense RNA 1
1211	ARRDC2	1.24585	1.22848	1.54561	1.33663	1.92666	chr19	18111941	18124911	4132	+	NM_001025604	protein_coding	CLONE24945	P15245	arrestin domain containing 2
1212	ARRDC3	2.17198	3.47227	4.59128	10.0439	23.2056	chr5	90664541	90679149	4161	-	NM_020801	protein_coding	KIAA1376|TLIMP	P2590	arrestin domain containing 3
1213	ARRDC3-AS1	0.524414	2.01323	1.08201	3.02365	1.1235	chr5	90676164	90716532	2502	+	NR_027435	lncRNA	.	.	ARRDC3 antisense RNA 1
1214	ARRDC4	1.05669	3.55339	3.63294	10.688	11.4556	chr15	98503933	98517068	4067	+	NM_183376	protein_coding	FLJ36045	P2061	arrestin domain containing 4
1215	ARRDC5	1	0	0	0	0	chr19	4890449	4902879	1638	-	NM_001080523	protein_coding	.	P21809	arrestin domain containing 5
1216	ARSA	1.17487	1.42586	1.65836	1.67638	2.1675	chr22	51061182	51066601	4621	-	NM_000487	protein_coding	MLD	P2730	arylsulfatase A
1217	ARSB	1.73476	2.21307	3.00781	3.61659	7.07268	chr5	78073037	78281766	5744	-	NM_000046	protein_coding	ASB|G4S|MPS6	P22656	arylsulfatase B
1218	ARSD	0.902162	1.95757	1.80903	2.8671	2.51813	chrX	2822011	2847416	5183	-	NM_001669	protein_coding	.	P21630	arylsulfatase D
1219	ARSE	0.605651	0.723441	0	0.648573	0	chrX	2852673	2886351	2668	-	NM_001282631	protein_coding	CDPX|CDPX1|CDPXR|MGC163310	P21551	arylsulfatase E (chondrodysplasia punctata 1)
1220	ARSF	0.965783	1.4244	1.37417	1.67497	1.60014	chrX	2958275	3030770	1925	+	NM_001201538	protein_coding	ASF	P15095	arylsulfatase F
1221	ARSG	1.5066	3.07252	3.66381	7.37062	11.7289	chr17	66255323	66417000	2844	+	NM_014960	protein_coding	KIAA1001	P1055	arylsulfatase G
1222	ARSH	1	0	0	0	0	chrX	2924654	2951426	1689	+	NM_001011719	protein_coding	sulfatase	P1593	arylsulfatase family member H
1223	ARSI	0.681382	3.78959	3.23613	12.7646	8.46385	chr5	149675909	149682525	3167	-	NM_001012301	protein_coding	FLJ16069	P588	arylsulfatase family member I
1224	ARSJ	0.999896	0.000149765	0	0	0	chr4	114821440	114900878	4678	-	NM_024590	protein_coding	FLJ23548	P10369	arylsulfatase family member J
1225	ARSK	1.58972	2.843	3.51177	6.14325	10.4497	chr5	94890825	94940806	3345	+	NM_198150	protein_coding	DKFZp313G1735|TSULF	P30523	arylsulfatase family member K
1226	ART1	1	0	0	0	0	chr11	3666361	3685646	1312	+	NM_004314	protein_coding	ART2|CD296|MGC133217|RT6	P14245	ADP-ribosyltransferase 1
1227	ART3	0.999905	0.000136577	0	0	0	chr4	76932333	77033955	1728	+	NM_001130017	protein_coding	FLJ26404	P7421	ADP-ribosyltransferase 3
1228	ART4	1	0	0	0	0	chr12	14982245	14996413	1371	-	NM_021071	protein_coding	CD297|DO|DOK1	P33469	ADP-ribosyltransferase 4 (Dombrock blood group)
1229	ART5	0.999878	0.000176649	0	0	0	chr11	3659736	3663546	1199	-	NM_053017	protein_coding	MGC22848	P31179	ADP-ribosyltransferase 5
1230	ARTN	0.671939	0.573598	0	0.485427	0	chr1	44398992	44402912	2083	+	NM_057090	protein_coding	ENOVIN|EVN|NBN	P7840	artemin
1231	ARV1	1.44296	3.723	4.25202	12.1411	18.1349	chr1	231114823	231136479	1445	+	NM_022786	protein_coding	.	P26385	ARV1 homolog, fatty acid homeostasis modulator
1232	ARVCF	0.731738	4.95202	4.50142	29.8062	21.7494	chr22	19957402	20004309	4036	-	NM_001670	protein_coding	FLJ35345	P26174	armadillo repeat gene deleted in velocardiofacial syndrome
1233	ARX	0.887436	0.522218	0.349932	0.433671	0.276263	chrX	25021813	25034065	2874	-	NM_139058	protein_coding	CT121|ISSX|MRX29|MRX32|MRX33|MRX36|MRX38|MRX43|MRX54|MRX76|MRX87|MRXS1|PRTS	P36065	aristaless related homeobox
1234	AS3MT	1.63215	2.40291	3.10968	4.26601	7.66334	chr10	104629210	104661655	2466	+	NM_020682	protein_coding	CYT19	P32451	arsenite methyltransferase
1235	ASAH1	1.80648	4.16002	5.01321	16.7896	31.4318	chr8	17913925	17942507	2962	-	NM_004315	protein_coding	AC|ACDase|ASAH|FLJ21558|FLJ22079|PHP|PHP32	P27357	N-acylsphingosine amidohydrolase (acid ceramidase) 1
1236	ASAH2	1.0928	0.634345	0.762381	0.549108	0.699514	chr10	51947000	52008370	2418	-	NM_019893	protein_coding	BCDase|HNAC1|MGC129777|NCDase	P10179	N-acylsphingosine amidohydrolase (non-lysosomal ceramidase) 2
1237	ASAH2B	4.28095	0.00169379	2.09963	0	3.29653	chr10	52499688	52514569	652	+	NM_001079516	protein_coding	ASAH2C|ASAH2L|bA449O16.3	P27100	N-acylsphingosine amidohydrolase (non-lysosomal ceramidase) 2B
1238	ASAP1	0.819838	4.35004	4.06345	19.3008	15.7897	chr8	131064351	131455906	6346	-	NM_018482	protein_coding	AMAP1|CENTB4|DDEF1|KIAA1249|PAG2|PAP|ZG14P	P15932	ArfGAP with SH3 domain, ankyrin repeat and PH domain 1
1239	ASAP1-IT1	0.955315	2.53108	2.46513	4.75725	4.54165	chr8	131307601	131308779	1179	-	NR_002765	lncRNA	.	.	ASAP1 intronic transcript 1
1240	ASAP1-IT2	0.898681	1.64362	1.4895	2.11338	1.81706	chr8	131094984	131097014	2031	-	NR_045385	lncRNA	.	.	ASAP1 intronic transcript 2
1241	ASAP2	0.977007	3.79486	3.7613	12.8161	12.6163	chr2	9346894	9545812	5717	+	NM_001135191	protein_coding	AMAP2|CENTB3|DDEF2|FLJ42910|KIAA0400|PAG3|PAP|Pap-alpha|SHAG1	P12719	ArfGAP with SH3 domain, ankyrin repeat and PH domain 2
1242	ASAP3	1.42098	0.923437	1.43032	0.890754	1.70276	chr1	23755056	23810750	4129	-	NM_001143778	protein_coding	ACAP4|CENTB6|DDEFL1|FLJ20199|UPLC1	P15823	ArfGAP with SH3 domain, ankyrin repeat and PH domain 3
1243	ASB1	1.01275	3.75016	3.76844	12.3956	12.6827	chr2	239335626	239360891	6833	+	NM_001040445	protein_coding	ASB-1|KIAA1146|MGC11165	P22837	ankyrin repeat and SOCS box containing 1
1244	ASB10	1	0	0	0	0	chr7	150872785	150884919	2315	-	NM_080871	protein_coding	.	P29811	ankyrin repeat and SOCS box containing 10
1245	ASB11	0.867128	0.205682	0	0.152338	0	chrX	15299831	15333746	2927	-	NM_080873	protein_coding	DKFZp779E2460|MGC119168|MGC119169	P4765	ankyrin repeat and SOCS box containing 11
1246	ASB12	2.68771	0.000706402	1.42708	0	1.6941	chrX	63444072	63450511	1293	-	NM_130388	protein_coding	FLJ39577	P9691	ankyrin repeat and SOCS box containing 12
1247	ASB13	0.727213	2.91507	2.45552	6.51202	4.50626	chr10	5680820	5708558	2808	-	NR_024581	protein_coding	FLJ13134|MGC19879	.	ankyrin repeat and SOCS box containing 13
1248	ASB14	0.241905	2.28833	0.240843	3.86806	0.184881	chr3	57302379	57326710	3175	-	NM_001142733	protein_coding	DKFZp313L0121	P14246	ankyrin repeat and SOCS box containing 14
1249	ASB15	1	0	0	0	0	chr7	123241921	123277934	3033	+	NM_001290258	protein_coding	DKFZp779M1258|FLJ43370	P8504	ankyrin repeat and SOCS box containing 15
1250	ASB16	0.78751	3.3819	3.03727	9.37788	7.24365	chr17	42248074	42256451	2139	+	NM_080863	protein_coding	FLJ30165|MGC141876|MGC141877	P6870	ankyrin repeat and SOCS box containing 16
1251	ASB16-AS1	1.56704	3.73502	4.38307	12.2496	19.9561	chr17	42253342	42264085	1084	-	NR_049730	lncRNA	.	.	ASB16 antisense RNA 1
1252	ASB17	1	0	0	0	0	chr1	76384558	76398116	1045	-	NM_080868	protein_coding	Asb-17	P15351	ankyrin repeat and SOCS box containing 17
1253	ASB18	1	0	0	0	0	chr2	237103515	237172988	1401	-	NM_212556	protein_coding	ASB-18|DKFZp313I1130	P2850	ankyrin repeat and SOCS box containing 18
1254	ASB2	1	0	0	0	0	chr14	94400499	94443076	2781	-	NM_016150	protein_coding	ASB-2|MGC40044	P29737	ankyrin repeat and SOCS box containing 2
1255	ASB3	0.867365	3.96556	3.76027	14.5521	12.6068	chr2	53897117	54014146	2846	-	NM_145863	protein_coding	ASB-3|FLJ10123|FLJ10421|MGC12531|MGC132002|MGC996	P14113	ankyrin repeat and SOCS box containing 3
1256	ASB4	1	0	0	0	0	chr7	95115213	95169543	3824	+	NM_016116	protein_coding	ASB-4|MGC142039|MGC142041	P4159	ankyrin repeat and SOCS box containing 4
1257	ASB5	1.19239	0.350315	0.604171	0.273238	0.522201	chr4	177134826	177190373	3029	-	NM_080874	protein_coding	ASB-5	P2919	ankyrin repeat and SOCS box containing 5
1258	ASB6	0.459795	3.91369	2.79275	14.0034	5.96018	chr9	132396883	132404448	4622	-	NM_177999	protein_coding	FLJ20548|MGC1024	P14863	ankyrin repeat and SOCS box containing 6
1259	ASB7	0.95607	2.67978	2.61497	5.37947	5.15064	chr15	101142755	101191904	4963	+	NM_024708	protein_coding	FLJ22551|FLJ25192	P34308	ankyrin repeat and SOCS box containing 7
1260	ASB8	0.951597	3.32465	3.25307	8.97306	8.57373	chr12	48541572	48551377	2613	-	NM_024095	protein_coding	FLJ21255|MGC5540	P21639	ankyrin repeat and SOCS box containing 8
1261	ASB9	1	0	0	0	0	chrX	15262109	15288589	2111	-	NM_024087	protein_coding	DKFZp564L0862|FLJ20636|MGC4954	P12416	ankyrin repeat and SOCS box containing 9
1262	ASB9P1	0.289245	1.78963	0	2.44634	0	chr15	93338714	93340338	1625	+	NR_033769	misc_RNA	.	.	ankyrin repeat and SOCS box containing 9 pseudogene 1
1263	ASCC1	0.545453	3.06441	2.18994	7.3311	3.58119	chr10	73855790	73976892	3513	-	NR_045564	protein_coding	ASC1p50|RP11-150D20.4	.	activating signal cointegrator 1 complex subunit 1
1264	ASCC2	0.891732	3.54394	3.37862	10.6109	9.44399	chr22	30184597	30234293	2754	-	NM_001242906	protein_coding	ASC1p100	P20794	activating signal cointegrator 1 complex subunit 2
1265	ASCC3	0.919226	4.94713	4.82562	29.6993	27.4818	chr6	100956071	101329248	11456	-	NM_006828	protein_coding	ASC1p200|DJ467N11.1|HELIC1|MGC26074|RNAH|dJ121G13.4	P24046	activating signal cointegrator 1 complex subunit 3
1266	ASCL1	0.920051	4.49905	4.37884	21.5021	19.8974	chr12	103351452	103354294	2484	+	NM_004316	protein_coding	ASH1|HASH1|MASH1|bHLHa46	P16829	achaete-scute family bHLH transcription factor 1
1267	ASCL2	1	0	0	0	0	chr11	2289728	2292182	1849	-	NM_005170	protein_coding	ASH2|HASH2|MASH2|bHLHa45	P33494	achaete-scute family bHLH transcription factor 2
1268	ASCL3	1.8214	0.00158331	0.866629	0	0.827819	chr11	8959119	8964580	650	-	NM_020646	protein_coding	HASH3|SGN1|bHLHa42	P11459	achaete-scute family bHLH transcription factor 3
1269	ASCL4	1	0	0	0	0	chr12	108168162	108170421	2260	+	NM_203436	protein_coding	HASH4|bHLHa44	P8869	achaete-scute family bHLH transcription factor 4
1270	ASCL5	0.776418	1.69303	1.32793	2.22406	1.51705	chr1	201083081	201084500	1420	-	NM_001270601	protein_coding	bHLHa47	P24867	achaete-scute family bHLH transcription factor 5
1271	ASF1A	1.42685	3.0132	3.52604	7.03679	10.5654	chr6	119215241	119230335	2508	+	NM_014034	protein_coding	.	P19990	anti-silencing function 1A histone chaperone
1272	ASF1B	0.360178	3.01997	1.54675	7.08174	1.93266	chr19	14230321	14247440	1731	-	NM_018154	protein_coding	CIA-II|FLJ10604	P1385	anti-silencing function 1B histone chaperone
1273	ASGR1	0.275904	1.85776	0	2.615	0	chr17	7076751	7082883	1503	-	NM_001671	protein_coding	ASGPR|CLEC4H1|Hs.12056	P24688	asialoglycoprotein receptor 1
1274	ASGR2	1	0	0	0	0	chr17	7004641	7018130	1710	-	NM_080913	protein_coding	ASGP-R|CLEC4H2|Hs.1259|L-H2	P2290	asialoglycoprotein receptor 2
1275	ASH1L	0.914609	4.98899	4.86021	30.6042	28.1721	chr1	155305052	155532324	11774	-	NM_018489	protein_coding	ASH1|ASH1L1|FLJ10504|KIAA1420|KMT2H	P21799	ash1 (absent, small, or homeotic)-like (Drosophila)
1276	ASH1L-AS1	0.905066	3.16026	3.01635	7.89818	7.12589	chr1	155531772	155533735	1964	+	NR_027023	lncRNA	.	.	ASH1L antisense RNA 1
1277	ASH2L	1.02631	2.87736	2.91484	6.31568	6.57148	chr8	37963011	37997598	3301	+	NM_001282272	protein_coding	ASH2|ASH2L1|ASH2L2|Bre2	P29232	ash2 (absent, small, or homeotic)-like (Drosophila)
1278	ASIC1	1.17834	2.14741	2.38417	3.41059	4.24112	chr12	50451420	50477405	4598	+	NM_001095	protein_coding	.	P7670	acid sensing ion channel subunit 1
1279	ASIC2	1.113	0.00017518	0.154634	0	0.113895	chr17	31340106	32483825	4271	-	NM_001094	protein_coding	.	P32785	acid sensing ion channel subunit 2
1280	ASIC3	2.00921	2.72673	3.73336	5.59005	12.3493	chr7	150745379	150749843	2497	+	NR_046401	protein_coding	.	.	acid sensing ion channel subunit 3
1281	ASIC4	0.932666	4.05113	3.95056	15.4973	14.529	chr2	220378892	220403494	2844	+	NM_182847	protein_coding	.	P10218	acid sensing ion channel subunit family member 4
1282	ASIC5	1	0	0	0	0	chr4	156750881	156787425	1692	-	NM_017419	protein_coding	.	P16237	acid sensing ion channel subunit family member 5
1283	ASIP	1.43748	4.67681	5.20035	24.4574	35.9204	chr20	32848171	32857148	584	+	NM_001672	protein_coding	AGSW|AGTI|AGTIL|ASP|MGC126092|MGC126093|SHEP9	P21325	agouti signaling protein
1284	ASL	0.970644	1.08496	1.04198	1.11469	1.06487	chr7	65540776	65558329	2183	+	NM_000048	protein_coding	ASAL	P10651	argininosuccinate lyase
1285	ASMT	1	0	0	0	0	chrX	1714348	1761974	1555	+	NM_004043	protein_coding	ASMTY|HIOMT|HIOMTY	P3700	acetylserotonin O-methyltransferase
1286	ASMTL	1	0	0	0	0	chrX	1522032	1572655	2278	-	NM_001173474	protein_coding	ASMTLX|ASMTLY|ASTML	P6879	acetylserotonin O-methyltransferase-like
1287	ASMTL-AS1	1	0	0	0	0	chrX	1519424	1534314	2319	+	NR_026710_1	lncRNA	.	.	ASMTL antisense RNA 1
1288	ASNA1	0.818824	4.19522	3.90684	17.2391	14.0596	chr19	12848306	12859137	1280	+	NM_004317	protein_coding	ARSA-I|ARSA1|GET3|MGC3821|TRC40	P3509	arsA arsenite transporter, ATP-binding, homolog 1 (bacterial)
1289	ASNS	0.782794	5.05788	4.70458	32.1467	25.1922	chr7	97481429	97501854	2408	-	NM_001178075	protein_coding	TS11	P11168	asparagine synthetase (glutamine-hydrolyzing)
1290	ASNSD1	1.17533	4.56009	4.79315	22.4769	26.8448	chr2	190526125	190535557	2471	+	NM_019048	protein_coding	FLJ20752|NBLA00058|NS3TP1	P21057	asparagine synthetase domain containing 1
1291	ASPA	1	0	0	0	0	chr17	3377404	3402700	1745	+	NM_001128085	protein_coding	ACY2|ASP	P2352	aspartoacylase
1292	ASPDH	0.963687	1.76787	1.71451	2.39284	2.29297	chr19	51014857	51017947	1257	-	NM_001024656	protein_coding	.	P13658	aspartate dehydrogenase domain containing
1293	ASPG	0.999911	0.000127751	0	0	0	chr14	104552023	104579046	1972	+	NM_001080464	protein_coding	C14orf76	P17564	asparaginase
1294	ASPH	1.28402	5.04054	5.4012	31.7524	41.4432	chr8	62413115	62627199	12030	-	NM_004318	protein_coding	AAH|BAH|CASQ2BP1|HAAH|JCTN|junctin	P16061	aspartate beta-hydroxylase
1295	ASPHD1	1.13859	4.84457	5.03182	27.5942	31.8547	chr16	29912147	29917377	1478	+	NM_181718	protein_coding	.	P25050	aspartate beta-hydroxylase domain containing 1
1296	ASPHD2	1.16236	2.20761	2.42466	3.59978	4.389	chr22	26825280	26840978	3313	+	NM_020437	protein_coding	FLJ39838	P32481	aspartate beta-hydroxylase domain containing 2
1297	ASPM	0.830603	4.8145	4.54673	27.0052	22.4745	chr1	197053257	197115824	10888	-	NM_018136	protein_coding	ASP|Calmbp1|DKFZp686N06184|FLJ10517|FLJ10549|FLJ43117|MCPH5	P13174	abnormal spindle microtubule assembly
1298	ASPN	1.15513	0.949383	1.15744	0.924908	1.23713	chr9	95218489	95244844	2524	-	NM_001193335	protein_coding	FLJ20129|OS3|PLAP-1|PLAP1|SLRR1C	P5088	asporin
1299	ASPRV1	0.724021	1.98328	1.51738	2.9397	1.87234	chr2	70187224	70189397	2174	-	NM_152792	protein_coding	MUNO|SASP|SASPase|Taps	P29739	aspartic peptidase, retroviral-like 1
1300	ASPSCR1	1.03826	4.21826	4.27242	17.5238	18.4094	chr17	79935426	79975282	2125	+	NM_024083	protein_coding	ASPCR1|ASPL|ASPS|FLJ45380|RCC17|TUG|UBXD9|UBXN9	P18989	alveolar soft part sarcoma chromosome region, candidate 1
1301	ASRGL1	1.04764	3.16127	3.22841	7.90537	8.41096	chr11	62104774	62160887	2620	+	NM_001083926	protein_coding	ALP|ALP1|CRASH|FLJ22316	P12535	asparaginase like 1
1302	ASS1	0.638104	2.73329	2.08516	5.61461	3.26451	chr9	133320094	133376661	1848	+	NM_054012	protein_coding	ASS|CTLN1	P12411	argininosuccinate synthase 1
1303	ASTE1	1.21394	2.44078	2.72047	4.40799	5.61377	chr3	130732717	130745698	2976	-	NR_110229	protein_coding	MGC129980	.	asteroid homolog 1 (Drosophila)
1304	ASTL	1	0	0	0	0	chr2	96789589	96804175	1296	-	NM_001002036	protein_coding	MGC129843	P32703	astacin-like metallo-endopeptidase (M12 family)
1305	ASTN1	0.90659	2.80764	2.66616	5.97017	5.37338	chr1	176826441	177134040	7889	-	NM_001286164	protein_coding	ASTN|KIAA1747	P6370	astrotactin 1
1306	ASTN2	1.89283	3.62662	4.54716	11.2909	22.4781	chr9	119187504	120177317	8237	-	NM_198187	protein_coding	KIAA0634|bA67K19.1	P15659	astrotactin 2
1307	ASTN2-AS1	0.57164	0.806821	0	0.746518	0	chr9	119266562	119324572	1756	+	NR_033973	lncRNA	.	.	ASTN2 antisense RNA 1
1308	ASUN	0.731213	3.59128	3.13965	10.9994	7.84978	chr12	27058112	27091254	2976	-	NM_018164	.	.	P34441	asunder, spermatogenesis regulator
1309	ASXL1	0.63136	5.02423	4.36076	31.3861	19.6375	chr20	30946147	31027122	7425	+	NM_001164603	protein_coding	KIAA0978|MGC117280|MGC71111	P11967	additional sex combs like 1, transcriptional regulator
1310	ASXL2	0.737152	4.29091	3.85094	18.4859	13.4905	chr2	25962253	26101312	7174	-	NM_018263	protein_coding	ASXH2|DKFZp686C1968|FLJ10898|KIAA1685	P19091	additional sex combs like 2, transcriptional regulator
1311	ASXL3	0.975318	2.83776	2.8017	6.1199	5.99856	chr18	31158541	31327399	7642	+	NM_030632	protein_coding	KIAA1713	P34781	additional sex combs like 3, transcriptional regulator
1312	ASZ1	1	0	0	0	0	chr7	117003276	117067577	1838	-	NM_130768	protein_coding	ALP1|ANKL1|C7orf7|CT1.19|GASZ|MGC26634|Orf3	P14698	ankyrin repeat, SAM and basic leucine zipper domain containing 1
1313	ATAD1	2.2144	5.73768	6.8846	52.0963	117.679	chr10	89512875	89577917	3034	-	NM_032810	protein_coding	AFDC1|FLJ14600	P35285	ATPase family, AAA domain containing 1
1314	ATAD2	1.60142	3.8173	4.49665	13.0281	21.6712	chr8	124332091	124408705	5564	-	NM_014109	protein_coding	ANCCA|DKFZp667N1320|MGC131938|MGC142216|MGC29843|MGC5254|PRO2000	P35141	ATPase family, AAA domain containing 2
1315	ATAD2B	1.21517	2.86729	3.14845	6.26276	7.90387	chr2	23971534	24149984	8369	-	NM_001242338	protein_coding	KIAA1240|MGC88424	P19419	ATPase family, AAA domain containing 2B
1316	ATAD3A	0.873007	2.45745	2.26151	4.46983	3.81319	chr1	1447523	1470067	2909	+	NM_001170535	protein_coding	FLJ10709|FLJ35514	P4598	ATPase family, AAA domain containing 3A
1317	ATAD3B	0.640853	3.2519	2.60996	8.48609	5.12958	chr1	1407164	1431582	2433	+	NM_031921	protein_coding	AAA-TOB3|KIAA1273|TOB3	P4857	ATPase family, AAA domain containing 3B
1318	ATAD3C	1.15624	1.11628	1.32572	1.16134	1.51346	chr1	1385069	1405538	3859	+	NM_001039211	protein_coding	FLJ34599|FLJ37183	P12353	ATPase family, AAA domain containing 3C
1319	ATAD5	0.969244	4.0881	4.04303	15.9267	15.5557	chr17	29158988	29222883	6865	+	NM_024857	protein_coding	C17orf41|ELG1|FLJ12735|FRAG1	P28871	ATPase family, AAA domain containing 5
1320	ATAT1	0.776512	4.46871	4.10379	21.0395	16.2673	chr6	30594613	30614598	3181	+	NM_024909	protein_coding	.	P33376	alpha tubulin acetyltransferase 1
1321	ATCAY	0.949243	4.43447	4.35932	20.5208	19.6133	chr19	3880618	3928080	5036	+	NM_033064	protein_coding	BNIP-H|CLAC|KIAA1872	P14648	ataxia, cerebellar, Cayman type
1322	ATE1	1.53971	2.9662	3.58885	6.77888	11.08	chr10	123499936	123688316	5514	-	NR_110006	protein_coding	MGC26724	.	arginyltransferase 1
1323	ATE1-AS1	0.976273	0.608268	0.573625	0.517799	0.494115	chr10	123687827	123711480	951	+	NR_120495	lncRNA	.	.	ATE1 antisense RNA 1
1324	ATF1	2.4437	1.95254	3.24161	2.85194	8.49541	chr12	51157789	51214943	2505	+	NM_005171	protein_coding	EWS-ATF1|FUS/ATF-1|TREB36	P1324	activating transcription factor 1
1325	ATF2	1.50268	4.54316	5.1307	22.2029	34.1829	chr2	175936978	176032934	4999	-	NR_045768	protein_coding	CRE-BP1|CREB2|HB16|MGC111558|TREB7	.	activating transcription factor 2
1326	ATF3	0.343735	1.54063	0	1.89764	0	chr1	212738676	212794119	4295	+	NM_001030287	protein_coding	.	P12585	activating transcription factor 3
1327	ATF4	0.832693	6.30966	6.04552	77.9348	65.346	chr22	39916564	39918691	2533	+	NM_001675	protein_coding	CREB-2|CREB2|TAXREB67|TXREB	P22201	activating transcription factor 4
1328	ATF5	0.746014	1.98022	1.5575	2.92314	1.9591	chr19	50431959	50437193	2762	+	NM_012068	protein_coding	ATFX|FLJ34666|HMFN0395	P1688	activating transcription factor 5
1329	ATF6	1.16277	4.51835	4.73591	21.8049	25.7645	chr1	161736034	161933860	7546	+	NM_007348	protein_coding	ATF6A	P5478	activating transcription factor 6
1330	ATF6B	0.696576	4.48629	3.96465	21.3063	14.6823	chr6	32083045	32096017	2731	-	NM_001136153_3	protein_coding	CREB-RP|CREBL1|FLJ10066|G13	P27099	activating transcription factor 6 beta
1331	ATF7	1.04824	3.25052	3.31848	8.47518	9.01582	chr12	53901640	54020199	8037	-	NR_073163	protein_coding	ATFA|MGC57182	.	activating transcription factor 7
1332	ATF7IP	1.20441	4.29448	4.56281	18.5292	22.7354	chr12	14518566	14655869	9299	+	NM_001286515	protein_coding	FLJ10139|FLJ10688|MCAF|p621	P4211	activating transcription factor 7 interacting protein
1333	ATF7IP2	1.01722	4.02428	4.04892	15.197	15.6206	chr16	10479912	10577495	3708	+	NM_024997	protein_coding	FLJ12668|MCAF2	P7942	activating transcription factor 7 interacting protein 2
1334	ATG10	0.999876	1.65434	1.65416	2.13624	2.1579	chr5	81267844	81551216	2426	+	NM_001131028	protein_coding	APG10|APG10L|DKFZp586I0418|FLJ13954|pp12616	P30224	autophagy related 10
1335	ATG101	0.659136	2.22573	1.62437	3.65914	2.09457	chr12	52463758	52471279	1266	+	NM_001098673	protein_coding	.	P10519	autophagy related 101
1336	ATG12	1.72467	3.64541	4.43173	11.4549	20.6687	chr5	115163894	115177548	4562	-	NM_001277783	protein_coding	APG12|APG12L|FBR93|HAPG12	P7003	autophagy related 12
1337	ATG13	1.43215	2.19714	2.71532	3.56522	5.59276	chr11	46638826	46697568	6074	+	NM_001142673	protein_coding	FLJ20698|KIAA0652	P32044	autophagy related 13
1338	ATG14	1.04958	3.71475	3.78456	12.0706	12.8365	chr14	55833109	55878576	4743	-	NM_014924	protein_coding	ATG14L|BARKOR|KIAA0831|MGC126291|MGC126292	P24184	autophagy related 14
1339	ATG16L1	0.838032	3.19152	2.93659	8.0972	6.68601	chr2	234160217	234204320	3473	+	NM_001190266	protein_coding	APG16L|ATG16A|ATG16L|FLJ00045|FLJ10035|FLJ10828|FLJ22677|IBD10|WDR30	P26859	autophagy related 16 like 1
1340	ATG16L2	0.962403	1.5859	1.53061	1.98912	1.90033	chr11	72525451	72540680	2145	+	NM_033388	protein_coding	ATG16B|FLJ00012|WDR80	P27766	autophagy related 16 like 2
1341	ATG2A	0.646263	2.25361	1.6238	3.75216	2.09209	chr11	64662004	64684722	6373	-	NM_015104	protein_coding	KIAA0404|MGC117153	P4412	autophagy related 2A
1342	ATG2B	0.79842	3.82411	3.49933	13.0994	10.3561	chr14	96747595	96829678	11099	-	NM_018036	protein_coding	C14orf103|FLJ10242	P21102	autophagy related 2B
1343	ATG3	1.30488	3.25892	3.64284	8.52887	11.5415	chr3	112251354	112280810	1572	-	NM_022488	protein_coding	APG3|APG3-LIKE|APG3L|DKFZp564M1178|FLJ22125|MGC15201|PC3-96	P28851	autophagy related 3
1344	ATG4A	0.605579	1.68872	0.965105	2.21225	0.958543	chrX	107334899	107397901	2207	+	NM_178270	protein_coding	APG4A|AUTL2	P27200	autophagy related 4A cysteine peptidase
1345	ATG4B	0.833519	3.94188	3.67917	14.2951	11.866	chr2	242577027	242613271	2877	+	NM_178326	protein_coding	APG4B|AUTL1|MGC1353	P31081	autophagy related 4B cysteine peptidase
1346	ATG4C	1.40452	3.35497	3.84504	9.18498	13.4279	chr1	63249777	63330941	2676	+	NM_178221	protein_coding	APG4-C|APG4C|AUTL1|AUTL3|FLJ14867	P20115	autophagy related 4C cysteine peptidase
1347	ATG4D	0.630003	3.49986	2.83329	10.2649	6.15587	chr19	10654570	10664099	2092	+	NM_032885	protein_coding	APG4-D|APG4D|AUTL4	P30783	autophagy related 4D cysteine peptidase
1348	ATG5	1.62191	3.2983	3.996	8.79281	15.0181	chr6	106632352	106773695	3400	-	NM_004849	protein_coding	APG5|APG5-LIKE|APG5L|ASP|hAPG5	P22103	autophagy related 5
1349	ATG7	0.961465	2.34183	2.28513	4.04764	3.89322	chr3	11314010	11599139	5051	+	NM_001144912	protein_coding	APG7-LIKE|APG7L|DKFZp434N0735|GSA7	P23813	autophagy related 7
1350	ATG9A	0.85971	4.13475	3.91667	16.4831	14.1679	chr2	220084102	220094410	3917	-	NM_024085	protein_coding	APG9L1|MGD3208	P3281	autophagy related 9A
1351	ATG9B	1.5327	2.12101	2.73709	3.33141	5.69164	chr7	150709297	150721586	4715	-	NR_073169	protein_coding	APG9L2|NOS3AS|SONE	.	autophagy related 9B
1352	ATHL1	1.09913	0.172879	0.309245	0.125955	0.240729	chr11	289138	295688	3268	+	NM_025092	.	FLJ22635|MGC129858|MGC129859	P32420	ATH1, acid trehalase-like 1 (yeast)
1353	ATIC	0.947637	5.47057	5.39297	43.1284	41.2023	chr2	216176679	216214496	2084	+	NM_004044	protein_coding	AICAR|AICARFT|FLJ93545|IMPCHASE|PURH	P28199	5-aminoimidazole-4-carboxamide ribonucleotide formyltransferase/IMP cyclohydrolase
1354	ATL1	0.681983	3.13524	2.58305	7.74841	5.01667	chr14	50999800	51099784	3933	+	NM_001127713	protein_coding	AD-FSP|FSP1|GBP3|SPG3|SPG3A|atlastin1	P17753	atlastin GTPase 1
1355	ATL2	1.74743	4.68164	5.48687	24.5379	44.0381	chr2	38521099	38604432	5461	-	NM_001308076	protein_coding	ARL3IP2|ARL6IP2|FLJ23293|atlastin2	P30655	atlastin GTPase 2
1356	ATL3	0.966383	1.40572	1.35639	1.64063	1.56822	chr11	63391554	63439446	7597	-	NM_001290048	protein_coding	DKFZp564J0863	P11874	atlastin GTPase 3
1357	ATM	0.997473	4.77846	4.77481	26.3141	26.4939	chr11	108093559	108239826	13147	+	NM_000051	protein_coding	AT1|ATA|ATC|ATD|ATDC|ATE|DKFZp781A0353|MGC74674|TEL1|TELO1	P5182	ATM serine/threonine kinase
1358	ATMIN	0.790777	3.04167	2.70301	7.20017	5.53697	chr16	81069458	81080951	5160	+	NM_015251	protein_coding	ASCIZ|DKFZp779K1455|FLJ50270|FLJ61620|FLJ76795|KIAA0431|ZNF822	P22518	ATM interactor
1359	ATN1	0.824949	4.80607	4.52845	26.8419	22.1791	chr12	7033626	7051484	4419	+	NM_001007026	protein_coding	B37|D12S755E|DRPLA|HRS|NOD	P31708	atrophin 1
1360	ATOH1	1	0	0	0	0	chr4	94750078	94751142	1065	+	NM_005172	protein_coding	ATH1|HATH1|MATH-1|bHLHa14	P21738	atonal bHLH transcription factor 1
1361	ATOH7	0.999765	0.000338529	0	0	0	chr10	69990352	69991870	1519	-	NM_145178	protein_coding	Math5|bHLHa13	P29817	atonal bHLH transcription factor 7
1362	ATOH8	0.82888	0.270764	0	0.204522	0	chr2	85980909	86018506	5863	+	NM_032827	protein_coding	FLJ14708|FLJ38730|HATH6|bHLHa21	P32019	atonal bHLH transcription factor 8
1363	ATOX1	0.279739	4.11361	2.27576	16.2374	3.86418	chr5	151122383	151138210	489	-	NM_004045	protein_coding	ATX1|HAH1|MGC138453|MGC138455	P35630	antioxidant 1 copper chaperone
1364	ATP10A	1.06324	0.107671	0.196133	0.076703	0.146623	chr15	25923860	26108349	5234	-	NM_024490	protein_coding	ATP10C|ATPVA|ATPVC|KIAA0566	P14258	ATPase phospholipid transporting 10A (putative)
1365	ATP10B	1	0	0	0	0	chr5	159990127	160279219	7566	-	NM_025153	protein_coding	ATPVB|FLJ21477|KIAA0715	P713	ATPase phospholipid transporting 10B (putative)
1366	ATP10D	1.09302	4.72667	4.85499	25.3499	28.0655	chr4	47487410	47595503	6550	+	NM_020453	protein_coding	ATPVD|KIAA1487	P14646	ATPase phospholipid transporting 10D (putative)
1367	ATP11A	0.817797	6.21799	5.9278	73.0782	60.1453	chr13	113344643	113541482	14148	+	NM_032189	protein_coding	ATPIH|ATPIS	P2469	ATPase phospholipid transporting 11A
1368	ATP11A-AS1	0.803836	2.83257	2.51754	6.09327	4.7487	chr13	113399763	113409045	4262	-	NR_046661	lncRNA	.	.	ATP11A antisense RNA 1
1369	ATP11AUN	1	0	0	0	0	chr13	113301358	113338811	2241	+	NM_207440	protein_coding	.	P18353	ATP11A upstream neighbor
1370	ATP11B	1.99467	3.47012	4.46626	10.0291	21.1937	chr3	182511291	182639421	7320	+	NM_014616	protein_coding	ATPIF|ATPIR|DKFZp434J238|DKFZp434N1615|KIAA0956|MGC46576	P21861	ATPase phospholipid transporting 11B (putative)
1371	ATP11C	1.59657	4.42365	5.09862	20.3576	33.4095	chrX	138808505	138914447	6118	-	NM_001010986	protein_coding	ATPIG|ATPIQ	P4338	ATPase phospholipid transporting 11C
1372	ATP12A	0.999956	6.40472e-05	0	0	0	chr13	25254549	25285923	4003	+	NM_001185085	protein_coding	ATP1AL1	P26575	ATPase H+/K+ transporting non-gastric alpha2 subunit
1373	ATP13A1	0.734288	5.1557	4.71012	34.4762	25.2907	chr19	19756010	19774503	3864	-	NM_020410	protein_coding	ATP13A|DKFZp761L1623|FLJ31858|FLJ41786|FLJ43873|FLJ90317|KIAA1825	P2802	ATPase 13A1
1374	ATP13A2	0.672708	3.05476	2.48281	7.27098	4.61451	chr1	17312453	17338467	4155	-	NM_022089	protein_coding	FLJ26510|HSA9947|KRPPD|PARK9	P28823	ATPase 13A2
1375	ATP13A3	1.61688	5.1388	5.83201	34.0605	56.2116	chr3	194123403	194188968	7328	-	NM_024524	protein_coding	AFURS1|DKFZp686K16189|FLJ90613	P30626	ATPase 13A3
1376	ATP13A4	0.870527	0.336121	0.136082	0.260826	0.0997264	chr3	193116756	193272911	7599	-	NM_032279	protein_coding	DKFZp761I1011|MGC126545	P1817	ATPase 13A4
1377	ATP13A4-AS1	1	0	0	0	0	chr3	193271002	193273373	2357	+	NR_121666	lncRNA	.	.	ATP13A4 antisense RNA 1
1378	ATP13A5	1	0	0	0	0	chr3	192992831	193096514	3657	-	NM_198505	protein_coding	FLJ16025	P16104	ATPase 13A5
1379	ATP13A5-AS1	1	0	0	0	0	chr3	193025033	193032310	635	+	NR_046758	lncRNA	.	.	ATP13A5 antisense RNA 1
1380	ATP1A1	0.818224	7.73281	7.44337	210.672	173.831	chr1	116915795	116947396	4300	+	NM_000701	protein_coding	MGC3285|MGC51750	P29238	ATPase Na+/K+ transporting subunit alpha 1
1381	ATP1A1-AS1	1.18456	3.38866	3.63301	9.42241	11.4603	chr1	116935487	116961181	3303	-	NR_027646	lncRNA	.	.	ATP1A1 antisense RNA 1
1382	ATP1A2	1.06095	0.103109	0.188467	0.0734455	0.140398	chr1	160085520	160113374	5457	+	NM_000702	protein_coding	FHM2|MGC59864|MHP2	P26408	ATPase Na+/K+ transporting subunit alpha 2
1383	ATP1A3	0.683047	7.57446	7.02451	188.672	129.776	chr19	42470734	42498428	3672	-	NM_152296	protein_coding	DYT12|MGC13276|RDP	P21412	ATPase Na+/K+ transporting subunit alpha 3
1384	ATP1A4	1	0	0	0	0	chr1	160121352	160156767	4101	+	NM_144699	protein_coding	ATP1A1|ATP1AL2|MGC25056	P33882	ATPase Na+/K+ transporting subunit alpha 4
1385	ATP1B1	1.60638	7.43164	8.11546	170.794	277.561	chr1	169075947	169101960	2200	+	NM_001677	protein_coding	ATP1B|MGC1798	P12664	ATPase Na+/K+ transporting subunit beta 1
1386	ATP1B2	0.84878	1.30561	1.06907	1.4636	1.10443	chr17	7549945	7561089	3453	+	NM_001303263	protein_coding	AMOG	P27291	ATPase Na+/K+ transporting subunit beta 2
1387	ATP1B3	1.28077	5.20065	5.55765	35.5957	46.3059	chr3	141595470	141645382	1853	+	NM_001679	protein_coding	ATPB-3|CD298|FLJ29027	P32455	ATPase Na+/K+ transporting subunit beta 3
1388	ATP1B4	0.924716	0.327823	0.214906	0.253673	0.161633	chrX	119495940	119517104	4761	+	NM_001142447	protein_coding	.	P35930	ATPase Na+/K+ transporting family member beta 4
1389	ATP2A1	0.927337	1.79528	1.68644	2.4598	2.22796	chr16	28889809	28915830	3588	+	NM_004320	protein_coding	ATP2A|SERCA1	P2422	ATPase sarcoplasmic/endoplasmic reticulum Ca2+ transporting 1
1390	ATP2A1-AS1	0.998535	0.00211562	0	0	0	chr16	28890278	28891242	961	-	NR_046288	lncRNA	.	.	ATP2A1 antisense RNA 1
1391	ATP2A2	1.27525	7.35317	7.70395	161.698	208.435	chr12	110719032	110788897	4344	+	NM_001681	protein_coding	ATP2B|DAR|DD|DKFZp686P0211|FLJ20293|FLJ38063|MGC45367|SERCA2	P31404	ATPase sarcoplasmic/endoplasmic reticulum Ca2+ transporting 2
1392	ATP2A3	0.928362	0.679096	0.571855	0.597446	0.489428	chr17	3827163	3867758	4379	-	NM_174958	protein_coding	SERCA3	P14197	ATPase sarcoplasmic/endoplasmic reticulum Ca2+ transporting 3
1393	ATP2B1	1.55643	4.89055	5.5288	28.5152	45.3709	chr12	89981826	90049844	6933	-	NM_001001323	protein_coding	PMCA1|PMCA1kb	P31040	ATPase plasma membrane Ca2+ transporting 1
1394	ATP2B2	0.847714	3.44226	3.20391	9.822	8.25208	chr3	10365707	10547268	8962	-	NM_001683	protein_coding	PMCA2|PMCA2a|PMCA2i	P29526	ATPase plasma membrane Ca2+ transporting 2
1395	ATP2B2-IT2	1	0	0	0	0	chr3	10667701	10668492	512	-	NR_046766	lncRNA	.	.	ATP2B2 intronic transcript 2
1396	ATP2B3	0.643731	4.32117	3.6857	18.8954	11.9249	chrX	152801580	152848387	6574	+	NM_001001344	protein_coding	PMCA3|PMCA3a	P833	ATPase plasma membrane Ca2+ transporting 3
1397	ATP2B4	1.4543	3.35981	3.90014	9.2167	13.9927	chr1	203595915	203713209	8920	+	NM_001001396	protein_coding	ATP2B2|DKFZp686G08106|DKFZp686M088|MXRA1|PMCA4|PMCA4b|PMCA4x	P1996	ATPase plasma membrane Ca2+ transporting 4
1398	ATP2C1	1.50165	5.82069	6.40724	55.2439	84.2455	chr3	130569369	130735555	5211	+	NM_001199182	protein_coding	ATP2C1A|BCPM|HHD|KIAA1347|PMR1|SPCA1|hSPCA1	P34241	ATPase secretory pathway Ca2+ transporting 1
1399	ATP2C2	1	0	0	0	0	chr16	84402129	84497793	3538	+	NM_014861	protein_coding	DKFZp686H22230|KIAA0703|SPCA2	P35112	ATPase secretory pathway Ca2+ transporting 2
1400	ATP4A	1	0	0	0	0	chr19	36041095	36054560	3559	-	NM_000704	protein_coding	ATP6A	P22547	ATPase H+/K+ transporting alpha subunit
1401	ATP4B	1.56831	0.000248497	0.64946	0	0.570661	chr13	114303122	114312513	1497	-	NM_000705	protein_coding	ATP6B	P1657	ATPase H+/K+ transporting beta subunit
1402	ATP5A1	0.885628	6.95518	6.77995	122.48	109.38	chr18	43664110	43684199	2723	-	NM_001001937	protein_coding	ATP5A|ATP5AL2|ATPM|MOM2|OMR|ORM|hATP1	P27977	ATP synthase, H+ transporting, mitochondrial F1 complex, alpha subunit 1, cardiac muscle
1403	ATP5B	0.846678	7.31441	7.07429	157.389	134.364	chr12	57031959	57039852	1843	-	NM_001686	protein_coding	ATPMB|ATPSB|MGC5231	P12884	ATP synthase, H+ transporting, mitochondrial F1 complex, beta polypeptide
1404	ATP5C1	0.989982	5.76009	5.74557	52.9362	52.885	chr10	7830093	7849762	1146	+	NM_005174	protein_coding	ATP5C|ATP5CL1	P14726	ATP synthase, H+ transporting, mitochondrial F1 complex, gamma polypeptide 1
1405	ATP5D	0.205708	5.93577	3.65444	59.9283	11.6503	chr19	1241749	1244824	700	+	NM_001687	protein_coding	.	P36005	ATP synthase, H+ transporting, mitochondrial F1 complex, delta subunit
1406	ATP5E	0.811789	6.46207	6.16124	86.7349	70.8838	chr20	57603733	57607422	312	-	NM_006886	protein_coding	ATPE|MGC104243	P16056	ATP synthase, H+ transporting, mitochondrial F1 complex, epsilon subunit
1407	ATP5EP2	1	0	0	0	0	chr13	28519343	28519710	368	+	NR_002162	misc_RNA	.	.	ATP synthase, H+ transporting, mitochondrial F1 complex, epsilon subunit pseudogene 2
1408	ATP5F1	0.917051	5.23303	5.1081	36.432	33.6385	chr1	111991743	112004525	2101	+	NM_001688	protein_coding	MGC24431|PIG47	P28343	ATP synthase, H+ transporting, mitochondrial Fo complex subunit B1
1409	ATP5G1	1.05512	5.9464	6.0238	60.3692	64.3484	chr17	46970148	46973232	576	+	NM_001002027	protein_coding	ATP5A|ATP5G	P3937	ATP synthase, H+ transporting, mitochondrial Fo complex subunit C1 (subunit 9)
1410	ATP5G2	0.600878	7.32154	6.58668	158.178	95.5431	chr12	54058944	54070512	1437	-	NM_005176	protein_coding	.	P19469	ATP synthase, H+ transporting, mitochondrial Fo complex subunit C2 (subunit 9)
1411	ATP5G3	0.944151	4.20448	4.12157	17.3536	16.478	chr2	176040986	176046490	2639	-	NM_001689	protein_coding	MGC125738|P3	P31906	ATP synthase, H+ transporting, mitochondrial Fo complex subunit C3 (subunit 9)
1412	ATP5H	1.09826	6.3248	6.46003	78.7692	87.4249	chr17	73034955	73043074	622	-	NM_001003785	protein_coding	ATPQ	P4132	ATP synthase, H+ transporting, mitochondrial Fo complex subunit D
1413	ATP5I	0.895394	4.18156	4.02216	17.0593	15.3186	chr4	666225	668127	365	-	NM_007100	protein_coding	ATP5K|MGC12532	P27731	ATP synthase, H+ transporting, mitochondrial Fo complex subunit E
1414	ATP5J	0.726962	4.45603	3.99599	20.8501	15.0222	chr21	27096791	27107965	3186	-	NM_001003701	protein_coding	ATP5|ATP5A|ATPM|CF6|F6	P6156	ATP synthase, H+ transporting, mitochondrial Fo complex subunit F6
1415	ATP5J2	1.40307	4.78934	5.27793	26.5198	37.9644	chr7	99055784	99063824	584	-	NM_001003713	protein_coding	ATP5JL	P18309	ATP synthase, H+ transporting, mitochondrial Fo complex subunit F2
1416	ATP5J2-PTCD1	0.147379	2.76269	0.000293739	5.76654	0.00176012	chr7	99014362	99017772	3411	-	NM_001198879	protein_coding	.	P22312	ATP5J2-PTCD1 readthrough
1417	ATP5L	1.36838	4.38251	4.83499	19.7631	27.6561	chr11	118272104	118280562	1391	+	NR_033759	protein_coding	ATP5JG	.	ATP synthase, H+ transporting, mitochondrial Fo complex subunit G
1418	ATP5L2	0.999307	0.000999529	0	0	0	chr22	43035809	43036607	799	-	NM_001165877	protein_coding	ATP5K2	P12042	ATP synthase, H+ transporting, mitochondrial Fo complex subunit G2
1419	ATP5O	0.870125	6.18432	5.98361	71.3708	62.5558	chr21	35275757	35288158	806	-	NM_001697	protein_coding	ATPO|OSCP	P18422	ATP synthase, H+ transporting, mitochondrial F1 complex, O subunit
1420	ATP5S	1.34276	3.28719	3.71239	8.71618	12.1624	chr14	50779047	50792946	1881	+	NM_001003805	protein_coding	ATPW|HSU79253	P31126	ATP synthase, H+ transporting, mitochondrial Fo complex subunit s (factor B)
1421	ATP5SL	1.03114	3.2649	3.30914	8.57133	8.95002	chr19	41937223	41945843	2009	-	NM_001167869	protein_coding	FLJ10241	P30843	ATP5S like
1422	ATP6AP1	0.746075	5.96809	5.54548	61.2951	45.9126	chrX	153656978	153664863	2100	+	NM_001183	protein_coding	16A|ATP6IP1|ATP6S1|Ac45|CF2|MGC129781|VATPS1|XAP-3|XAP3	P20268	ATPase H+ transporting accessory protein 1
1423	ATP6AP1L	2.33381	2.41981	3.64249	4.32545	11.537	chr5	81575281	81614465	2346	+	NM_001017971	protein_coding	MGC138396	P20215	ATPase H+ transporting accessory protein 1 like
1424	ATP6AP2	1.50342	5.33623	5.92448	39.2015	60.0006	chrX	40440216	40465888	2036	+	NM_005765	protein_coding	APT6M8-9|ATP6IP2|ATP6M8-9|ELDF10|M8-9|MGC99577|MRXE|MSTP009|XMRE	P32291	ATPase H+ transporting accessory protein 2
1425	ATP6V0A1	0.909995	6.1162	5.98013	68.0288	62.4054	chr17	40610862	40674597	4244	+	NM_005177	protein_coding	ATP6N1|ATP6N1A|DKFZp781J1951|Stv1|VPP1|Vph1|a1	P4534	ATPase H+ transporting V0 subunit a1
1426	ATP6V0A2	1.3614	4.82531	5.2704	27.2123	37.7648	chr12	124196865	124246301	6541	+	NM_012463	protein_coding	A2|ARCL|ATP6A2|ATP6N1D|J6B7|RTF|STV1|TJ6|TJ6M|TJ6S|VPH1|WSS	P18373	ATPase H+ transporting V0 subunit a2
1427	ATP6V0A4	0.999955	6.49936e-05	0	0	0	chr7	138391039	138482941	3357	-	NM_130841	protein_coding	A4|ATP6N1B|ATP6N2|MGC130016|MGC130017|RDRTA2|RTA1C|RTADR|STV1|VPH1|VPP2	P34753	ATPase H+ transporting V0 subunit a4
1428	ATP6V0B	1.0453	4.49738	4.5613	21.4798	22.7103	chr1	44440320	44443972	1304	+	NM_001294333	protein_coding	ATP6F|HATPL|VMA16	P6016	ATPase H+ transporting V0 subunit b
1429	ATP6V0C	0.696358	6.49576	5.97366	88.8079	62.1208	chr16	2563727	2570224	1334	+	NM_001198569	protein_coding	ATP6C|ATP6L|ATPL|VATL|VPPC|Vma3	P17684	ATPase H+ transporting V0 subunit c
1430	ATP6V0CP3	0.999708	0.000421975	0	0	0	chr6	42695314	42695932	619	+	NR_037141	misc_RNA	.	.	ATPase H+ transporting V0 subunit c pseudogene 3
1431	ATP6V0D1	0.955513	2.52748	2.46182	4.74226	4.52952	chr16	67471917	67515089	1670	-	NM_004691	protein_coding	ATP6D|ATP6DV|FLJ43534|P39|VATX|VMA6|VPATPD	P6127	ATPase H+ transporting V0 subunit d1
1432	ATP6V0D2	1.1354	0.238022	0.421221	0.178228	0.34057	chr8	87111139	87166454	2370	+	NM_152565	protein_coding	ATP6D2|FLJ38708|VMA6	P11034	ATPase H+ transporting V0 subunit d2
1433	ATP6V0E1	0.79946	4.68134	4.35844	24.5388	19.6006	chr5	172410763	172461900	882	+	NM_003945	protein_coding	ATP6H|ATP6V0E|M9.2|Vma21|Vma21p	P25199	ATPase H+ transporting V0 subunit e1
1434	ATP6V0E2	1.00293	3.13569	3.13992	7.74992	7.85025	chr7	149570057	149577801	2757	+	NR_110612	protein_coding	ATP6V0E2L|C7orf32	.	ATPase H+ transporting V0 subunit e2
1435	ATP6V0E2-AS1	0.541039	2.29991	1.41371	3.9066	1.67347	chr7	149564783	149570951	3069	-	NR_027040	lncRNA	.	.	ATP6V0E2 antisense RNA 1
1436	ATP6V1A	1.14111	3.76902	3.95946	12.5713	14.6196	chr3	113465866	113530905	4593	+	NM_001690	protein_coding	ATP6A1|ATP6V1A1|HO68|VA68|VPP2|Vma1	P26820	ATPase H+ transporting V1 subunit A
1437	ATP6V1B1	0.977904	0.741092	0.708857	0.667678	0.637819	chr2	71162998	71192561	1939	+	NM_001692	protein_coding	ATP6B1|MGC32642|RTA1B|VATB|VMA2|VPP3	P12427	ATPase H+ transporting V1 subunit B1
1438	ATP6V1B1-AS1	0.443781	1.85802	0.685938	2.61357	0.613265	chr2	71169143	71175741	944	-	NR_110273	lncRNA	.	.	ATP6V1B1 antisense RNA 1
1439	ATP6V1B2	0.793398	4.781	4.44712	26.364	20.9076	chr8	20054704	20079207	3044	+	NM_001693	protein_coding	ATP6B1B2|ATP6B2|HO57|VATB|VPP3|Vma2	P23483	ATPase H+ transporting V1 subunit B2
1440	ATP6V1C1	1.08849	3.29445	3.41677	8.76822	9.72166	chr8	104033248	104085285	5704	+	NM_001695	protein_coding	ATP6C|ATP6D|FLJ20057|VATC|Vma5	P20957	ATPase H+ transporting V1 subunit C1
1441	ATP6V1C2	0.672973	1.83005	1.25867	2.54457	1.39956	chr2	10861775	10925236	3240	+	NM_001039362	protein_coding	ATP6C2|VMA5	P9057	ATPase H+ transporting V1 subunit C2
1442	ATP6V1D	1.78177	3.00479	3.8381	6.9908	13.3555	chr14	67804581	67826720	1806	-	NM_015994	protein_coding	ATP6M|VATD|VMA8	P23272	ATPase H+ transporting V1 subunit D
1443	ATP6V1E1	1.59821	3.58393	4.26039	10.9378	18.2389	chr22	18074903	18111588	1405	-	NM_001039366	protein_coding	ATP6E|ATP6E2|ATP6V1E|P31|Vma4	P30952	ATPase H+ transporting V1 subunit E1
1444	ATP6V1E2	0.603499	0.728578	0	0.652613	0	chr2	46738986	46747096	1979	-	NM_080653	protein_coding	ATP6E1|ATP6EL2|ATP6V1EL2|MGC9341|VMA4	P23133	ATPase H+ transporting V1 subunit E2
1445	ATP6V1F	0.68782	3.75526	3.21536	12.4448	8.32621	chr7	128502857	128505903	817	+	NM_004231	protein_coding	ATP6S14|MGC117321|MGC126037|MGC126038|VATF|Vma7	P17376	ATPase H+ transporting V1 subunit F
1446	ATP6V1G1	1.5477	5.33817	5.96829	39.257	61.8788	chr9	117349994	117361152	1611	+	NM_004888	protein_coding	ATP6G|ATP6G1|ATP6GL|ATP6J|DKFZp547P234|Vma10	P14391	ATPase H+ transporting V1 subunit G1
1447	ATP6V1G2	1.42632	1.35712	1.86942	1.55135	2.66692	chr6	31512228	31514625	1801	-	NM_001204078_3	protein_coding	ATP6G|ATP6G2|NG38|VMA10	P21910	ATPase H+ transporting V1 subunit G2
1448	ATP6V1G2-DDX39B	1.39936	3.18048	3.66524	8.0266	11.7348	chr6	31497996	31509925	431	-	NR_037853_1	lncRNA	.	.	ATP6V1G2-DDX39B readthrough (NMD candidate)
1449	ATP6V1G3	1	0	0	0	0	chr1	198492352	198510075	678	-	NM_133262	protein_coding	ATP6G3|MGC119810|MGC119813|Vma10	P26956	ATPase H+ transporting V1 subunit G3
1450	ATP6V1H	0.936304	3.8777	3.78275	13.6355	12.8181	chr8	54628103	54755871	2358	-	NM_213619	protein_coding	MSTP042|NBP1|SFD|SFDalpha|SFDbeta|VMA13	P2836	ATPase H+ transporting V1 subunit H
1451	ATP7A	1.55491	2.9023	3.53914	6.44079	10.6723	chrX	77166153	77305892	8529	+	NR_104109	protein_coding	DSMAX|FLJ17790|MK|MNK|SMAX3	.	ATPase copper transporting alpha
1452	ATP7B	0.713079	3.27407	2.78621	8.6302	5.92751	chr13	52506806	52585630	6308	-	NM_000053	protein_coding	PWD|WC1|WD|WND	P10815	ATPase copper transporting beta
1453	ATP8A1	1.42141	5.63374	6.14106	48.4087	69.8824	chr4	42410392	42659122	8342	-	NM_006095	protein_coding	ATPASEII|ATPIA|ATPP2|MGC130042|MGC130043|MGC26327	P16663	ATPase phospholipid transporting 8A1
1454	ATP8A2	0.932792	0.918291	0.817917	0.883813	0.767931	chr13	25946209	26595420	5006	+	NM_016529	protein_coding	ATP|ATPIB|DKFZp434B1913|IB|ML-1	P3706	ATPase phospholipid transporting 8A2
1455	ATP8B1	1.03583	1.78098	1.83176	2.42258	2.57283	chr18	55313659	55470327	5937	-	NM_005603	protein_coding	ATPIC|BRIC|FIC1|PFIC|PFIC1	P32262	ATPase phospholipid transporting 8B1
1456	ATP8B2	1.22975	4.75999	5.05835	25.9647	32.4652	chr1	154298036	154323780	6001	+	NM_001005855	protein_coding	ATPID|DKFZp434M0219|KIAA1137	P18674	ATPase phospholipid transporting 8B2
1457	ATP8B3	0.999967	4.69395e-05	0	0	0	chr19	1782074	1812275	5383	-	NM_138813	protein_coding	ATPIK	P10026	ATPase phospholipid transporting 8B3
1458	ATP8B4	0.708267	0.848323	0.350688	0.796943	0.276904	chr15	50150435	50411419	5884	-	NM_024837	protein_coding	ATPIM|FLJ25418	P6949	ATPase phospholipid transporting 8B4 (putative)
1459	ATP8B5P	1	0	0	0	0	chr9	35406752	35483026	2863	+	NR_003582	misc_RNA	FetA	.	ATPase phospholipid transporting 8B5, pseudogene
1460	ATP9A	1.24541	5.23411	5.55073	36.4544	46.0799	chr20	50213314	50384950	7622	-	NM_006045	protein_coding	ATPIIA|KIAA0611	P13488	ATPase phospholipid transporting 9A (putative)
1461	ATP9B	0.658868	3.58198	2.98004	10.921	6.92408	chr18	76829275	77138282	4479	+	NM_001306085	protein_coding	ATPASEP|ATPIIB|DKFZp686H2093|FLJ46612|MGC150650|MGC150651|MGC61572|NEO1L	P23233	ATPase phospholipid transporting 9B (putative)
1462	ATPAF1	1.26093	2.58875	2.92323	4.99061	6.6133	chr1	47100711	47134099	2152	-	NM_001042546	protein_coding	ATP11|ATP11p|FLJ22351|MGC88060	P24307	ATP synthase mitochondrial F1 complex assembly factor 1
1463	ATPAF2	0.402109	4.27953	2.96519	18.3398	6.84203	chr17	17921334	17942480	1552	-	NM_145691	protein_coding	ATP12|ATP12p|MGC29736	P6928	ATP synthase mitochondrial F1 complex assembly factor 2
1464	ATPIF1	0.653783	4.78303	4.16992	26.4042	17.0781	chr1	28562602	28564616	886	+	NM_178190	protein_coding	ATPI|ATPIP|IP|MGC1167|MGC8898	P5971	ATPase inhibitory factor 1
1465	ATR	0.840816	4.06218	3.81204	15.6276	13.1053	chr3	142168077	142297668	8251	-	NM_001184	protein_coding	FRP1|MEC1|SCKL|SCKL1	P6744	ATR serine/threonine kinase
1466	ATRAID	0.713154	5.134	4.64629	33.9422	24.1556	chr2	27434899	27440046	1375	+	NM_080592	protein_coding	.	P20984	all-trans retinoic acid induced differentiation factor
1467	ATRIP	0.692773	3.17533	2.64579	7.99512	5.28388	chr3	48488114	48507054	2833	+	NM_001271022	protein_coding	DKFZp762J2115|FLJ12343|MGC20625|MGC21482|MGC26740	P10572	ATR interacting protein
1468	ATRN	0.939741	4.72547	4.63581	25.3293	23.9687	chr20	3451665	3631769	8348	+	NM_001207047	protein_coding	DPPT-L|KIAA0548|MGC126754|MGCA	P7146	attractin
1469	ATRNL1	1.53762	3.21499	3.83569	8.2408	13.3375	chr10	116853124	117708509	8635	+	NR_074088	protein_coding	ALP|FLJ45344|KIAA0534|bA338L11.1|bA454H24.1	.	attractin like 1
1470	ATRX	0.973006	5.25525	5.21577	37.0107	36.324	chrX	76760356	77041755	11220	-	NM_000489	protein_coding	ATR2|MGC2094|MRXHF1|RAD54|RAD54L|SFM1|SHS|XH2|XNP|ZNF-HX	P31124	alpha thalassemia/mental retardation syndrome X-linked
1471	ATXN1	1.30071	3.04339	3.42269	7.20709	9.76586	chr6	16299343	16761721	10636	-	NM_000332	protein_coding	ATX1|D6S504E|SCA1	P482	ataxin 1
1472	ATXN10	0.704629	4.66196	4.1569	24.1972	16.916	chr22	46067678	46241187	3330	+	NM_001167621	protein_coding	E46L|FLJ37990|HUMEEP|SCA10	P11750	ataxin 10
1473	ATXN1L	0.59771	2.90824	2.16576	6.47783	3.50401	chr16	71879894	71891236	7886	+	NM_001137675	protein_coding	BOAT|DKFZp667N0214|DKFZp686D05115|DKFZp686O1195|FLJ21460|FLJ21686	P26147	ataxin 1 like
1474	ATXN2	0.90598	4.98016	4.83771	30.412	27.7202	chr12	111890018	112037480	4876	-	NR_132311	protein_coding	ATX2|FLJ46772|SCA2|TNRC13	.	ataxin 2
1475	ATXN2L	0.698291	5.56664	5.04854	46.1639	32.243	chr16	28834369	28848558	4672	+	NM_148416	protein_coding	A2D|A2LG|A2LP|A2RP	P35816	ataxin 2 like
1476	ATXN3	1.31598	3.12669	3.52283	7.69437	10.5403	chr14	92524896	92572965	7154	-	NR_028461	protein_coding	AT3|ATX3|JOS|MJD|MJD1|SCA3	.	ataxin 3
1477	ATXN3L	1	0	0	0	0	chrX	13336768	13338518	1751	-	NM_001135995	protein_coding	FLJ59638|MGC168806|MGC168807|MJDL	P21983	ataxin 3 like
1478	ATXN7	0.68428	3.68254	3.1352	11.7822	7.82326	chr3	63850233	63989136	7524	+	NM_000333	protein_coding	ADCAII|FLJ17787|OPCA3|SCA7	P4587	ataxin 7
1479	ATXN7L1	0.557499	3.31837	2.47541	8.93338	4.5842	chr7	105245221	105517031	7076	-	NM_020725	protein_coding	ATXN7L4|FLJ40255|FLJ58242|KIAA1218|MGC10760|MGC33190	P29058	ataxin 7 like 1
1480	ATXN7L2	0.80891	3.40812	3.10217	9.57123	7.62059	chr1	110026561	110035420	2382	+	NM_153340	protein_coding	FLJ00381|MGC46534	P21342	ataxin 7 like 2
1481	ATXN7L3	0.746252	4.43828	4.01601	20.5782	15.249	chr17	42269173	42275529	3593	-	NM_001098833	protein_coding	DKFZp761G2113	P11260	ataxin 7 like 3
1482	ATXN7L3B	1.05704	6.03473	6.11476	64.2414	68.6037	chr12	74931551	74935232	3682	+	NM_001136262	protein_coding	FLJ32080|MGC17296	P29669	ataxin 7 like 3B
1483	ATXN8OS	1	0	0	0	0	chr13	70681345	70713885	1472	+	NR_002717	antisense_RNA	KLHL1AS|NCRNA00003|SCA8	.	ATXN8 opposite strand (non-protein coding)
1484	AUH	0.987822	4.13318	4.1155	16.4665	16.4061	chr9	93976097	94124206	1588	-	NM_001306190	protein_coding	.	P24703	AU RNA binding protein/enoyl-CoA hydratase
1485	AUNIP	1.5517	1.67012	2.30397	2.16905	3.95604	chr1	26158404	26185949	3233	-	NM_001287490	protein_coding	.	P3562	aurora kinase A and ninein interacting protein
1486	AUP1	0.470797	5.80655	4.71973	54.6978	25.4695	chr2	74753775	74757024	1653	-	NR_126511	protein_coding	.	.	ancient ubiquitous protein 1
1487	AURKA	0.791919	2.84773	2.51115	6.16926	4.72259	chr20	54944445	54967351	2817	-	NM_198434	protein_coding	AIK|ARK1|AURA|AURORA2|BTAK|MGC34538|STK15|STK6|STK7	P28685	aurora kinase A
1488	AURKAIP1	0.706809	4.07124	3.57064	15.7367	10.9302	chr1	1309110	1310818	1474	-	NM_001127229	protein_coding	AIP|AKIP|FLJ20608	P34127	aurora kinase A interacting protein 1
1489	AURKAPS1	1.52768	2.64281	3.25416	5.21621	8.57965	chr1	220439521	220441057	1537	-	NR_001587	misc_RNA	AurAps1|STK6P	.	aurora kinase A pseudogene 1
1490	AURKB	0.949564	3.74824	3.67358	12.3743	11.8153	chr17	8108049	8113944	1297	-	NM_001284526	protein_coding	AIK2|AIM-1|AIM1|ARK2|AurB|IPL1|STK12|STK5|aurkb-sv1|aurkb-sv2	P22134	aurora kinase B
1491	AURKC	1.84971	0.893725	1.78102	0.852765	2.44549	chr19	57742377	57746916	1356	+	NM_001015879	protein_coding	AIE2|AIK3|ARK3|AurC|STK13|aurora-C	P11114	aurora kinase C
1492	AUTS2	0.825727	4.91542	4.63915	29.0357	24.0265	chr7	69063905	70258054	6752	+	NM_015570	protein_coding	FBRSL2|KIAA0442|MGC13140	P14924	autism susceptibility candidate 2
1493	AVEN	0.786047	3.05534	2.70803	7.27755	5.5603	chr15	34158428	34331303	1531	-	NM_020371	protein_coding	PDCD12	P15950	apoptosis and caspase activation inhibitor
1494	AVIL	1.46925	1.07981	1.63489	1.10668	2.11502	chr12	58191160	58209852	2994	-	NM_006576	protein_coding	ADVIL|DKFZp779O1812|DOC6|FLJ12386|MGC133244|p92	P12954	advillin
1495	AVL9	1.36038	3.5737	4.01772	10.8517	15.2635	chr7	32535038	32628353	7065	+	NM_015060	protein_coding	DKFZp686G0344|KIAA0241	P13763	AVL9 cell migration associated
1496	AVP	1	0	0	0	0	chr20	3063202	3065370	619	-	NM_000490	protein_coding	ADH|ARVP|AVP-NPII|AVRP|VP	P17214	arginine vasopressin
1497	AVPI1	0.331678	1.97834	0.386194	2.92703	0.310566	chr10	99437181	99447015	1392	-	NM_021732	protein_coding	PP5395|RP11-548K23.7|VIP32|VIT32	P26161	arginine vasopressin induced 1
1498	AVPR1A	1.1527	0.732107	0.937124	0.657514	0.918579	chr12	63536539	63546590	7831	-	NM_000706	protein_coding	AVPR1	P28356	arginine vasopressin receptor 1A
1499	AVPR1B	1	0	0	0	0	chr1	206224283	206231482	1773	+	NM_000707	protein_coding	AVPR3	P10725	arginine vasopressin receptor 1B
1500	AVPR2	0.646743	0.628736	0	0.543595	0	chrX	153167985	153172620	2582	+	NR_027419	protein_coding	ADHR|DI1|DIR|DIR3|MGC126533|MGC138386|NDI|V2R	.	arginine vasopressin receptor 2
1501	AWAT1	0.999895	0.000152158	0	0	0	chrX	69454505	69460511	1399	+	NM_001013579	protein_coding	DGA2|DGAT2L3	P34373	acyl-CoA wax alcohol acyltransferase 1
1502	AWAT2	1	0	0	0	0	chrX	69260392	69269788	2124	-	NM_001002254	protein_coding	DC4|DGAT2L4|MFAT|WS	P14290	acyl-CoA wax alcohol acyltransferase 2
1503	AXDND1	1	0	0	0	0	chr1	179334855	179523870	3891	+	NM_144696	protein_coding	.	P22314	axonemal dynein light chain domain containing 1
1504	AXIN1	1.18621	3.06234	3.30869	7.31679	8.94707	chr16	337440	402676	3660	-	NM_003502	protein_coding	AXIN|MGC52315	P23143	axin 1
1505	AXIN2	0.782319	3.27265	2.91848	8.62147	6.59177	chr17	63524683	63557740	4232	-	NM_004655	protein_coding	AXIL|DKFZp781B0869|MGC10366|MGC126582	P23753	axin 2
1506	AXL	1.187	0.000276588	0.247592	0	0.188335	chr19	41725104	41767672	4900	+	NM_021913	protein_coding	JTK11|UFO	P4168	AXL receptor tyrosine kinase
1507	AZGP1	1	0	0	0	0	chr7	99564350	99573735	1265	-	NM_001185	protein_coding	ZA2G|ZAG	P20905	alpha-2-glycoprotein 1, zinc-binding
1508	AZGP1P1	1	0	0	0	0	chr7	99578385	99581860	1181	+	NR_036679	misc_RNA	.	.	alpha-2-glycoprotein 1, zinc-binding pseudogene 1
1509	AZI2	1.46062	3.90841	4.45499	13.9465	21.0211	chr3	28363844	28390618	3726	-	NM_022461	protein_coding	AZ2|NAP1|TILP	P16464	5-azacytidine induced 2
1510	AZIN1	1.81326	4.91298	5.77157	28.9803	53.8627	chr8	103838530	103876428	4352	-	NM_001301668	protein_coding	MGC3832|MGC691|OAZI|OAZIN|ODC1L	P14022	antizyme inhibitor 1
1511	AZIN1-AS1	2.20774	0.00489605	1.14746	0	1.22447	chr8	103876499	103990104	884	+	NR_126339	lncRNA	.	.	AZIN1 antisense RNA 1
1512	AZIN2	0.807421	0.308607	0	0.236917	0	chr1	33546714	33586132	3222	+	NM_001293562	protein_coding	.	P35903	antizyme inhibitor 2
1513	AZU1	1	0	0	0	0	chr19	827831	832017	912	+	NM_001700	protein_coding	AZAMP|AZU|CAP37|HBP|HUMAZUR|NAZC	P28015	azurocidin 1
1514	B2M	1.58741	6.60437	7.27104	95.8214	154.139	chr15	45003685	45010357	987	+	NM_004048	protein_coding	.	P26855	beta-2-microglobulin
1515	B3GALNT1	1.89179	3.61739	4.53715	11.2144	22.3123	chr3	160801671	160823160	3641	-	NM_003781	protein_coding	B3GALT3|GLCT3|GLOB|Gb4Cer|P|P1|beta3Gal-T3|galT3	P20531	beta-1,3-N-acetylgalactosaminyltransferase 1 (globoside blood group)
1516	B3GALNT2	1.20926	5.00827	5.2824	31.0292	38.087	chr1	235610505	235667781	5690	-	NM_152490	protein_coding	B3GalNAc-T2|MGC39558	P16973	beta-1,3-N-acetylgalactosaminyltransferase 2
1517	B3GALT1	1.52153	2.79222	3.39774	5.89739	9.57813	chr2	168675182	168727366	2168	+	NM_020981	protein_coding	MGC126594|beta3Gal-T1	P32457	beta-1,3-galactosyltransferase 1
1518	B3GALT2	0.853028	2.40337	2.17403	4.26985	3.52907	chr1	193147860	193155743	3548	-	NM_003783	protein_coding	BETA3GALT2|GLCT2|beta3Gal-T2	P757	beta-1,3-galactosyltransferase 2
1519	B3GALT4	0.792042	0.336351	0	0.260611	0	chr6	33244917	33246602	1686	+	NM_003782_1	protein_coding	BETA3GALT4|GALT2|GALT4	P34590	beta-1,3-galactosyltransferase 4
1520	B3GALT5	0.895596	0.974185	0.815105	0.959187	0.763675	chr21	40984867	41034816	2874	+	NM_001278650	protein_coding	B3GalT-V|B3GalTx|B3T5|GLCT5|beta3Gal-T5	P16948	beta-1,3-galactosyltransferase 5
1521	B3GALT5-AS1	0.746973	0.420871	0	0.337168	0	chr21	40969075	40984749	2192	-	NR_026542	lncRNA	.	.	B3GALT5 antisense RNA 1
1522	B3GALT6	1.2312	3.11219	3.41226	7.6062	9.69065	chr1	1167629	1170420	2792	+	NM_080605	protein_coding	beta3GalT6	P28967	beta-1,3-galactosyltransferase 6
1523	B3GAT1	0.932997	2.78171	2.68165	5.84504	5.44293	chr11	134248398	134281812	3524	-	NM_018644	protein_coding	CD57|GLCATP|GLCUATP|HNK1|LEU7|NK-1|NK1	P14971	beta-1,3-glucuronyltransferase 1
1524	B3GAT2	0.635639	1.3664	0.71268	1.5706	0.643035	chr6	71571069	71666788	1925	-	NM_080742	protein_coding	GLCATS|KIAA1963|MGC138535	P21358	beta-1,3-glucuronyltransferase 2
1525	B3GAT3	0.409559	4.54454	3.25668	22.2304	8.60072	chr11	62382768	62389647	2180	-	NM_012200	protein_coding	GLCATI	P128	beta-1,3-glucuronyltransferase 3
1526	B3GLCT	1.4801	2.13355	2.69924	3.36869	5.51918	chr13	31774112	31906411	4213	+	NM_194318	protein_coding	.	P35249	beta 3-glucosyltransferase
1527	B3GNT2	2.11395	3.89478	4.97473	13.8013	30.5777	chr2	62423262	62451866	2749	+	NM_006577	protein_coding	B3GN-T2|B3GNT|B3GNT-2|B3GNT1|BETA3GNT|BGNT2|BGnT-2	P13851	UDP-GlcNAc:betaGal beta-1,3-N-acetylglucosaminyltransferase 2
1528	B3GNT3	1	0	0	0	0	chr19	17905919	17924385	2720	+	NM_014256	protein_coding	B3GAL-T8|B3GN-T3|B3GNT-3|HP10328|TMEM3|beta3Gn-T3	P19029	UDP-GlcNAc:betaGal beta-1,3-N-acetylglucosaminyltransferase 3
1529	B3GNT4	1.86484	0.676222	1.57527	0.594317	1.98655	chr12	122688228	122692084	1504	+	NM_030765	protein_coding	B3GN-T4|beta3Gn-T4	P2813	UDP-GlcNAc:betaGal beta-1,3-N-acetylglucosaminyltransferase 4
1530	B3GNT5	2.21584	2.70989	3.85775	5.51376	13.5503	chr3	182971032	182991179	4123	+	NM_032047	protein_coding	B3GN-T5|beta3Gn-T5	P25230	UDP-GlcNAc:betaGal beta-1,3-N-acetylglucosaminyltransferase 5
1531	B3GNT6	1.12627	0.221447	0.392997	0.164681	0.314699	chr11	76745385	76753005	2546	+	NM_138706	protein_coding	B3Gn-T6|IMAGE:4907098|MGC119334|MGC119336|MGC119337	P16856	UDP-GlcNAc:betaGal beta-1,3-N-acetylglucosaminyltransferase 6
1532	B3GNT7	0.861943	0.931141	0.716805	0.902418	0.646804	chr2	232260335	232265875	3625	+	NM_145236	protein_coding	beta3GnT7	P33533	UDP-GlcNAc:betaGal beta-1,3-N-acetylglucosaminyltransferase 7
1533	B3GNT8	0.969858	1.11326	1.0691	1.15617	1.10443	chr19	41931264	41934635	1874	-	NM_198540	protein_coding	B3GALT7|BGALT15|beta3Gn-T8	P27512	UDP-GlcNAc:betaGal beta-1,3-N-acetylglucosaminyltransferase 8
1534	B3GNT9	0.891527	2.14187	1.97622	3.39534	2.94937	chr16	67182005	67184902	2705	-	NM_033309	protein_coding	MGC4655	P5263	UDP-GlcNAc:betaGal beta-1,3-N-acetylglucosaminyltransferase 9
1535	B3GNTL1	1.90075	1.98841	2.91498	2.94942	6.57171	chr17	80901667	81009686	1383	-	NM_001009905	protein_coding	B3GNT8|MGC126253|MGC126256	P29205	UDP-GlcNAc:betaGal beta-1,3-N-acetylglucosaminyltransferase-like 1
1536	B4GALNT1	1.17417	4.10407	4.33571	16.1117	19.2816	chr12	58019678	58027022	4063	-	NM_001478	protein_coding	GALGT|GALNACT	P30001	beta-1,4-N-acetyl-galactosaminyltransferase 1
1537	B4GALNT2	1	0	0	0	0	chr17	47209822	47247351	2110	+	NM_001159388	protein_coding	B4GALT|GALGT2|MGC142235|MGC142237	P1947	beta-1,4-N-acetyl-galactosaminyltransferase 2
1538	B4GALNT3	0.370293	2.92509	1.49183	6.56311	1.82457	chr12	569543	671058	3438	+	NM_173593	protein_coding	FLJ16224|FLJ40362	P16925	beta-1,4-N-acetyl-galactosaminyltransferase 3
1539	B4GALNT4	0.58419	5.97295	5.19746	61.5081	35.8578	chr11	369795	382117	3454	+	NM_178537	protein_coding	FLJ25045	P28210	beta-1,4-N-acetyl-galactosaminyltransferase 4
1540	B4GALT1	1.6061	2.13738	2.82094	3.3805	6.09237	chr9	33110639	33167356	4199	-	NM_001497	protein_coding	B4GAL-T1|CDG2D|DKFZp686N19253|GGTB2|GT1|GTB|MGC50983|beta4Gal-T1	P5950	beta-1,4-galactosyltransferase 1
1541	B4GALT1-AS1	1	0	0	0	0	chr9	33166946	33179981	1346	+	NR_108110	lncRNA	.	.	B4GALT1 antisense RNA 1
1542	B4GALT2	0.816545	3.44525	3.15286	9.8449	7.93025	chr1	44444874	44456843	2425	+	NM_003780	protein_coding	B4Gal-T2|B4Gal-T3|beta4Gal-T2	P179	beta-1,4-galactosyltransferase 2
1543	B4GALT3	0.794761	4.39208	4.06067	19.9001	15.7582	chr1	161141100	161147758	2323	-	NM_003779	protein_coding	beta4Gal-T3	P1494	beta-1,4-galactosyltransferase 3
1544	B4GALT4	1.08746	2.80544	2.92641	5.95755	6.63454	chr3	118930589	118959752	2344	-	NM_212543	protein_coding	B4Gal-T4|beta4Gal-T4	P27882	beta-1,4-galactosyltransferase 4
1545	B4GALT4-AS1	1	0	0	0	0	chr3	118945333	119009513	544	+	NR_046574	lncRNA	.	.	B4GALT4 antisense RNA 1
1546	B4GALT5	1.1784	4.56792	4.80475	22.6059	27.0683	chr20	48249483	48330421	4727	-	NM_004776	protein_coding	B4Gal-T5|BETA4-GALT-IV|MGC138470|beta4Gal-T5|beta4GalT-V|gt-V	P19860	beta-1,4-galactosyltransferase 5
1547	B4GALT6	1.21099	2.04039	2.31658	3.0967	3.9996	chr18	29202209	29264686	4814	-	NM_004775	protein_coding	B4Gal-T6|beta4Gal-T6	P35075	beta-1,4-galactosyltransferase 6
1548	B4GALT7	0.394449	2.48159	1.1395	4.56452	1.21109	chr5	177027119	177037346	1727	+	NM_007255	protein_coding	XGALT1|XGPT1	P12838	beta-1,4-galactosyltransferase 7
1549	B4GAT1	0.981127	5.55315	5.52566	45.7285	45.2674	chr11	66112843	66115161	2070	-	NM_006876	protein_coding	.	P29944	beta-1,4-glucuronyltransferase 1
1550	B9D1	0.543255	3.62004	2.73974	11.2432	5.70725	chr17	19240867	19281495	1581	-	NM_001243475	protein_coding	B9|EPPB9|MKSR1	P3148	B9 protein domain 1
1551	B9D2	0.210185	2.25027	0	3.74061	0	chr19	41860322	41870078	1031	-	NM_030578	protein_coding	ICIS-1|MGC4093|MKSR2	P31719	B9 protein domain 2
1552	BAALC	0.887362	0.702083	0.529678	0.623045	0.446488	chr8	104152921	104242533	2849	+	NM_001024372	protein_coding	FLJ12015	P16470	brain and acute leukemia, cytoplasmic
1553	BAALC-AS1	1	0	0	0	0	chr8	104169218	104184368	726	-	NR_109954	lncRNA	.	.	BAALC antisense RNA 1
1554	BAALC-AS2	1	0	0	0	0	chr8	104145191	104153570	496	-	NR_027071	lncRNA	.	.	BAALC antisense RNA 2
1555	BAAT	0.803519	0.315597	0	0.243206	0	chr9	104122699	104147287	3528	-	NM_001127610	protein_coding	BACAT|BAT|FLJ20300|MGC104432	P30668	bile acid-CoA:amino acid N-acyltransferase
1556	BABAM1	0.447197	4.69465	3.53363	24.7834	10.6298	chr19	17378185	17390162	1785	+	NM_001288756	protein_coding	.	P29388	BRISC and BRCA1 A complex member 1
1557	BACE1	0.844395	4.617	4.37299	23.4208	19.8121	chr11	117156402	117186972	6030	-	NM_012104	protein_coding	ASP2|BACE|FLJ90568|HSPC104|KIAA1149	P26976	beta-site APP-cleaving enzyme 1
1558	BACE1-AS	3.0165	1.52759	3.12047	1.86971	7.72861	chr11	117162062	117162886	825	+	NR_037803	antisense_RNA	.	.	BACE1 antisense RNA
1559	BACE2	0.90188	0.825541	0.676548	0.766328	0.602999	chr21	42539728	42654461	8930	+	NM_138991	protein_coding	AEPLC|ALP56|ASP1|ASP21|BAE2|CEAP1|DRAP	P25986	beta-site APP-cleaving enzyme 2
1560	BACH1	0.914505	4.38306	4.25412	19.7688	18.1627	chr21	30671116	30734217	6870	+	NM_001186	protein_coding	BACH-1	P34065	BTB domain and CNC homolog 1
1561	BACH1-IT2	1.61322	0.000968402	0.690909	0	0.6174	chr21	30744821	30746300	802	+	NR_046564	lncRNA	.	.	BACH1 intronic transcript 2
1562	BACH2	0.835884	2.24636	1.98773	3.72528	2.9813	chr6	90636247	91006627	9280	-	NM_021813	protein_coding	.	P30323	BTB domain and CNC homolog 2
1563	BAD	0.912496	1.10081	0.968702	1.13673	0.963691	chr11	64037300	64052176	970	-	NM_004322	protein_coding	BBC2|BCL2L8	P8524	BCL2 associated agonist of cell death
1564	BAG1	0.871082	3.47848	3.27936	10.0994	8.74696	chr9	33252470	33264759	3872	-	NM_001172415	protein_coding	HAP|RAP46	P33343	BCL2 associated athanogene 1
1565	BAG2	0.814682	2.48999	2.1943	4.59655	3.59281	chr6	57037104	57050012	2052	+	NM_004282	protein_coding	BAG-2|KIAA0576|MGC149462|dJ417I1.2	P19492	BCL2 associated athanogene 2
1566	BAG3	0.700082	1.20983	0.695427	1.30574	0.623807	chr10	121410882	121437329	2569	+	NM_004281	protein_coding	BAG-3|BIS|CAIR-1|MGC104307	P27171	BCL2 associated athanogene 3
1567	BAG4	1.46261	3.51964	4.06818	10.4161	15.8415	chr8	38034106	38070819	4464	+	NM_004874	protein_coding	BAG-4|SODD	P1989	BCL2 associated athanogene 4
1568	BAG5	1.43524	3.14567	3.66696	7.80964	11.7521	chr14	104022881	104029151	5473	-	NM_001015049	protein_coding	BAG-5	P33668	BCL2 associated athanogene 5
1569	BAG6	0.599588	5.36569	4.62773	40.0362	23.8316	chr6	31606805	31620477	4131	-	NM_004639_3	protein_coding	.	P31475	BCL2 associated athanogene 6
1570	BAGE	0.65762	0.604674	0	0.517799	0	chr21	11057796	11097647	737	-	NM_001187	.	.	P1671	.
1571	BAGE3	1	0	0	0	0	chr21	11020842	11020917	76	-	NM_182481	.	CT2.3	P14190	.
1572	BAGE4	1	0	0	0	0	chr21	11020842	11097647	182	-	NM_181704	.	.	P18653	.
1573	BAGE5	1	0	0	0	0	chr21	11020842	11098925	278	-	NM_182484	protein_coding	.	P1671	B melanoma antigen family member 5
1574	BAHCC1	0.831378	4.45349	4.18707	20.8069	17.2938	chr17	79373521	79433358	10289	+	NM_001291324	protein_coding	BAHD2|FLJ23058|KIAA1447	P34807	BAH domain and coiled-coil containing 1
1575	BAHD1	0.787179	3.57388	3.22864	10.854	8.41356	chr15	40731920	40760441	5304	+	NM_001301132	protein_coding	KIAA0945	P6869	bromo adjacent homology domain containing 1
1576	BAIAP2	0.529888	4.02192	3.10568	15.1726	7.64525	chr17	79008947	79091232	4485	+	NM_017450	protein_coding	BAP2|FLAF3|IRSP53	P35359	BAI1 associated protein 2
1577	BAIAP2-AS1	0.88949	1.87479	1.70584	2.65346	2.27365	chr17	79002933	79008519	4421	-	NR_026857	lncRNA	.	.	BAIAP2 antisense RNA 1 (head to head)
1578	BAIAP2L1	0.908761	0.534826	0.396798	0.445349	0.319203	chr7	97920962	98030427	3670	-	NM_018842	protein_coding	FLJ42275|IRTKS	P34452	BAI1 associated protein 2 like 1
1579	BAIAP2L2	0.625122	0.677791	0	0.596735	0	chr22	38480896	38506676	2145	-	NM_025045	protein_coding	FLJ22582	P24864	BAI1 associated protein 2 like 2
1580	BAIAP3	0.922606	0.445588	0.329375	0.359928	0.25792	chr16	1383606	1399442	5224	+	NM_001199098	protein_coding	BAP3|KIAA0734|MGC138334	P10869	BAI1 associated protein 3
1581	BAK1	0.402802	2.5064	1.19455	4.65855	1.29811	chr6	33540323	33548070	2193	-	NM_001188	protein_coding	BAK|BAK-LIKE|BCL2L7|CDN1|MGC117255|MGC3887	P14773	BCL2 antagonist/killer 1
1582	BAMBI	1.2366	2.11217	2.41855	3.30311	4.36852	chr10	28966424	28971868	1724	+	NM_012342	protein_coding	NMA	P27101	BMP and activin membrane-bound inhibitor
1583	BANCR	1	0	0	0	0	chr9	71911597	71921972	675	-	NR_047671	lncRNA	.	.	BRAF-activated non-protein coding RNA
1584	BANF1	1.49465	4.37815	4.95796	19.6952	30.2125	chr11	65769550	65771617	1095	+	NM_001143985	protein_coding	BAF|BCRP1|D14S1460|MGC111161	P9453	barrier to autointegration factor 1
1585	BANF2	1	0	0	0	0	chr20	17674320	17716517	640	+	NM_001159495	protein_coding	BAF-L|BAF2|BAFL|C20orf179|MGC62093|MGC72082	P19333	barrier to autointegration factor 2
1586	BANK1	0.999955	6.47192e-05	0	0	0	chr4	102711764	102995969	3558	+	NM_017935	protein_coding	BANK|FLJ20706|FLJ34204	P17799	B-cell scaffold protein with ankyrin repeats 1
1587	BANP	1.20357	2.44773	2.71505	4.4317	5.59163	chr16	87985038	88110924	2917	+	NM_079837	protein_coding	BEND1|DKFZp761H172|FLJ10177|FLJ20538|SMAR1|SMARBP1	P4832	BTG3 associated nuclear protein
1588	BAP1	0.835633	4.34295	4.08389	19.2008	16.0295	chr3	52435020	52444121	3701	-	NM_004656	protein_coding	DKFZp686N04275|FLJ35406|FLJ37180|HUCEP-13|KIAA0272|UCHL2	P30896	BRCA1 associated protein-1 (ubiquitin carboxy-terminal hydrolase)
1589	BARD1	0.797752	2.65747	2.33148	5.28386	4.0522	chr2	215590370	215674435	5506	-	NM_001282543	protein_coding	.	P2222	BRCA1 associated RING domain 1
1590	BARHL1	1.61903	0.752036	1.44716	0.68024	1.73283	chr9	135457993	135465640	1907	+	NM_020064	protein_coding	.	P16904	BarH like homeobox 1
1591	BARHL2	1.20581	0.379512	0.649517	0.299002	0.571103	chr1	91177579	91182794	1496	-	NM_020063	protein_coding	.	P14244	BarH like homeobox 2
1592	BARX1	1	0	0	0	0	chr9	96713909	96717608	1482	-	NM_021570	protein_coding	.	P7405	BARX homeobox 1
1593	BARX2	1	0	0	0	0	chr11	129245881	129322174	1767	+	NM_003658	protein_coding	MGC133368|MGC133369	P27788	BARX homeobox 2
1594	BASP1	1.04695	6.08151	6.1477	66.3918	70.211	chr5	17216932	17276954	1963	+	NM_001271606	protein_coding	CAP-23|CAP23|MGC8555|NAP-22|NAP22	P9208	brain abundant membrane attached signal protein 1
1595	BASP1P1	0.709324	0.495484	0	0.407755	0	chr13	23471169	23472320	1152	-	NR_033774	misc_RNA	.	.	brain abundant, membrane attached signal protein 1 pseudogene 1
1596	BATF	1	0	0	0	0	chr14	75988784	76013334	940	+	NM_006399	protein_coding	B-ATF|BATF1|SFA-2|SFA2	P20684	basic leucine zipper ATF-like transcription factor
1597	BATF2	1	0	0	0	0	chr11	64755417	64764517	2429	-	NM_138456	protein_coding	MGC20410|SARI	P23457	basic leucine zipper ATF-like transcription factor 2
1598	BATF3	0.999686	0.000453764	0	0	0	chr1	212859759	212873327	981	-	NM_018664	protein_coding	FLJ36352|FLJ37535|JDP1|JUNDM1|SNFT	P13105	basic leucine zipper ATF-like transcription factor 3
1599	BAX	0.712302	4.84739	4.35795	27.6575	19.5921	chr19	49458117	49465055	1452	+	NM_004324	protein_coding	BCL2L4	P25779	BCL2-associated X protein
1600	BAZ1A	1.21494	4.8082	5.08909	26.8836	33.183	chr14	35221937	35344853	6016	-	NM_182648	protein_coding	ACF1|DKFZp586E0518|FLJ14383|WALp1|WCRF180|hACF1	P26771	bromodomain adjacent to zinc finger domain 1A
1601	BAZ1B	1.06845	5.4211	5.51662	41.6401	44.9785	chr7	72854728	72936615	6115	-	NM_032408	protein_coding	WBSCR10|WBSCR9|WSTF	P2411	bromodomain adjacent to zinc finger domain, 1B
1602	BAZ2A	0.860127	4.53514	4.31776	22.0751	19.0294	chr12	56989380	57030163	9141	-	NM_001300905	protein_coding	DKFZp781B109|FLJ13768|FLJ13780|FLJ45876|KIAA0314|TIP5|WALp3	P5350	bromodomain adjacent to zinc finger domain 2A
1603	BAZ2B	1.11987	3.29283	3.45616	8.75577	10.0198	chr2	160175490	160568946	10717	-	NM_013450	protein_coding	DKFZp434H071|DKFZp762I0516|FLJ45644|WALp4	P30745	bromodomain adjacent to zinc finger domain 2B
1604	BBC3	0.826713	2.23683	1.96228	3.69593	2.91036	chr19	47724079	47736023	2095	-	NM_014417	protein_coding	FLJ42994|JFY1|PUMA	P3048	BCL2 binding component 3
1605	BBIP1	1.18234	3.67153	3.91317	11.6832	14.1275	chr10	112658488	112679124	2460	-	NM_001243783	protein_coding	.	P16466	BBSome interacting protein 1
1606	BBOX1	1	0	0	0	0	chr11	27062509	27149354	1886	+	NM_003986	protein_coding	BBH|BBOX|G-BBH|gamma-BBH	P31282	gamma-butyrobetaine hydroxylase 1
1607	BBOX1-AS1	0.655218	0.609953	0	0.523422	0	chr11	27068733	27241660	1247	-	NR_125768	lncRNA	.	.	BBOX1 antisense RNA 1
1608	BBS1	0.66057	3.31311	2.71489	8.89827	5.59131	chr11	66278119	66301084	3370	+	NM_024649	protein_coding	BBS2L2|FLJ23590|MGC126183|MGC126184|MGC51114	P10685	Bardet-Biedl syndrome 1
1609	BBS10	1.64705	3.15725	3.87713	7.88016	13.7518	chr12	76738266	76742222	3583	-	NM_024685	protein_coding	C12orf58|FLJ23560	P27979	Bardet-Biedl syndrome 10
1610	BBS12	0.693883	1.41039	0.883158	1.65033	0.849184	chr4	123653857	123666098	3432	+	NM_152618	protein_coding	C4orf24|FLJ35630|FLJ41559	P5030	Bardet-Biedl syndrome 12
1611	BBS2	0.995437	3.28798	3.28138	8.72509	8.76109	chr16	56518259	56554008	2814	-	NM_031885	protein_coding	BBS|MGC20703	P32895	Bardet-Biedl syndrome 2
1612	BBS4	0.582401	3.31603	2.53612	8.9185	4.82341	chr15	72978520	73030817	2615	+	NR_045565	protein_coding	.	.	Bardet-Biedl syndrome 4
1613	BBS5	0.887126	5.35503	5.18224	39.7306	35.4688	chr2	170336006	170363165	3157	+	NM_152384	protein_coding	.	P11820	Bardet-Biedl syndrome 5
1614	BBS7	1.15044	2.96243	3.16461	6.75863	8.00353	chr4	122745484	122791652	4406	-	NM_176824	protein_coding	BBS2L1|FLJ10715	P34234	Bardet-Biedl syndrome 7
1615	BBS9	0.727535	3.0821	2.62319	7.43453	5.18452	chr7	33169152	33645680	4019	+	NM_198428	protein_coding	B1|C18|D1|MGC118917|PTHB1	P28667	Bardet-Biedl syndrome 9
1616	BBX	1.21859	3.27289	3.5581	8.62229	10.8257	chr3	107241783	107530176	9025	+	NM_001142568	protein_coding	HBP2|HSPC339|MDS001	P11966	bobby sox homolog (Drosophila)
1617	BCAM	1	0	0	0	0	chr19	45312316	45324678	2453	+	NM_001013257	protein_coding	AU|CD239|LU|MSK19	P20339	basal cell adhesion molecule (Lutheran blood group)
1618	BCAN	0.999607	0.000567496	0	0	0	chr1	156611740	156629324	3470	+	NM_198427	protein_coding	BEHAB|CSPG7|MGC13038	P34744	brevican
1619	BCAP29	1.95329	2.36669	3.3326	4.13416	9.11228	chr7	107220422	107263762	6098	+	NM_018844	protein_coding	BAP29|DKFZp686M2086|FLJ53907	P16982	B-cell receptor-associated protein 29
1620	BCAP31	1.09583	5.48307	5.61509	43.5096	48.2283	chrX	152965947	152990201	2532	-	NM_001139441	protein_coding	6C6-AG|BAP31|CDM|DXS1357E	P23799	B-cell receptor-associated protein 31
1621	BCAR1	1.13432	2.92467	3.1065	6.56003	7.64627	chr16	75262928	75301951	5627	-	NM_001170717	protein_coding	CAS|CAS1|CASS1|CRKAS|FLJ12176|FLJ45059|P130Cas	P19161	BCAR1, Cas family scaffolding protein
1622	BCAR3	0.41903	1.87693	0.622051	2.66088	0.543474	chr1	94027298	94312706	4896	-	NM_001308251	protein_coding	KIAA0554|NSP2|SH2D3B	P29580	breast cancer anti-estrogen resistance 3
1623	BCAR4	1	0	0	0	0	chr16	11913691	11922689	1584	-	NR_131216	lncRNA	.	.	breast cancer anti-estrogen resistance 4 (non-protein coding)
1624	BCAS1	0.999961	5.63032e-05	0	0	0	chr20	52560079	52687304	3475	-	NM_003657	protein_coding	AIBC1|NABC1	P27883	breast carcinoma amplified sequence 1
1625	BCAS2	1.55536	4.05114	4.68839	15.4994	24.8898	chr1	115110181	115124265	1301	-	NM_005872	protein_coding	DAM1|SPF27|Snt309	P29002	breast carcinoma amplified sequence 2
1626	BCAS3	1.2646	2.70766	3.04634	5.50145	7.29592	chr17	58755172	59470199	3609	+	NM_017679	protein_coding	DKFZp686O1527|FLJ20128|GAOB1|MAAB|MGC4973	P13621	breast carcinoma amplified sequence 3
1627	BCAS4	0.261304	1.9362	0	2.8145	0	chr20	49411431	49493714	1378	+	NM_198799	protein_coding	CNOL|FLJ20495	P16463	breast carcinoma amplified sequence 4
1628	BCAT1	1.57288	5.01096	5.66437	31.0873	49.935	chr12	24962958	25102393	10227	-	NM_001178094	protein_coding	BCATC|BCT1|DKFZp686E12175|ECA39|MECA39|PNAS121|PP18	P25099	branched chain amino acid transaminase 1
1629	BCAT2	0.890106	3.826	3.65805	13.1163	11.6774	chr19	49298319	49314320	2080	-	NM_001190	protein_coding	BCAM|BCATM|BCT2|PP18	P10058	branched chain amino acid transaminase 2
1630	BCCIP	1.20437	5.1392	5.40748	34.0733	41.6259	chr10	127512104	127542264	1896	+	NM_078469	protein_coding	TOK-1|TOK1	P13279	BRCA2 and CDKN1A interacting protein
1631	BCDIN3D	1.50198	2.15062	2.73748	3.42202	5.69243	chr12	50229826	50236912	3249	-	NM_181708	protein_coding	.	P24310	BCDIN3 domain containing RNA methyltransferase
1632	BCDIN3D-AS1	0.845549	1.71822	1.47618	2.27814	1.79156	chr12	50222326	50234937	1598	+	NR_027500	lncRNA	.	.	BCDIN3D antisense RNA 1
1633	BCHE	0.865905	3.52994	3.32222	10.4983	9.04405	chr3	165490692	165555253	2447	-	NM_000055	protein_coding	CHE1|E1	P12272	butyrylcholinesterase
1634	BCKDHA	0.493585	3.89125	2.87262	13.775	6.35476	chr19	41903694	41930910	1913	+	NM_001164783	protein_coding	BCKDE1A|FLJ45695|MSU|MSUD1|OVD1A	P7582	branched chain keto acid dehydrogenase E1, alpha polypeptide
1635	BCKDHB	1.12094	4.51598	4.68068	21.7712	24.7556	chr6	80816344	81055987	1550	+	NM_183050	protein_coding	E1B|FLJ17880|dJ279A18.1	P13715	branched chain keto acid dehydrogenase E1, beta polypeptide
1636	BCKDK	0.4544	4.53398	3.39602	22.0627	9.57312	chr16	31119615	31124112	2128	+	NM_001122957	protein_coding	.	P31203	branched chain ketoacid dehydrogenase kinase
1637	BCL10	2.2123	2.11961	3.26516	3.32708	8.64777	chr1	85731460	85742587	3104	-	NM_003921	protein_coding	CARMEN|CIPER|CLAP|c-E10|mE10	P19951	B-cell CLL/lymphoma 10
1638	BCL11A	0.885102	4.98509	4.80901	30.5221	27.1526	chr2	60678302	60780633	9332	-	NM_138559	protein_coding	BCL11A-L|BCL11A-S|BCL11A-XL|CTIP1|EVI9|FLJ10173|FLJ34997|HBFQTL5|KIAA1809|ZNF856	P266	B-cell CLL/lymphoma 11A
1639	BCL11B	1.24777	2.8179	3.13725	6.01985	7.83313	chr14	99635625	99738050	8040	-	NM_001282238	protein_coding	CTIP-2|CTIP2|RIT1|ZNF856B|hRIT1-alpha	P15318	B-cell CLL/lymphoma 11B
1640	BCL2	1.82271	3.48066	4.34674	10.1083	19.4329	chr18	60790579	60986613	7491	-	NM_000633	protein_coding	Bcl-2	P1041	B-cell CLL/lymphoma 2
1641	BCL2A1	1	0	0	0	0	chr15	80253232	80263643	943	-	NM_004049	protein_coding	ACC-1|ACC-2|BCL2L5|BFL1|GRS|HBPA1	P11164	BCL2 related protein A1
1642	BCL2L1	0.801437	2.36029	2.04095	4.11186	3.13226	chr20	30252261	30310656	3064	-	NM_001191	protein_coding	BCL-XL/S|BCL2L|BCLX|BCLXL|BCLXS|Bcl-X|DKFZp781P2092|bcl-xL|bcl-xS	P34913	BCL2 like 1
1643	BCL2L10	1	0	0	0	0	chr15	52401466	52404972	1851	-	NM_001306168	protein_coding	BCL-B|Boo|Diva|MGC129810|MGC129811	P19051	BCL2 like 10
1644	BCL2L11	1.23447	3.57699	3.88089	10.8787	13.7926	chr2	111878491	111926022	6032	+	NM_006538	protein_coding	BAM|BIM|BIM-alpha6|BIM-beta6|BIM-beta7|BOD|BimEL|BimL	P8066	BCL2 like 11
1645	BCL2L12	1.98949	2.22684	3.21924	3.65965	8.34835	chr19	50168399	50177173	1995	+	NR_104203	protein_coding	MGC120313|MGC120314|MGC120315	.	BCL2 like 12
1646	BCL2L13	0.757062	3.66751	3.26599	11.6487	8.66076	chr22	18121350	18213621	5513	+	NM_001270734	protein_coding	BCL-RAMBO|Bcl2-L-13|MIL1	P18529	BCL2 like 13
1647	BCL2L14	2.1411	0.759636	1.85799	0.688543	2.63404	chr12	12223878	12252627	2498	+	NM_138723	protein_coding	BCLG	P4456	BCL2 like 14
1648	BCL2L15	0.682867	2.05971	1.50939	3.15521	1.85579	chr1	114419436	114430169	4973	-	NM_001010922	protein_coding	Bfk|C1orf178|FLJ22588	P16563	BCL2 like 15
1649	BCL2L2	0.936519	3.95882	3.8642	14.4778	13.6242	chr14	23775971	23780968	3693	+	NM_004050	protein_coding	BCL-W|BCLW|KIAA0271	P33237	BCL2 like 2
1650	BCL2L2-PABPN1	0.23699	5.19478	3.11768	35.4628	7.71946	chr14	23775971	23795394	1602	+	NM_001199864	protein_coding	.	P32742	BCL2L2-PABPN1 readthrough
1651	BCL3	0.999924	0.000110153	0	0	0	chr19	45251978	45263301	1864	+	NM_005178	protein_coding	BCL4|D19S37	P13550	B-cell CLL/lymphoma 3
1652	BCL6	0.842286	0.958522	0.710904	0.938377	0.640438	chr3	187439165	187463513	3975	-	NM_001706	protein_coding	BCL5|BCL6A|LAZ3|ZBTB27|ZNF51	P7184	B-cell CLL/lymphoma 6
1653	BCL6B	1	0	0	0	0	chr17	6926369	6932961	3525	+	NM_181844	protein_coding	BAZF|ZBTB28|ZNF62	P5855	B-cell CLL/lymphoma 6B
1654	BCL7A	1.07583	4.45259	4.55804	20.7937	22.6556	chr12	122459792	122499950	3720	+	NM_001024808	protein_coding	BCL7	P13267	B-cell CLL/lymphoma 7A
1655	BCL7B	0.873419	2.89212	2.69686	6.39054	5.51058	chr7	72950683	72972065	2065	-	NM_001707	protein_coding	.	P20135	B-cell CLL/lymphoma 7B
1656	BCL7C	1.36352	2.84395	3.29129	6.14877	8.8268	chr16	30845362	30905623	2190	-	NM_001286526	protein_coding	.	P33334	B-cell CLL/lymphoma 7C
1657	BCL9	0.792916	3.88656	3.5518	13.723	10.7767	chr1	147013271	147098020	6192	+	NM_004326	protein_coding	LGS|MGC131591	P22062	B-cell CLL/lymphoma 9
1658	BCL9L	1.03395	2.34091	2.38907	4.045	4.25805	chr11	118766851	118781613	7738	-	NM_182557	protein_coding	BCL9-2|DLNB11	P19590	B-cell CLL/lymphoma 9-like
1659	BCLAF1	1.35204	5.35139	5.78653	39.627	54.4378	chr6	136578001	136610989	6738	-	NM_001301038	protein_coding	BTF|KIAA0164|bK211L9.1	P32443	BCL2 associated transcription factor 1
1660	BCO1	0.85133	0.23221	0	0.173653	0	chr16	81272296	81324747	2427	+	NM_017429	protein_coding	.	P31232	beta-carotene oxygenase 1
1661	BCO2	0.681222	0.553804	0	0.465753	0	chr11	112046208	112089649	2984	+	NM_031938	protein_coding	B-DIOX-II|BCDO2|FLJ34464	P14011	beta-carotene oxygenase 2
1662	BCOR	0.871692	4.65234	4.45423	24.027	21.0169	chrX	39910499	40036582	6644	-	NM_001123384	protein_coding	ANOP2|FLJ20285|FLJ38041|KIAA1575|MAA2|MCOPS2|MGC131961|MGC71031	P23417	BCL6 corepressor
1663	BCORL1	0.592277	2.85553	2.09987	6.209	3.30328	chrX	129139164	129192058	7349	+	NM_001184772	protein_coding	BCoR-L1|CXorf10|FLJ11362|FLJ11632	P33794	BCL6 corepressor-like 1
1664	BCORP1	1.22507	0.000222789	0.293082	0	0.226439	chrY	21617317	21665039	3668	-	NR_002923	misc_RNA	.	.	BCL6 corepressor pseudogene 1
1665	BCR	0.839761	4.12388	3.87193	16.3537	13.7035	chr22	23522552	23660224	6927	+	NM_004327	protein_coding	ALL|BCR1|CML|D22S11|D22S662|FLJ16453|PHL	P22602	breakpoint cluster region
1666	BCRP2	0.907217	1.58628	1.4458	1.99368	1.73164	chr22	21457305	21476575	2334	+	NR_037566	misc_RNA	.	.	breakpoint cluster region pseudogene 2
1667	BCRP3	1.66857	0.400476	1.13908	0.31642	1.20867	chr22	25028882	25049327	1425	+	NR_024494	misc_RNA	.	.	breakpoint cluster region pseudogene 3
1668	BCS1L	1.00152	3.53074	3.53294	10.504	10.6235	chr2	219524379	219528166	1584	+	NM_001257342	protein_coding	BCS|BCS1|BJS|FLNMS|GRACILE|Hs.6719|PTD|h-BCS	P1269	BCS1 homolog, ubiquinol-cytochrome c reductase complex chaperone
1669	BCYRN1	0.599038	7.65868	6.9194	200.075	120.587	chrX	70430035	70948962	191	-	NR_001568	lncRNA	BC200|BC200a|NCRNA00004	.	brain cytoplasmic RNA 1
1670	BDH1	0.932472	3.64963	3.54877	11.4928	10.7516	chr3	197236654	197300194	3689	-	NM_004051	protein_coding	BDH|MGC2723|MGC4347|MGC9788|SDR9C1	P283	3-hydroxybutyrate dehydrogenase, type 1
1671	BDH2	1.31726	1.77752	2.17506	2.41581	3.53057	chr4	103998782	104021024	2920	-	NM_020139	protein_coding	DHRS6|EFA6R|FLJ13261|PRO20933|SDR15C1|UCPA-OR|UNQ6308	P10394	3-hydroxybutyrate dehydrogenase, type 2
1672	BDKRB1	1.67	0.000291754	0.74014	0	0.672696	chr14	96722547	96731100	1301	+	NM_000710	protein_coding	B1BKR|B1R|BKB1R|BKR1|BRADYB1	P12032	bradykinin receptor B1
1673	BDKRB2	1.16178	0.134563	0.350897	0.0966342	0.277065	chr14	96671135	96710666	4197	+	NM_000623	protein_coding	B2R|BK-2|BK2|BKR2|BRB2|DKFZp686O088	P5376	bradykinin receptor B2
1674	BDNF	1.30906	1.81816	2.20669	2.51148	3.63323	chr11	27676442	27743605	7639	-	NM_001709	protein_coding	MGC34632	P1584	brain-derived neurotrophic factor
1675	BDNF-AS	1.32853	1.67901	2.08884	2.18933	3.26898	chr11	27528399	27719718	2949	+	NR_033312	lncRNA	.	.	BDNF antisense RNA
1676	BDP1	1.047	4.49189	4.55815	21.3956	22.6574	chr5	70751442	70863649	11075	+	NM_018429	protein_coding	DKFZp686C01233|DKFZp686K0831|HSA238520|KIAA1241|KIAA1689|TAF3B1|TFC5|TFIIIB''|TFIIIB150|TFIIIB90|TFNR	P28249	B double prime 1, subunit of RNA polymerase III transcription initiation factor IIIB
1677	BEAN1	0.999629	0.000535341	0	0	0	chr16	66461200	66527432	3554	+	NM_001197224	protein_coding	.	P23299	brain expressed, associated with NEDD4, 1
1678	BEAN1-AS1	1	0	0	0	0	chr16	66503699	66510305	483	-	NR_109960	lncRNA	.	.	BEAN1 antisense RNA 1
1679	BECN1	0.914689	4.01856	3.88991	15.1329	13.8867	chr17	40962150	40976310	2143	-	NM_003766	protein_coding	ATG6|VPS30|beclin1	P15486	beclin 1
1680	BECN2	1	0	0	0	0	chr1	242121069	242122364	1296	+	NM_001290693	protein_coding	.	P32732	beclin 2
1681	BEGAIN	0.707067	1.8122	1.31212	2.49828	1.49193	chr14	101003484	101036131	2676	-	NM_020836	protein_coding	KIAA1446	P8385	brain enriched guanylate kinase associated
1682	BEND2	0.999971	4.16725e-05	0	0	0	chrX	18181051	18239024	4784	-	NM_153346	protein_coding	CXorf20|MGC33653	P10452	BEN domain containing 2
1683	BEND3	0.67827	2.97156	2.41149	6.81208	4.34086	chr6	107386385	107435636	6660	-	NM_001080450	protein_coding	KIAA1553|RP11-59I9.2	P25297	BEN domain containing 3
1684	BEND3P3	0.77527	3.83731	3.47008	13.2288	10.1284	chr10	81442731	81448650	5920	+	NR_027512	misc_RNA	.	.	BEN domain containing 3 pseudogene 3
1685	BEND4	1.00621	4.03363	4.04257	15.3025	15.5475	chr4	42112870	42154895	9020	-	NM_207406	protein_coding	CCDC4|FLJ35632|FLJ43965|MGC157807|MGC157808	P12632	BEN domain containing 4
1686	BEND5	0.503468	2.51492	1.52489	4.69463	1.88807	chr1	49193195	49242641	1767	-	NM_024603	protein_coding	C1orf165|FLJ11588	P22036	BEN domain containing 5
1687	BEND6	0.727886	0.829844	0.371629	0.773837	0.295765	chr6	56819773	56892142	2698	+	NM_152731	protein_coding	C6orf65|FLJ30162|bA203B9.1	P22358	BEN domain containing 6
1688	BEND7	1.31389	2.58834	2.98219	4.98843	6.93131	chr10	13480484	13544976	3394	-	NM_152751	protein_coding	C10orf30|FLJ40283|MGC35247	P6224	BEN domain containing 7
1689	BEST1	0.685359	0.917061	0.371993	0.881215	0.298036	chr11	61717356	61731935	2679	+	NM_004183	protein_coding	ARB|BEST|BMD|RP50|TU15B|VMD2	P3160	bestrophin 1
1690	BEST2	1.21511	9.54901e-05	0.281184	0	0.216222	chr19	12863407	12869271	1910	+	NM_017682	protein_coding	FLJ20132|VMD2L1	P18769	bestrophin 2
1691	BEST3	0.993246	0.35958	0.349803	0.281536	0.275736	chr12	70037288	70093196	5388	-	NM_001282614	protein_coding	MGC13168|MGC40411|VMD2L3	P14687	bestrophin 3
1692	BEST4	0.82976	0.269233	0	0.204069	0	chr1	45249257	45253426	2096	-	NM_153274	protein_coding	MGC126872|VMD2L2	P13236	bestrophin 4
1693	BET1	2.01116	1.72688	2.7349	2.29649	5.67986	chr7	93621000	93633690	3061	-	NM_005868	protein_coding	DKFZp781C0425|HBET1	P18581	Bet1 golgi vesicular membrane trafficking protein
1694	BET1L	0.357946	3.41312	1.93093	9.60751	2.82962	chr11	202924	207422	2815	-	NM_001098787	protein_coding	BET1L1|GOLIM3|GS15|HSPC197	P7715	Bet1 golgi vesicular membrane trafficking protein like
1695	BEX1	0.945527	6.92554	6.84473	119.967	114.45	chrX	102317581	102319168	862	-	NM_018476	protein_coding	BEX2|HBEX2|HGR74-h	P18585	brain expressed X-linked 1
1696	BEX2	0.660345	4.80646	4.20775	26.8507	17.5596	chrX	102564274	102565974	1757	-	NM_032621	protein_coding	BEX1|DJ79P11.1	P7190	brain expressed X-linked 2
1697	BEX4	1.28649	4.78301	5.14645	26.3999	34.5704	chrX	102470020	102472128	1282	+	NM_001127688	protein_coding	BEXL1|FLJ10097	P13301	brain expressed X-linked 4
1698	BEX5	1	0	0	0	0	chrX	101408679	101410986	1017	-	NM_001159560	protein_coding	MGC104434|MGC126446|NGFRAP1L1	P7164	brain expressed X-linked 5
1699	BFAR	0.867088	4.10927	3.90352	16.1775	14.0299	chr16	14726668	14763093	3043	+	NM_016561	protein_coding	BAR|RNF47	P675	bifunctional apoptosis regulator
1700	BFSP1	1.18193	0.000815977	0.241957	0	0.184148	chr20	17474550	17549865	3278	-	NM_001161705	protein_coding	CP115|CP94|LIFL-H	P22611	beaded filament structural protein 1
1701	BFSP2	1	0	0	0	0	chr3	133118839	133194056	1577	+	NM_003571	protein_coding	CP47|CP49|LIFL-L|MGC142078|MGC142080|PHAKOSIN	P11413	beaded filament structural protein 2
1702	BGLAP	2.95907	1.66319	3.22834	2.1553	8.39933	chr1	156211753	156212086	334	+	NM_199173	protein_coding	BGP|OC|PMF1	P23425	bone gamma-carboxyglutamate protein
1703	BGLT3	1	0	0	0	0	chr11	5265784	5266776	993	-	NR_121648	lncRNA	.	.	beta globin locus transcript 3 (non-protein coding)
1704	BGN	1.81227	0.00362088	0.861417	0	0.82329	chrX	152760347	152775004	2444	+	NM_001711	protein_coding	DSPG1|PG-S1|PGI|SLRR1A	P13399	biglycan
1705	BHLHA15	0.563341	0.82792	0	0.771536	0	chr7	97841566	97842271	706	+	NM_177455	protein_coding	BHLHB8|MIST1	P4924	basic helix-loop-helix family member a15
1706	BHLHA9	1	0	0	0	0	chr17	1173858	1174565	708	+	NM_001164405	protein_coding	BHLHF42	P5705	basic helix-loop-helix family member a9
1707	BHLHB9	1.15076	2.72109	2.92369	5.5654	6.61686	chrX	101975642	102007369	4292	+	NM_030639	protein_coding	KIAA1701|p60TRP	P26954	basic helix-loop-helix domain containing, class B, 9
1708	BHLHE22	0.604476	2.28849	1.56225	3.8676	1.9635	chr8	65492795	65496191	3397	+	NM_152414	protein_coding	BHLHB5|Beta3|CAGL85|TNRC20	P24274	basic helix-loop-helix family member e22
1709	BHLHE23	1.43077	0.000189432	0.516983	0	0.432653	chr20	61637331	61638387	1057	-	NM_080606	protein_coding	BETA4|BHLHB4|bA305P22.3	P14126	basic helix-loop-helix family member e23
1710	BHLHE40	1.1089	2.56892	2.71806	4.9096	5.60374	chr3	5021097	5026865	3034	+	NM_003670	protein_coding	BHLHB2|DEC1|FLJ99214|SHARP-2|STRA13|Stra14	P27846	basic helix-loop-helix family member e40
1711	BHLHE40-AS1	0.838224	0.254592	0	0.191854	0	chr3	4938493	5021646	2482	-	NR_125916	lncRNA	.	.	BHLHE40 antisense RNA 1
1712	BHLHE41	0.671868	1.66354	1.08979	2.1582	1.1344	chr12	26272959	26278003	3780	-	NM_030762	protein_coding	BHLHB3|DEC2|SHARP1|hDEC2	P1964	basic helix-loop-helix family member e41
1713	BHMG1	1	0	0	0	0	chr19	46236509	46267797	2754	+	NM_001310124	protein_coding	.	P35480	basic helix-loop-helix and HMG-box containing 1
1714	BHMT	0.855312	0.225477	0	0.168127	0	chr5	78407604	78428113	2500	+	NM_001713	protein_coding	BHMT1	P129	betaine--homocysteine S-methyltransferase
1715	BHMT2	1.48716	0.000859438	0.573417	0	0.490662	chr5	78365547	78385897	2651	+	NM_001178005	protein_coding	FLJ20001	P21438	betaine--homocysteine S-methyltransferase 2
1716	BICC1	1.31885	1.46847	1.86775	1.758	2.66047	chr10	60272904	60591197	5471	+	NM_001080512	protein_coding	DKFZp686I21119	P24604	BicC family RNA binding protein 1
1717	BICD1	1.11446	6.43027	6.58662	84.8193	95.5343	chr12	32260185	32531141	3479	+	NM_001003398	protein_coding	BICD	P34318	BICD cargo adaptor 1
1718	BICD2	0.725351	3.61029	3.14704	11.1591	7.89492	chr9	95473645	95527083	4625	-	NM_015250	protein_coding	KIAA0699|bA526D8.1	P27730	BICD cargo adaptor 2
1719	BID	0.698953	3.45633	2.9396	9.92893	6.70343	chr22	18216906	18257431	2660	-	NM_001244567	protein_coding	FP497|MGC15319|MGC42355	P13246	BH3 interacting domain death agonist
1720	BIK	4.92257	0.00203536	2.30145	0	3.94235	chr22	43506754	43525718	953	+	NM_001197	protein_coding	BIP1|BP4|NBK	P10985	BCL2 interacting killer
1721	BIN1	0.542186	5.07789	4.19475	32.6162	17.3938	chr2	127805599	127864903	2714	-	NM_139351	protein_coding	AMPH2|AMPHL|DKFZp547F068|MGC10367|SH3P9	P12947	bridging integrator 1
1722	BIN2	1	0	0	0	0	chr12	51674822	51718464	2423	-	NM_001290008	protein_coding	BRAP-1	P25652	bridging integrator 2
1723	BIN3	0.992806	2.57537	2.56495	4.93581	4.93938	chr8	22477947	22526661	1847	-	NM_018688	protein_coding	MGC14978	P14395	bridging integrator 3
1724	BIN3-IT1	0.457196	1.12911	0	1.18095	0	chr8	22497884	22499722	1839	-	NR_027715	lncRNA	.	.	BIN3 intronic transcript 1
1725	BIRC2	1.79311	3.24069	4.08315	8.40865	16.0161	chr11	102217913	102249401	5017	+	NM_001256166	protein_coding	API1|HIAP2|Hiap-2|MIHB|RNF48|c-IAP1|cIAP1	P31759	baculoviral IAP repeat containing 2
1726	BIRC3	0.945151	0.230922	0.149539	0.172528	0.109941	chr11	102188181	102210135	4352	+	NM_001165	protein_coding	AIP1|API2|CIAP2|HAIP1|HIAP1|MALT2|MIHC|RNF49|c-IAP2	P32310	baculoviral IAP repeat containing 3
1727	BIRC5	1.43542	4.01071	4.53219	15.0415	22.2364	chr17	76210277	76221716	2700	+	NM_001168	protein_coding	API4|EPR-1	P34601	baculoviral IAP repeat containing 5
1728	BIRC6	0.901103	5.04172	4.89148	31.7809	28.8112	chr2	32582096	32843965	15702	+	NM_016252	protein_coding	APOLLON|BRUCE|FLJ13726|FLJ13786|KIAA1289	P12696	baculoviral IAP repeat containing 6
1729	BIRC6-AS2	1.05567	3.18666	3.26482	8.06798	8.64709	chr2	32782588	32799885	588	-	NR_125793	lncRNA	.	.	BIRC6 antisense RNA 2
1730	BIRC7	1	0	0	0	0	chr20	61867235	61871859	1567	+	NM_022161	protein_coding	KIAP|LIVIN|ML-IAP|MLIAP|RNF50	P22182	baculoviral IAP repeat containing 7
1731	BIRC8	1	0	0	0	0	chr19	53792854	53794875	2022	-	NM_033341	protein_coding	ILP-2|ILP2|hILP2	P6125	baculoviral IAP repeat containing 8
1732	BISPR	1.88663	0.000509928	0.916318	0	0.890435	chr19	17516495	17526545	1733	+	NR_130766	lncRNA	.	.	BST2 interferon stimulated positive regulator (non-protein coding)
1733	BIVM	0.869733	4.8827	4.68134	28.3626	24.7685	chr13	103451399	103493888	2545	+	NM_017693	protein_coding	FLJ44301|FLJ44556|MGC133326	P35751	basic, immunoglobulin-like variable motif containing
1734	BIVM-ERCC5	1.48953	1.48206	2.05691	1.78331	3.17415	chr13	103459496	103528351	5143	+	NM_001204425	protein_coding	.	P5786	BIVM-ERCC5 readthrough
1735	BLACAT1	0.985285	0.403641	0.382253	0.320067	0.305824	chr1	205404014	205425214	2616	-	NR_103783	lncRNA	.	.	bladder cancer associated transcript 1 (non-protein coding)
1736	BLACE	0.864352	0.428029	0.217719	0.343441	0.164071	chr7	155149683	155160628	2452	-	NR_103545	lncRNA	.	.	B-cell acute lymphoblastic leukemia expressed
1737	BLCAP	1.31252	4.22201	4.61435	17.5715	23.5992	chr20	36145819	36156333	2591	-	NM_001167821	protein_coding	BC10	P24495	bladder cancer associated protein
1738	BLID	1	0	0	0	0	chr11	121986062	121986923	862	-	NM_001001786	protein_coding	BRCC2|MGC163233|MGC163235	P23436	BH3-like motif containing, cell death inducer
1739	BLK	0.583087	0.982856	0.20464	0.970675	0.154579	chr8	11351521	11422108	2590	+	NM_001715	protein_coding	MGC10442|MODY11	P9446	BLK proto-oncogene, Src family tyrosine kinase
1740	BLM	1.08288	4.03822	4.15309	15.3528	16.8661	chr15	91260558	91358692	4964	+	NM_000057	protein_coding	BS|MGC126616|MGC131618|MGC131620|RECQ2|RECQL2|RECQL3	P23998	Bloom syndrome RecQ like helicase
1741	BLMH	0.625216	4.16655	3.48898	16.8767	10.2759	chr17	28575213	28619184	2537	-	NM_000386	protein_coding	BH|BMH	P7731	bleomycin hydrolase
1742	BLNK	1	0	0	0	0	chr10	97951455	98031273	1906	-	NR_047682	protein_coding	AGM4|BASH|BLNK-S|LY57|MGC111051|SLP-65|SLP65	.	B-cell linker
1743	BLOC1S1	0.468691	3.64487	2.55158	11.4608	4.88538	chr12	56109818	56113491	1004	+	NM_001487	protein_coding	BLOS1|FLJ39337|FLJ97089|GCN5L1|MGC87455|MICoA|RT14	P20211	biogenesis of lysosomal organelles complex 1 subunit 1
1744	BLOC1S1-RDH5	2.34786	0.841182	2.07253	0.784902	3.21996	chr12	56109818	56109980	163	+	NR_037658	lncRNA	.	.	BLOC1S1-RDH5 readthrough
1745	BLOC1S2	1.42681	2.59548	3.10827	5.01704	7.65666	chr10	102033035	102046469	2849	-	NM_001282439	protein_coding	BLOS2|FLJ30135|MGC10120|RP11-316M21.4	P10457	biogenesis of lysosomal organelles complex 1 subunit 2
1746	BLOC1S3	1.48013	1.70764	2.27336	2.25545	3.84833	chr19	45682003	45685058	2600	+	NM_212550	protein_coding	BLOS3|FLJ26641|FLJ26676|HPS8|RP	P32259	biogenesis of lysosomal organelles complex 1 subunit 3
1747	BLOC1S4	1.45124	1.96162	2.49891	2.87843	4.6734	chr4	6717842	6719387	1546	+	NM_018366	protein_coding	.	P15786	biogenesis of lysosomal organelles complex 1 subunit 4
1748	BLOC1S5	1.25838	3.1692	3.50077	7.95478	10.365	chr6	8013800	8054605	2365	-	NM_201280	protein_coding	.	P2749	biogenesis of lysosomal organelles complex 1 subunit 5
1749	BLOC1S5-TXNDC5	0.999123	0.00126618	0	0	0	chr6	7881483	8064647	2167	-	NR_037616	lncRNA	.	.	BLOC1S5-TXNDC5 readthrough (NMD candidate)
1750	BLOC1S6	2.11767	4.97783	6.06031	30.3579	66.019	chr15	45879417	45901909	3941	+	NM_012388	protein_coding	.	P25617	biogenesis of lysosomal organelles complex 1 subunit 6
1751	BLVRA	0.724013	3.6955	3.22959	11.9029	8.41604	chr7	43798272	43846941	1175	+	NM_001253823	protein_coding	BLVR|BVR|BVRA	P21869	biliverdin reductase A
1752	BLVRB	0.999629	0.00053563	0	0	0	chr19	40953691	40971725	856	-	NM_000713	protein_coding	BVRB|FLR|MGC117413|SDR43U1	P32097	biliverdin reductase B
1753	BLZF1	1.07579	3.29546	3.40086	8.77393	9.60524	chr1	169337194	169365780	2316	+	NM_003666	protein_coding	GOLGIN-45|JEM-1|JEM-1s|JEM1|MGC22497	P11992	basic leucine zipper nuclear factor 1
1754	BMF	1.11439	1.98892	2.14517	2.95544	3.43736	chr15	40380091	40401075	8859	-	NM_001003943	protein_coding	FLJ00065	P12404	Bcl2 modifying factor
1755	BMI1	1.59003	4.34742	5.01647	19.2595	31.503	chr10	22610139	22620414	3430	+	NM_005180	protein_coding	MGC12685|PCGF4|RNF51	P15012	BMI1 proto-oncogene, polycomb ring finger
1756	BMP1	0.507219	3.17977	2.20045	8.02257	3.61583	chr8	22022653	22069840	4408	+	NM_001199	protein_coding	FLJ44432|PCOLC|PCP|PCP2|TLD	P25218	bone morphogenetic protein 1
1757	BMP10	1	0	0	0	0	chr2	69092613	69098649	1584	-	NM_014482	protein_coding	MGC126783	P16142	bone morphogenetic protein 10
1758	BMP15	1	0	0	0	0	chrX	50653735	50659641	1262	+	NM_005448	protein_coding	GDF9B|ODG2|POF4	P27714	bone morphogenetic protein 15
1759	BMP2	0.999895	0.000152065	0	0	0	chr20	6748745	6760910	3150	+	NM_001200	protein_coding	BMP2A	P19608	bone morphogenetic protein 2
1760	BMP2K	2.68476	2.07616	3.50095	3.19667	10.3646	chr4	79697532	79833341	3806	+	NM_198892	protein_coding	BIKE|DKFZp434K0614|DKFZp434P0116	P27418	BMP2 inducible kinase
1761	BMP3	1.0564	0.766372	0.845533	0.697651	0.800186	chr4	81952119	81978685	5734	+	NM_001201	protein_coding	BMP-3A	P18604	bone morphogenetic protein 3
1762	BMP4	0.615265	1.01073	0.31001	1.01094	0.241334	chr14	54416455	54423554	2151	-	NM_130850	protein_coding	BMP2B|BMP2B1|MCOPS6|OFC11|ZYME	P10358	bone morphogenetic protein 4
1763	BMP5	0.999872	0.000184916	0	0	0	chr6	55620238	55740375	2170	-	NM_021073	protein_coding	MGC34244	P11954	bone morphogenetic protein 5
1764	BMP6	0.741443	1.13894	0.707347	1.19742	0.635782	chr6	7727011	7881961	3105	+	NM_001718	protein_coding	VGR|VGR1	P3927	bone morphogenetic protein 6
1765	BMP7	1.05415	3.59077	3.66685	10.9903	11.7561	chr20	55743809	55841707	4031	-	NM_001719	protein_coding	OP-1	P26557	bone morphogenetic protein 7
1766	BMP7-AS1	0.999217	0.00113013	0	0	0	chr20	55788752	55790922	1012	+	NR_110631	lncRNA	.	.	BMP7 antisense RNA 1
1767	BMP8A	1.36047	0.94868	1.39278	0.925019	1.63225	chr1	39957318	39995541	5626	+	NM_181809	protein_coding	FLJ14351|FLJ45264	P34454	bone morphogenetic protein 8a
1768	BMP8B	0.900123	6.98921	6.8374	125.421	113.869	chr1	40223903	40254533	3773	-	NM_001720	protein_coding	BMP8|MGC131757|OP2	P18861	bone morphogenetic protein 8b
1769	BMPER	0.999718	0.000406271	0	0	0	chr7	33944523	34195484	5031	+	NM_133468	protein_coding	CRIM3|CV-2|CV2	P27956	BMP binding endothelial regulator
1770	BMPR1A	1.03692	4.68164	4.73394	24.5427	25.7242	chr10	88516396	88684945	3616	+	NM_004329	protein_coding	10q23del|ACVRLK3|ALK3|CD292|SKR5	P23573	bone morphogenetic protein receptor type 1A
1771	BMPR1B	1.81664	3.23272	4.094	8.35578	16.1463	chr4	95679128	96079601	5944	+	NM_001203	protein_coding	ALK-6|ALK6|CDw293	P9101	bone morphogenetic protein receptor type 1B
1772	BMPR1B-AS1	1	0	0	0	0	chr4	95664819	95678684	643	-	NR_121610	lncRNA	.	.	BMPR1B antisense RNA 1 (head to head)
1773	BMPR2	1.47135	4.27753	4.83467	18.301	27.6558	chr2	203241050	203432474	12070	+	NM_001204	protein_coding	BMPR-II|BMPR3|BMR2|BRK-3|FLJ41585|FLJ76945|PPH1|T-ALK	P1973	bone morphogenetic protein receptor type 2
1774	BMS1	1.14604	3.66843	3.86508	11.6553	13.6325	chr10	43277954	43330385	8048	+	NM_014753	protein_coding	BMS1L|KIAA0187	P16089	BMS1, ribosome biogenesis factor
1775	BMS1P17	1	0	0	0	0	chr14	19670792	19904572	1039	-	NR_073460_2	misc_RNA	.	.	BMS1, ribosome biogenesis factor pseudogene 17
1776	BMS1P18	3.82237	0.00140882	1.93588	0	2.83499	chr14	19670792	19681016	725	-	NR_073459_1	misc_RNA	.	.	BMS1, ribosome biogenesis factor pseudogene 18
1777	BMS1P20	0.916895	4.23435	4.10918	17.7355	16.3305	chr22	22652463	22677324	2011	+	NR_027293	misc_RNA	.	.	BMS1, ribosome biogenesis factor pseudogene 20
1778	BMS1P21	0.999555	0.000641866	0	0	0	chr10	81664654	81691557	743	+	NR_033857	misc_RNA	.	.	BMS1, ribosome biogenesis factor pseudogene 21
1779	BMS1P4	1.12486	3.7178	3.88755	12.0942	13.8641	chr10	75458909	75490272	1960	-	NR_026592	misc_RNA	BMS1LP4	.	BMS1, ribosome biogenesis factor pseudogene 4
1780	BMS1P5	1.16883	3.00497	3.23003	6.99123	8.42072	chr10	46737613	48952629	8467	-	NR_003611_1	misc_RNA	BMS1LP5	.	BMS1, ribosome biogenesis factor pseudogene 5
1781	BMS1P6	0.991848	0.229997	0.218188	0.171788	0.164187	chr10	47225571	48203780	9392	-	NR_024495	misc_RNA	BMS1LP6	.	BMS1, ribosome biogenesis factor pseudogene 6
1782	BMX	1	0	0	0	0	chrX	15518900	15574652	2620	+	NM_203281	protein_coding	ETK|PSCTK2|PSCTK3	P21540	BMX non-receptor tyrosine kinase
1783	BNC1	0.809252	0.526531	0.221191	0.437628	0.167285	chr15	83924655	83953468	4935	-	NM_001301206	protein_coding	BNC|BSN1|HsT19447	P33518	basonuclin 1
1784	BNC2	0.994262	2.24749	2.23919	3.72919	3.7388	chr9	16409501	16870786	12926	-	NM_017637	protein_coding	BSN2|DKFZp686A01127|FLJ20043|FLJ34928	P23310	basonuclin 2
1785	BNIP1	0.259135	1.94822	0	2.84525	0	chr5	172571445	172591390	1386	+	NM_013978	protein_coding	NIP1|SEC20|TRG-8	P19227	BCL2/adenovirus E1B 19kDa interacting protein 1
1786	BNIP2	1.19378	4.58362	4.83916	22.8639	27.7459	chr15	59955062	59981642	2517	-	NM_004330	protein_coding	BNIP-2|NIP2	P34400	BCL2/adenovirus E1B 19kDa interacting protein 2
1787	BNIP3	1.47694	4.28339	4.84599	18.3798	27.8812	chr10	133781187	133795517	1633	-	NM_004052	protein_coding	NIP3	P29452	BCL2/adenovirus E1B 19kDa interacting protein 3
1788	BNIP3L	1.71222	3.88449	4.66036	13.6987	24.392	chr8	26240523	26270644	3500	+	NM_004331	protein_coding	BNIP3a|NIX	P27707	BCL2/adenovirus E1B 19kDa interacting protein 3-like
1789	BNIPL	1.35212	1.26682	1.70205	1.39867	2.26288	chr1	151009029	151020076	2508	+	NM_001159642	protein_coding	BNIP-S|BNIPL-1|BNIPL-2|PP753	P33642	BCL2/adenovirus E1B 19kD interacting protein like
1790	BOC	0.996891	2.13704	2.13254	3.38233	3.3996	chr3	112930312	113006310	5027	+	NM_001301867	protein_coding	.	P29829	BOC cell adhesion associated, oncogene regulated
1791	BOD1	0.999356	4.8599	4.85897	27.9004	28.1452	chr5	173034148	173043666	1934	-	NM_001159651	protein_coding	FAM44B	P23713	biorientation of chromosomes in cell division 1
1792	BOD1L1	0.947663	4.56823	4.49067	22.6109	21.5786	chr4	13570366	13629328	10542	-	NM_148894	protein_coding	.	P26257	biorientation of chromosomes in cell division 1 like 1
1793	BOD1L2	1	0	0	0	0	chr18	54814293	54817639	3347	+	NM_001257964	protein_coding	.	P16362	biorientation of chromosomes in cell division 1 like 2
1794	BOK	0.54784	2.0059	1.13773	3.00202	1.20777	chr2	242498146	242513553	2647	+	NM_032515	protein_coding	BCL2L9|BOKL|MGC4631	P31836	BCL2-related ovarian killer
1795	BOK-AS1	1	0	0	0	0	chr2	242483801	242498558	826	-	NR_033346	lncRNA	.	.	BOK antisense RNA 1
1796	BOLA1	4.56106	1.13418	3.32355	1.18518	9.04533	chr1	149871155	149872348	857	+	NM_016074	protein_coding	MGC75015|RP11-196G18.18|hBolA	P13304	bolA family member 1
1797	BOLA2	1	0	0	0	0	chr16	29464914	30205627	1152	-	NM_001031827	protein_coding	BOLA2A|My016	P26827	bolA family member 2
1798	BOLA3	3.35787	1.31297	3.06051	1.47341	7.37214	chr2	74362528	74375039	554	-	NM_212552	protein_coding	.	P5655	bolA family member 3
1799	BOLA3-AS1	0.637481	4.60816	3.95861	23.2781	14.6142	chr2	74375108	74379516	4225	+	NR_045636	lncRNA	.	.	BOLA3 antisense RNA 1 (head to head)
1800	BOLL	0.999938	8.88502e-05	0	0	0	chr2	198591603	198650938	3514	-	NM_001284361	protein_coding	BOULE	P14568	boule homolog, RNA binding protein
1801	BOP1	0.685462	5.21415	4.6693	35.9463	24.5557	chr8	145486002	145515120	2427	-	NM_015201	protein_coding	KIAA0124	P31414	block of proliferation 1
1802	BORA	0.920192	2.05407	1.93408	3.13669	2.83491	chr13	73301887	73330336	3293	+	NM_024808	protein_coding	.	P20815	bora, aurora kinase A activator
1803	BPESC1	1	0	0	0	0	chr3	138823027	138844005	3514	+	NR_026783	lncRNA	NCRNA00187	.	blepharophimosis, epicanthus inversus and ptosis, candidate 1 (non-protein coding)
1804	BPGM	2.03522	2.37209	3.39727	4.15519	9.57244	chr7	134331531	134364567	2230	+	NM_001293085	protein_coding	.	P23291	bisphosphoglycerate mutase
1805	BPHL	1.1251	3.09945	3.2695	7.53241	8.6819	chr6	3118610	3153432	2160	+	NR_026648	protein_coding	BPH-RP|MCNAA|MGC125930|MGC41865|VACVASE	.	biphenyl hydrolase-like (serine hydrolase)
1806	BPI	1	0	0	0	0	chr20	36932552	36965905	1845	+	NM_001725	protein_coding	.	P5339	bactericidal/permeability-increasing protein
1807	BPIFA1	1	0	0	0	0	chr20	31823802	31831115	1413	+	NM_130852	protein_coding	.	P30571	BPI fold containing family A member 1
1808	BPIFA2	1	0	0	0	0	chr20	31755960	31769223	1052	+	NM_080574	protein_coding	.	P21171	BPI fold containing family A member 2
1809	BPIFA3	1	0	0	0	0	chr20	31805116	31815612	1181	+	NM_001042439	protein_coding	.	P305	BPI fold containing family A member 3
1810	BPIFA4P	1	0	0	0	0	chr20	31781411	31798268	1203	+	NR_026760	misc_RNA	.	.	BPI fold containing family A member 4, pseudogene
1811	BPIFB1	1	0	0	0	0	chr20	31870941	31897684	1727	+	NM_033197	protein_coding	.	P34471	BPI fold containing family B member 1
1812	BPIFB2	1	0	0	0	0	chr20	31595384	31611515	1920	+	NM_025227	protein_coding	.	P20420	BPI fold containing family B member 2
1813	BPIFB3	1	0	0	0	0	chr20	31643137	31661443	1556	+	NM_182658	protein_coding	.	P35850	BPI fold containing family B member 3
1814	BPIFB4	1	0	0	0	0	chr20	31669318	31699557	2174	+	NM_182519	protein_coding	.	P34166	BPI fold containing family B member 4
1815	BPIFB6	1	0	0	0	0	chr20	31619454	31631853	1362	+	NM_174897	protein_coding	.	P20566	BPI fold containing family B member 6
1816	BPIFC	1	0	0	0	0	chr22	32809834	32853373	1980	-	NM_174932	protein_coding	.	P30632	BPI fold containing family C
1817	BPNT1	2.01376	3.31098	4.32088	8.87779	19.0647	chr1	220230824	220263195	2675	-	NM_001286150	protein_coding	PIP	P15972	3'(2'), 5'-bisphosphate nucleotidase 1
1818	BPTF	0.904358	6.47436	6.32933	87.481	79.7689	chr17	65821780	65980494	10863	+	NM_182641	protein_coding	FAC1|FALZ|NURF301	P727	bromodomain PHD finger transcription factor
1819	BPY2B	1	0	0	0	0	chrY	25130410	27198251	1235	+	NM_001002760_1	protein_coding	BPY2|BPY2C|VCY2|VCY2B	P29549	basic charge, Y-linked, 2B
1820	BRAF	0.895566	3.87984	3.72072	13.6535	12.2398	chr7	140433813	140624564	2946	-	NM_004333	protein_coding	B-RAF1|BRAF1|FLJ95109|MGC126806|MGC138284|RAFB1	P8809	B-Raf proto-oncogene, serine/threonine kinase
1821	BRAP	1.29229	3.21723	3.58716	8.25713	11.0671	chr12	112079950	112123800	4036	-	NM_006768	protein_coding	BRAP2|IMP|RNF52	P18467	BRCA1 associated protein
1822	BRAT1	0.677814	3.84722	3.28618	13.3276	8.79671	chr7	2577444	2595392	3013	-	NM_152743	protein_coding	.	P11838	BRCA1 associated ATM activator 1
1823	BRCA1	0.842714	4.06462	3.81774	15.6523	13.1637	chr17	41196312	41277500	7757	-	NM_007299	protein_coding	BRCAI|BRCC1|BROVCA1|IRIS|PNCA4|PSCP|RNF53	P1877	breast cancer 1
1824	BRCA2	1.3998	2.61645	3.10168	5.10525	7.61718	chr13	32889617	32973809	11386	+	NM_000059	protein_coding	BRCC2|BROVCA2|FACD|FAD|FAD1|FANCB|FANCD|FANCD1|GLM3|PNCA2	P30234	breast cancer 2
1825	BRCAT107	2.31365	1.45269	2.66286	1.72591	5.35432	chr5	44495246	44510384	1100	-	NR_131946	lncRNA	.	.	breast cancer-associated transcript 107
1826	BRCAT54	1.85742	1.02735	1.92065	1.03144	2.79717	chr5	44744430	44808895	1391	-	NR_109863	lncRNA	.	.	breast cancer-associated transcript 54
1827	BRCC3	1.32096	3.12605	3.52764	7.69311	10.5757	chrX	154299695	154351349	2987	+	NM_001242640	protein_coding	BRCC36|C6.1A|CXorf53	P35801	BRCA1/BRCA2-containing complex subunit 3
1828	BRD1	0.814106	4.87749	4.58078	28.2543	23.0356	chr22	50166926	50221196	4369	-	NM_001304808	protein_coding	BRL|BRPF1|BRPF2|DKFZp686F0325	P31643	bromodomain containing 1
1829	BRD2	0.805169	6.06936	5.75672	65.8271	53.3078	chr6	32936437	32949282	5447	+	NM_005104_4	protein_coding	D6S113E|DKFZp686N0336|FLJ31942|FSH|FSRG1|KIAA9001|NAT|RING3|RNF3	P20224	bromodomain containing 2
1830	BRD3	1.03205	4.11081	4.15632	16.1965	16.9066	chr9	136895446	136933141	5635	-	NM_007371	protein_coding	FLJ23227|FLJ41328|KIAA0043|ORFX|RING3L	P3120	bromodomain containing 3
1831	BRD4	1.02011	4.76713	4.79586	26.0989	26.899	chr19	15348301	15391262	7453	-	NM_058243	protein_coding	CAP|HUNK1|HUNKI|MCAP	P28034	bromodomain containing 4
1832	BRD7	0.886598	4.64004	4.46639	23.8165	21.2018	chr16	50352929	50402845	2309	-	NM_001173984	protein_coding	BP75|CELTIX1|NAG4	P20504	bromodomain containing 7
1833	BRD7P3	0.486458	1.44356	0.403946	1.71035	0.326834	chr6	118822536	118824996	2461	+	NR_002730	misc_RNA	BP75|MGC42164	.	bromodomain containing 7 pseudogene 3
1834	BRD8	1.50011	4.55802	5.14309	22.4422	34.4876	chr5	137475459	137514358	4731	-	NM_139199	protein_coding	SMAP|SMAP2|p120	P18000	bromodomain containing 8
1835	BRD9	0.822288	5.11778	4.83549	33.5582	27.6752	chr5	863850	892939	2740	-	NM_023924	protein_coding	DKFZp434D0711|DKFZp686L0539|FLJ43530|LAVS3040|PRO9856	P19670	bromodomain containing 9
1836	BRDT	1	0	0	0	0	chr1	92414928	92479985	3329	+	NM_001242807	protein_coding	BRD6|CT9	P28770	bromodomain testis associated
1837	BRDTP1	1	0	0	0	0	chrX	95592085	95592901	817	-	NR_003539	misc_RNA	.	.	bromodomain testis associated pseudogene 1
1838	BRE	0.820274	4.01316	3.72734	15.0681	12.3041	chr2	28113482	28561767	2526	+	NM_199191	protein_coding	BRCC4|BRCC45	P33495	brain and reproductive organ-expressed (TNFRSF1A modulator)
1840	BREA2	1.91598	0.00248098	0.94056	0	0.925007	chr8	144779285	144780583	1002	+	NR_015445	lncRNA	.	.	breast cancer estrogen-induced apoptosis 2
1839	BRE-AS1	1.38592	0.342282	0.813131	0.265454	0.760631	chr2	28112323	28113981	1659	-	NR_028308	lncRNA	.	.	BRE antisense RNA 1
1841	BRF1	0.593482	3.26174	2.50902	8.54762	4.71742	chr14	105675623	105781914	5353	-	NM_001519	protein_coding	BRF|FLJ42674|FLJ43034|GTF3B|MGC105048|TAF3B2|TAF3C|TAFIII90|TF3B90|TFIIIB90|hBRF	P33462	BRF1, RNA polymerase III transcription initiation factor 90 kDa subunit
1842	BRF2	0.657404	2.62855	2.0234	5.15978	3.08073	chr8	37701398	37707431	2000	-	NM_018310	protein_coding	BRFU|FLJ11052|TFIIIB50	P5910	BRF2, RNA polymerase III transcription initiation factor 50 kDa subunit
1843	BRI3	1.18941	3.96181	4.21205	14.5084	17.6116	chr7	97910979	97922275	1116	+	NM_001159491	protein_coding	I3	P18747	brain protein I3
1844	BRI3BP	0.819167	3.38617	3.0984	9.40795	7.60074	chr12	125478194	125510349	1272	+	NM_080626	protein_coding	BNAS1|HCCR-2|KG19	P16839	BRI3 binding protein
1845	BRICD5	0.552222	3.61702	2.76034	11.2218	5.8015	chr16	2259254	2261069	1031	-	NM_182563	protein_coding	.	P5268	BRICHOS domain containing 5
1846	BRINP1	1.34383	1.19976	1.62612	1.28988	2.09545	chr9	121928908	122131739	3196	-	NM_014618	protein_coding	.	P15428	BMP/retinoic acid inducible neural specific 1
1847	BRINP2	0.788776	1.22828	0.885968	1.3372	0.851943	chr1	177140524	177251558	3667	+	NM_021165	protein_coding	.	P16343	BMP/retinoic acid inducible neural specific 2
1848	BRINP3	0.999772	0.000329075	0	0	0	chr1	190066797	190446759	2884	-	NM_199051	protein_coding	.	P21023	BMP/retinoic acid inducible neural specific 3
1849	BRIP1	0.756733	4.53924	4.1371	22.1413	16.6723	chr17	59756547	59940920	8166	-	NM_032043	protein_coding	BACH1|FANCJ|FLJ90232|MGC126521|MGC126523|OF	P22665	BRCA1 interacting protein C-terminal helicase 1
1850	BRIX1	0.553799	4.55575	3.70319	22.4133	12.0808	chr5	34915820	34925787	1273	+	NM_018321	protein_coding	BRIX|BXDC2|FLJ11100	P663	BRX1, biogenesis of ribosomes
1851	BRK1	1.19545	4.85676	5.11431	27.8365	33.7879	chr3	10157333	10168874	1176	+	NM_018462	protein_coding	.	P34644	BRICK1, SCAR/WAVE actin nucleating complex subunit
1852	BRMS1	1.09644	2.67708	2.8099	5.37116	6.03639	chr11	66104804	66112582	1355	-	NM_001024957	protein_coding	DKFZp564A063	P19829	breast cancer metastasis suppressor 1
1853	BRMS1L	1.79385	2.55868	3.40174	4.86562	9.60804	chr14	36295597	36341169	2584	+	NM_032352	protein_coding	BRMS1|MGC11296	P2778	breast cancer metastasis-suppressor 1-like
1854	BROX	1.7587	3.29392	4.10843	8.7625	16.3168	chr1	222885895	222908538	4538	+	NR_109927	protein_coding	.	.	BRO1 domain and CAAX motif containing
1855	BRPF1	0.861343	2.99458	2.77923	6.93579	5.89214	chr3	9773434	9789699	4710	+	NM_004634	protein_coding	BR140	P10890	bromodomain and PHD finger containing 1
1856	BRPF3	1.0306	3.37797	3.42146	9.34814	9.75897	chr6	36164550	36200567	6023	+	NM_015695	protein_coding	.	P6822	bromodomain and PHD finger containing 3
1857	BRS3	1	0	0	0	0	chrX	135570125	135574598	1413	+	NM_001727	protein_coding	.	P15054	bombesin like receptor 3
1858	BRSK1	1.10308	3.82903	3.97058	13.1465	14.7419	chr19	55795534	55823903	3081	+	NM_032430	protein_coding	FLJ43009|KIAA1811	P1659	BR serine/threonine kinase 1
1859	BRSK2	0.478967	4.26053	3.19853	18.0806	8.22049	chr11	1411129	1483919	9466	+	NR_046331	protein_coding	C11orf7|FLJ41362|PEN11B|SAD1|STK29	.	BR serine/threonine kinase 2
1860	BRWD1	1.29521	5.24423	5.61742	36.7189	48.3059	chr21	40557404	40685712	10831	-	NM_018963	protein_coding	C21orf107|FLJ43918|N143|WDR9	P15014	bromodomain and WD repeat domain containing 1
1861	BRWD1-AS1	1	0	0	0	0	chr21	40687633	40695144	691	+	NR_046655	lncRNA	.	.	BRWD1 antisense RNA 1
1862	BRWD1-IT2	0.508413	0.975929	0	0.960778	0	chr21	40685833	40686841	1009	+	NR_111942	lncRNA	.	.	BRWD1 intronic transcript 2 (non-protein coding)
1863	BRWD3	1.13857	2.83345	3.02067	6.09715	7.14656	chrX	79924987	80065233	12793	-	NM_153252	protein_coding	BRODL|FLJ33254|FLJ38568|MRX93	P5841	bromodomain and WD repeat domain containing 3
1864	BSCL2	2.36206	1.02402	2.26406	1.02543	3.81985	chr11	62457734	62477091	1993	-	NM_032667	protein_coding	FLJ16651|GNG3LG|HMN5|MGC4694|SPG17	P31311	Berardinelli-Seip congenital lipodystrophy 2 (seipin)
1865	BSDC1	0.628725	4.49417	3.82467	21.4356	13.2289	chr1	32830234	32860062	3438	-	NM_001143890	protein_coding	DKFZp686B09139|FLJ10276	P27310	BSD domain containing 1
1866	BSG	0.841639	7.4673	7.21857	175.092	148.604	chr19	571277	583493	2391	+	NM_198590	protein_coding	5F7|CD147|EMMPRIN|M6|OK|TCSF	P490	basigin (Ok blood group)
1867	BSN	0.670028	4.07831	3.50061	15.8148	10.3676	chr3	49591922	49708982	15959	+	NM_003458	protein_coding	ZNF231	P18378	bassoon presynaptic cytomatrix protein
1868	BSN-AS2	0.986398	0.404645	0.384888	0.321804	0.307481	chr3	49586739	49591799	2603	-	NR_038866	lncRNA	.	.	BSN antisense RNA 2 (head to head)
1869	BSND	1	0	0	0	0	chr1	55464617	55474465	1370	+	NM_057176	protein_coding	BART|DFNB73|MGC119283|MGC119284|MGC119285	P35940	barttin CLCNK type accessory beta subunit
1870	BSPH1	1	0	0	0	0	chr19	48471303	48495427	654	-	NM_001128326	protein_coding	BSP1|ELSPBP2	P8249	binder of sperm protein homolog 1
1871	BSPRY	0.846694	0.240088	0	0.180059	0	chr9	116111812	116133513	2348	+	NM_017688	protein_coding	FLJ20150	P22263	B-box and SPRY domain containing
1872	BST1	0.823404	0.935725	0.655399	0.908272	0.578268	chr4	15704573	15733796	1480	+	NM_004334	protein_coding	CD157	P20123	bone marrow stromal cell antigen 1
1873	BST2	1	0	0	0	0	chr19	17513748	17516457	1019	-	NM_004335	protein_coding	CD317|TETHERIN	P20377	bone marrow stromal cell antigen 2
1874	BSX	1	0	0	0	0	chr11	122848357	122852379	702	-	NM_001098169	protein_coding	BSX1	P9244	brain specific homeobox
1875	BTAF1	0.817103	5.60938	5.31797	47.5864	39.0648	chr10	93683736	93790080	7038	+	NM_003972	protein_coding	KIAA0940|MGC138406|MOT1|TAF(II)170|TAF172|TAFII170	P10780	B-TFIID TATA-box binding protein associated factor 1
1876	BTBD1	1.17825	3.98456	4.22121	14.7567	17.7283	chr15	83685181	83736106	3290	-	NM_001011885	protein_coding	C15orf1|NS5ATP8	P22600	BTB domain containing 1
1877	BTBD10	1.36339	2.22569	2.67289	3.65746	5.40063	chr11	13409543	13484844	2922	-	NM_001297741	protein_coding	GMRP-1|GMRP1|MGC13007	P34214	BTB domain containing 10
1878	BTBD11	0.781047	2.02518	1.66867	3.05532	2.19021	chr12	107712197	108053419	5911	+	NM_001018072	protein_coding	FLJ33957|FLJ42845	P21168	BTB domain containing 11
1879	BTBD16	1	0	0	0	0	chr10	124030821	124097676	1848	+	NM_144587	protein_coding	C10orf87|FLJ25359|MGC129864|MGC129865	P8208	BTB domain containing 16
1880	BTBD17	0.592411	1.75211	0.996778	2.35824	1.00109	chr17	72352555	72357958	1678	-	NM_001080466	protein_coding	BTBD17A|LGALS3BPL	P3127	BTB domain containing 17
1881	BTBD18	1.1979	1.47215	1.73266	1.76426	2.33421	chr11	57510986	57519253	3048	-	NM_001145101	protein_coding	.	P8021	BTB domain containing 18
1882	BTBD19	0.778526	0.361183	0	0.282363	0	chr1	45274154	45279801	1572	+	NM_001136537	protein_coding	.	P11121	BTB domain containing 19
1883	BTBD2	0.856725	4.73076	4.50766	25.4243	21.8483	chr19	1985447	2015702	2618	-	NM_017797	protein_coding	.	P15899	BTB domain containing 2
1884	BTBD3	1.87417	3.06157	3.96782	7.30956	14.7094	chr20	11871371	11907243	4870	+	NM_001282552	protein_coding	KIAA0952|MGC130038|MGC130039|dJ742J24.1	P205	BTB domain containing 3
1885	BTBD6	0.752067	3.21247	2.8014	8.22929	5.99953	chr14	105714879	105717430	1987	+	NM_033271	protein_coding	BDPL	P18813	BTB domain containing 6
1886	BTBD7	0.924168	4.39085	4.27708	19.8819	18.4695	chr14	93703896	93799438	9581	-	NM_001289133	protein_coding	DKFZp686N0544|FUP1|MGC48310	P6705	BTB domain containing 7
1887	BTBD8	1.16972	1.52377	1.74994	1.86486	2.37452	chr1	92545862	92613401	1447	+	NM_183242	protein_coding	.	P15470	BTB domain containing 8
1888	BTBD9	0.904774	2.62494	2.48057	5.14394	4.60171	chr6	38136227	38607924	9334	-	NM_052893	protein_coding	FLJ32945|KIAA1880|MGC120517|MGC120519|MGC120520|dJ322I12.1	P34435	BTB domain containing 9
1889	BTC	1	0	0	0	0	chr4	75671448	75719882	1323	-	NM_001729	protein_coding	.	P16745	betacellulin
1890	BTD	1.20054	3.56782	3.83151	10.8042	13.2942	chr3	15642859	15687328	3020	+	NM_001281723	protein_coding	.	P25670	biotinidase
1891	BTF3	1.18703	7.89862	8.14597	236.457	283.517	chr5	72794250	72801448	1008	+	NM_001207	protein_coding	BETA-NAC|BTF3a|BTF3b|NACB	P2999	basic transcription factor 3
1892	BTF3L4	2.27733	4.35029	5.53764	19.2978	45.6465	chr1	52521857	52556388	4643	+	NM_001243767	protein_coding	MGC23908|MGC88389|RP4-800M22.5	P17703	basic transcription factor 3-like 4
1893	BTF3P11	1	0	0	0	0	chr13	77502585	77503224	640	+	NR_026983	misc_RNA	.	.	basic transcription factor 3 pseudogene 11
1894	BTG1	1.14411	4.0066	4.20083	14.999	17.4661	chr12	92534054	92539673	4680	-	NM_001731	protein_coding	.	P18766	B-cell translocation gene 1, anti-proliferative
1895	BTG2	0.731194	3.58289	3.13121	10.9314	7.79712	chr1	203274664	203278729	2711	+	NM_006763	protein_coding	MGC126063|MGC126064|PC3|TIS21	P19612	BTG family member 2
1896	BTG3	1.45156	4.15286	4.69047	16.7044	24.9283	chr21	18965968	18985268	1594	-	NM_006806	protein_coding	ANA|MGC8928|TOB5|TOB55|TOFA	P32082	BTG family member 3
1897	BTG4	1	0	0	0	0	chr11	111338256	111383079	1013	-	NM_017589	protein_coding	MGC33003|PC3B	P25428	BTG family member 4
1898	BTK	0.999808	0.000276474	0	0	0	chrX	100604435	100645784	3159	-	NM_000061	protein_coding	AGMX1|AT|ATK|BPK|IMD1|MGC126261|MGC126262|PSCTK1|XLA	P16630	Bruton tyrosine kinase
1899	BTLA	1	0	0	0	0	chr3	112182813	112218408	3215	-	NM_001085357	protein_coding	BTLA1|CD272|FLJ16065|MGC129743	P33550	B and T lymphocyte associated
1900	BTN1A1	1.41526	0.372201	0.873265	0.291628	0.835992	chr6	26501495	26510652	2851	+	NM_001732	protein_coding	BT|BTN	P1413	butyrophilin subfamily 1 member A1
1901	BTN2A1	0.72187	4.5793	4.10911	22.7932	16.3327	chr6	26458132	26476849	5392	+	NM_007049	protein_coding	BK14H9.1|BT2.1|BTF1|DJ3E1.1|FLJ36567	P14462	butyrophilin subfamily 2 member A1
1902	BTN2A2	0.940943	3.20629	3.11847	8.18894	7.71982	chr6	26383324	26395100	7121	+	NM_001197238	protein_coding	BT2.2|BTF2|FLJ41908	P28336	butyrophilin subfamily 2 member A2
1903	BTN2A3P	0.612254	1.68305	0.975258	2.20197	0.971032	chr6	26421619	26430816	2483	+	NR_027795	misc_RNA	.	.	butyrophilin subfamily 2 member A3, pseudogene
1904	BTN3A1	1.19446	3.39879	3.65515	9.5004	11.6479	chr6	26402465	26415444	8984	+	NM_007048	protein_coding	BT3.1|BTF5|CD277|MGC141880	P8282	butyrophilin subfamily 3 member A1
1905	BTN3A2	0.849685	1.2134	0.978404	1.31261	0.975017	chr6	26365387	26378548	8582	+	NM_007047	protein_coding	BT3.2|BT3.3|BTF4	P33687	butyrophilin subfamily 3 member A2
1906	BTN3A3	0.866158	1.55587	1.34857	1.93114	1.5537	chr6	26440700	26453643	3021	+	NM_001242803	protein_coding	BTF3	P14474	butyrophilin subfamily 3 member A3
1907	BTNL10	1	0	0	0	0	chr1	228698060	228699989	780	-	NM_001287262	protein_coding	.	P19099	butyrophilin like 10
1908	BTNL2	1	0	0	0	0	chr6	32361116	32374907	1513	-	NM_001304561	protein_coding	BTL-II|HSBLMHC1|SS2	P32954	butyrophilin like 2
1909	BTNL3	1	0	0	0	0	chr5	180415845	180433727	2440	+	NM_197975	protein_coding	BTNLR	P21664	butyrophilin like 3
1910	BTNL8	1	0	0	0	0	chr5	180326077	180377906	2284	+	NM_001159709	protein_coding	FLJ21458|FLJ51528|MGC149619	P484	butyrophilin like 8
1911	BTNL9	1.25806	0.00016912	0.331364	0	0.259431	chr5	180467225	180488523	3940	+	NM_152547	protein_coding	BTN3|VDLS1900	P34206	butyrophilin like 9
1912	BTRC	0.825479	2.89535	2.61866	6.40757	5.16688	chr10	103113790	103317078	6164	+	NM_033637	protein_coding	BETA-TRCP|FBW1A|FBXW1|FBXW1A|FWD1|MGC4643|bTrCP|bTrCP1|betaTrCP	P2560	beta-transducin repeat containing E3 ubiquitin protein ligase
1913	BUB1	0.945695	3.32746	3.24691	8.99525	8.5306	chr2	111395275	111435684	3623	-	NM_001278617	protein_coding	BUB1A|BUB1L|hBUB1	P23441	BUB1 mitotic checkpoint serine/threonine kinase
1914	BUB1B	0.801541	4.06886	3.7497	15.706	12.5082	chr15	40453210	40513337	3742	+	NM_001211	protein_coding	BUB1beta|BUBR1|Bub1A|MAD3L|SSK1|hBUBR1	P34259	BUB1 mitotic checkpoint serine/threonine kinase B
1915	BUB3	1.17844	6.0994	6.33628	67.2315	80.1549	chr10	124913760	124924886	3088	+	NM_004725	protein_coding	BUB3L|hBUB3	P3445	BUB3, mitotic checkpoint protein
1916	BUD13	1.02823	2.55386	2.59402	4.84814	5.05998	chr11	116618886	116643714	2518	-	NM_032725	protein_coding	FLJ27090|MGC13125|fSAP71	P28470	BUD13 homolog
1917	BUD31	0.371419	3.59852	2.16964	11.0609	3.51904	chr7	99006601	99017239	1043	+	NM_003910	protein_coding	EDG-2|EDG2|G10|MGC111202|YCR063W|fSAP17	P24589	BUD31 homolog
1918	BVES	1.1045	2.9259	3.0693	6.56409	7.42874	chr6	105544699	105585049	5787	-	NM_147147	protein_coding	HBVES|MGC42413|POP1|POPDC1	P20725	blood vessel epicardial substance
1919	BVES-AS1	1.24962	0.825485	1.14698	0.766804	1.22071	chr6	105585562	105617819	1715	+	NR_037157	lncRNA	.	.	BVES antisense RNA 1
1920	BYSL	1.33163	3.69497	4.10816	11.8908	16.3161	chr6	41888965	41900784	1990	+	NM_004053	protein_coding	BYSTIN	P9788	bystin like
1921	BZRAP1	0.612796	3.35421	2.64769	9.18067	5.29356	chr17	56378588	56406152	7671	-	NM_004758	.	DKFZp686F02123|KIAA0612|PRAX-1|PRAX1|RIM-BP1|RIMBP1	P2840	.
1922	BZRAP1-AS1	1.13686	0.610666	0.795722	0.52437	0.738797	chr17	56402811	56431088	3033	+	NR_038410	.	.	.	BZRAP1 antisense RNA 1
1923	BZW1	1.88062	4.74958	5.66079	25.7709	49.8051	chr2	201676269	201686966	2007	+	NM_001207067	protein_coding	BZAP45|KIAA0005|Nbla10236	P7575	basic leucine zipper and W2 domains 1
1924	BZW2	0.981432	5.34578	5.31874	39.4731	39.0845	chr7	16685759	16746148	1857	+	NM_014038	protein_coding	MST017|MSTP017	P10933	basic leucine zipper and W2 domains 2
1925	C10orf10	0.979585	0.702159	0.672401	0.624097	0.596219	chr10	45471709	45474330	2060	-	NM_007021	protein_coding	DEPP|FIG	P11932	chromosome 10 open reading frame 10
1926	C10orf105	0.999882	0.000169818	0	0	0	chr10	73471458	73497581	4934	-	NM_001164375	protein_coding	FLJ00245	P12836	chromosome 10 open reading frame 105
1927	C10orf107	1	0	0	0	0	chr10	63422719	63526091	1252	+	NM_173554	protein_coding	MGC44593|bA63A2.1	P15735	chromosome 10 open reading frame 107
1928	C10orf11	1	0	0	0	0	chr10	77191404	78317133	1594	+	NM_001305581	protein_coding	.	P31956	chromosome 10 open reading frame 11
1929	C10orf111	0.564577	0.824758	0	0.767313	0	chr10	15137384	15139318	1714	-	NM_153244	protein_coding	MGC35468|bA455B2.4	P12224	chromosome 10 open reading frame 111
1930	C10orf113	1	0	0	0	0	chr10	21414692	21435488	579	-	NM_001010896	protein_coding	bA165O3.1	P11360	chromosome 10 open reading frame 113
1931	C10orf12	0.797416	3.90049	3.57389	13.8658	10.9585	chr10	98741041	98745585	4545	+	NM_015652	.	DKFZp564P1916|FLJ13022	P30045	chromosome 10 open reading frame 12
1932	C10orf120	1	0	0	0	0	chr10	124457225	124459338	1064	-	NM_001010912	protein_coding	bA318C4.1	P26165	chromosome 10 open reading frame 120
1933	C10orf126	1.18873	8.38833e-05	0.249506	0	0.189739	chr10	29135337	29170826	2148	+	NM_001278522	protein_coding	.	P18274	chromosome 10 open reading frame 126
1934	C10orf128	1.87523	1.47703	2.38409	1.77189	4.23898	chr10	50362769	50396445	1622	-	NM_001288740	protein_coding	.	P35640	chromosome 10 open reading frame 128
1935	C10orf131	1.37782	0.000347431	0.462738	0	0.379902	chr10	97667722	97698415	1176	+	NM_001130446	protein_coding	FLJ10895|bA690P14.3	P16619	chromosome 10 open reading frame 131
1936	C10orf142	1	0	0	0	0	chr10	44788198	44790097	1110	+	NM_001258000	protein_coding	.	P23313	chromosome 10 open reading frame 142
1937	C10orf2	1.007	3.92461	3.93467	14.1168	14.3542	chr10	102747293	102754158	1781	+	NM_001163814	.	ATXN8|FLJ21832|IOSCA|PEO|PEO1|PEOA3|SANDO|SCA8|TWINL	P3371	chromosome 10 open reading frame 2
1938	C10orf25	0.693237	0.852347	0.323768	0.799603	0.254698	chr10	45489380	45496358	3612	-	NR_126421	protein_coding	FLJ18393|FLJ30567	.	chromosome 10 open reading frame 25
1939	C10orf32	1.9303	2.78969	3.73851	5.88299	12.3991	chr10	104613967	104624718	1638	+	NM_144591	.	DKFZp686B2219|FLJ40752|MGC27171|RP11-753C18.6	P16413	.
1940	C10orf32-ASMT	0.998515	0.00214411	0	0.000391792	0.000266389	chr10	104613967	104614184	218	+	NR_037644	.	.	.	.
1941	C10orf35	0.414407	2.44771	1.17683	4.43384	1.26965	chr10	71390003	71393355	1076	+	NM_145306	protein_coding	.	P34315	chromosome 10 open reading frame 35
1942	C10orf53	1	0	0	0	0	chr10	50887684	50916956	1192	+	NM_001042427	protein_coding	.	P26472	chromosome 10 open reading frame 53
1943	C10orf54	0.70221	0.510025	0	0.42223	0	chr10	73507314	73533337	4773	-	NM_022153	.	GI24|PP2135|SISP1	P1018	chromosome 10 open reading frame 54
1944	C10orf55	0.856067	0.224205	0	0.167179	0	chr10	75669727	75682535	2513	-	NM_001001791	protein_coding	bA417O11.3	P3620	chromosome 10 open reading frame 55
1945	C10orf62	0.984037	0.459474	0.436258	0.372325	0.355481	chr10	99349450	99350691	1242	+	NM_001009997	protein_coding	bA548K23.1	P18794	chromosome 10 open reading frame 62
1946	C10orf67	0.999907	0.000133495	0	0	0	chr10	23605520	23633772	2943	-	NM_153714	protein_coding	MGC46732|RP11-792P23.2	P26056	chromosome 10 open reading frame 67
1947	C10orf71	1.21657	9.61302e-05	0.282913	0	0.217684	chr10	50507187	50535537	5286	+	NM_001135196	protein_coding	FLJ45913	P7944	chromosome 10 open reading frame 71
1948	C10orf71-AS1	1	0	0	0	0	chr10	50504328	50506938	695	-	NR_108038	lncRNA	.	.	C10orf71 antisense RNA 1
1949	C10orf76	0.883938	3.96588	3.7879	14.5554	12.8698	chr10	103605356	103815932	4101	-	NM_024541	protein_coding	FLJ13114|MGC125927	P26699	chromosome 10 open reading frame 76
1950	C10orf82	0.670424	0.576854	0	0.489536	0	chr10	118423207	118429481	994	-	NM_144661	protein_coding	FLJ40268|MGC33547	P6195	chromosome 10 open reading frame 82
1951	C10orf88	0.936063	2.81844	2.72312	6.02409	5.62862	chr10	124690419	124713919	3087	-	NM_024942	protein_coding	FLJ13490	P16166	chromosome 10 open reading frame 88
1952	C10orf90	1	0	0	0	0	chr10	128113574	128210010	3080	-	NM_001004298	protein_coding	FLJ32938|bA422P15.2	P27928	chromosome 10 open reading frame 90
1953	C10orf91	1	0	0	0	0	chr10	134258714	134261825	738	+	NM_173541	protein_coding	RP11-432J24.4|bA432J24.4	P24887	chromosome 10 open reading frame 91
1954	C10orf95	0.951631	3.26205	3.19052	8.55105	8.16623	chr10	104209594	104211300	1469	-	NM_024886	protein_coding	FLJ14280	P11008	chromosome 10 open reading frame 95
1955	C10orf99	1	0	0	0	0	chr10	85933554	85945050	828	+	NM_207373	protein_coding	FLJ21763|UNQ1833	P1289	chromosome 10 open reading frame 99
1956	C11orf1	0.511305	2.904	1.93626	6.45409	2.84278	chr11	111749948	111754797	983	+	NM_022761	protein_coding	FLJ23499	P6726	chromosome 11 open reading frame 1
1957	C11orf16	0.999926	0.000106304	0	0	0	chr11	8941623	8954553	1925	-	NM_020643	protein_coding	.	P30793	chromosome 11 open reading frame 16
1958	C11orf21	1	0	0	0	0	chr11	2317507	2323143	2262	-	NM_001142946	protein_coding	.	P21196	chromosome 11 open reading frame 21
1959	C11orf24	1.00322	2.95354	2.95817	6.71297	6.8019	chr11	68028803	68039469	1097	-	NM_001300913	protein_coding	DM4E3	P18834	chromosome 11 open reading frame 24
1960	C11orf30	0.767542	3.29891	2.91723	8.79918	6.58462	chr11	76156069	76263943	7060	+	NM_020193	.	EMSY|FLJ90741	P27416	.
1961	C11orf31	1.21753	4.23378	4.51774	17.7265	22.0032	chr11	57508722	57510883	1294	+	NM_170746	.	C17orf10|SELH	P28936	chromosome 11 open reading frame 31
1962	C11orf39	1	0	0	0	0	chr11	131532023	131533450	678	-	NR_126159	.	.	.	.
1963	C11orf40	1	0	0	0	0	chr11	4592653	4599050	654	-	NM_144663	protein_coding	41944	P5671	chromosome 11 open reading frame 40
1964	C11orf42	0.326017	1.61698	0	2.05836	0	chr11	6226798	6232365	1143	+	NM_173525	protein_coding	MGC34805	P14906	chromosome 11 open reading frame 42
1965	C11orf44	1.10955	0.000103546	0.150082	0	0.110317	chr11	130542851	130587247	3547	+	NM_001271983	protein_coding	FLJ39058	P2080	chromosome 11 open reading frame 44
1966	C11orf45	1.2875	0.158838	0.523405	0.115006	0.439755	chr11	128769460	128776126	3867	-	NM_145013	protein_coding	FLJ43646|MGC35558	P32843	chromosome 11 open reading frame 45
1967	C11orf49	1.09406	2.9228	3.05249	6.55036	7.3286	chr11	46958240	47185931	3057	+	NR_103471	protein_coding	FLJ22210|MGC4707	.	chromosome 11 open reading frame 49
1968	C11orf52	1	0	0	0	0	chr11	111789601	111797595	1140	+	NM_080659	protein_coding	FLJ25219|MGC131888|MGC14839	P9639	chromosome 11 open reading frame 52
1969	C11orf53	1	0	0	0	0	chr11	111126707	111157129	1208	+	NM_198498	protein_coding	MGC50104	P34680	chromosome 11 open reading frame 53
1970	C11orf54	1.38951	3.6113	4.08587	11.1653	16.0493	chr11	93474760	93496268	2873	+	NM_001286070	protein_coding	PTD012	P30834	chromosome 11 open reading frame 54
1971	C11orf57	1.11699	3.20508	3.3647	8.18254	9.34038	chr11	111944968	111955874	5866	+	NM_001301019	protein_coding	FLJ10726	P5364	chromosome 11 open reading frame 57
1972	C11orf58	1.72686	4.72077	5.50892	25.2412	44.7299	chr11	16760148	16779901	3980	+	NM_014267	protein_coding	DKFZp686N0232|IMAGE145052|MGC117265|SMAP	P15412	chromosome 11 open reading frame 58
1973	C11orf63	1.43514	1.08819	1.60938	1.11979	2.05936	chr11	122753236	122830430	3864	+	NM_024806	protein_coding	FLJ23554	P26594	chromosome 11 open reading frame 63
1974	C11orf65	2.77404	0.000740119	1.47273	0	1.78077	chr11	108253727	108338258	1033	-	NM_152587	protein_coding	MGC33948	P31909	chromosome 11 open reading frame 65
1975	C11orf68	0.358833	2.87159	1.39297	6.29029	1.63663	chr11	65684283	65686531	1555	-	NM_031450	protein_coding	BLES03|P5326	P3107	chromosome 11 open reading frame 68
1976	C11orf70	0.448985	2.09582	0.940558	3.2613	0.924898	chr11	101918169	101955291	2198	+	NM_032930	protein_coding	MGC13040	P18711	chromosome 11 open reading frame 70
1977	C11orf71	1.71399	1.3214	2.09876	1.49081	3.2957	chr11	114262170	114271272	2797	-	NM_019021	protein_coding	FLJ20010	P19634	chromosome 11 open reading frame 71
1978	C11orf72	0.819906	4.75257	4.4661	25.8278	21.1992	chr11	67370351	67374177	2431	-	NR_130935	lncRNA	.	.	chromosome 11 open reading frame 72
1979	C11orf73	1.01825	3.93473	3.96081	14.2239	14.6343	chr11	86013253	86056985	1347	+	NR_024598	.	FLJ43020|HSPC179|L7RN6	.	chromosome 11 open reading frame 73
1980	C11orf74	0.544802	3.77539	2.89919	12.6308	6.49307	chr11	36616043	36680841	1038	+	NM_001276727	protein_coding	FLJ38678	P26246	chromosome 11 open reading frame 74
1981	C11orf80	0.814708	3.61189	3.31625	11.174	9.00018	chr11	66512207	66610987	2595	+	NM_024650	protein_coding	FLJ22531	P19604	chromosome 11 open reading frame 80
1982	C11orf84	0.550935	4.29401	3.43397	18.5267	9.85511	chr11	63580846	63595190	2038	+	NM_138471	protein_coding	DKFZp762N0114	P1434	chromosome 11 open reading frame 84
1983	C11orf85	1	0	0	0	0	chr11	64705702	64739563	1339	-	NM_001037225	.	MGC126364	P23110	.
1984	C11orf86	1	0	0	0	0	chr11	66742754	66744479	1185	+	NM_001136485	protein_coding	FLJ22675	P21242	chromosome 11 open reading frame 86
1985	C11orf87	1.16663	0.491728	0.71408	0.403763	0.643206	chr11	109292846	109299893	5937	+	NM_207645	protein_coding	FLJ33767|LOH11CR1A	P16500	chromosome 11 open reading frame 87
1986	C11orf88	1	0	0	0	0	chr11	111385510	111407756	795	+	NM_207430	protein_coding	FLJ46266	P13642	chromosome 11 open reading frame 88
1987	C11orf91	0.951552	3.04123	2.96959	7.19511	6.86511	chr11	33719654	33722286	903	-	NM_001166692	protein_coding	.	P21278	chromosome 11 open reading frame 91
1988	C11orf94	1	0	0	0	0	chr11	45928086	45928833	368	-	NM_001080446	protein_coding	.	P31860	chromosome 11 open reading frame 94
1989	C11orf95	0.852739	4.07558	3.84576	15.7823	13.4391	chr11	63527364	63536113	5582	-	NM_001144936	protein_coding	MGC3032	P1597	chromosome 11 open reading frame 95
1990	C11orf96	1.10905	3.36878	3.51811	9.28208	10.5044	chr11	43964106	43965433	1328	+	NM_001145033	protein_coding	AG2	P6217	chromosome 11 open reading frame 96
1991	C11orf97	1	0	0	0	0	chr11	94245695	94265289	604	+	NM_001190462	protein_coding	.	P15875	chromosome 11 open reading frame 97
1992	C11orf98	0.719858	4.82138	4.34716	27.1454	19.4388	chr11	62430289	62432688	429	-	NM_001286086	protein_coding	.	P10241	chromosome 11 open reading frame 98
1993	C12orf10	0.881686	4.44241	4.26075	20.6437	18.2491	chr12	53693470	53700965	1215	+	NM_021640	protein_coding	MST024|MSTP024|MYG|MYG1	P31377	chromosome 12 open reading frame 10
1994	C12orf29	1.30936	3.02112	3.40999	7.08329	9.6692	chr12	88429268	88443937	2874	+	NM_001009894	protein_coding	DKFZp313K0436|DKFZp434N2030|DKFZp686L04169|FLJ38158|MGC102978	P15005	chromosome 12 open reading frame 29
1995	C12orf4	0.759637	3.22902	2.8324	8.33594	6.15139	chr12	4596896	4647674	3853	-	NM_001304811	protein_coding	FLJ21158|FLJ23899	P24100	chromosome 12 open reading frame 4
1996	C12orf40	1	0	0	0	0	chr12	40019972	40115720	2793	+	NM_001031748	protein_coding	FLJ40126	P30040	chromosome 12 open reading frame 40
1997	C12orf42	0.832337	0.26476	0	0.200255	0	chr12	103631369	103889788	3462	-	NR_103526	protein_coding	FLJ25323|MGC43592|MGC57409	.	chromosome 12 open reading frame 42
1998	C12orf43	0.942222	3.69761	3.61175	11.9179	11.2736	chr12	121440225	121454305	3017	-	NM_022895	protein_coding	FLJ12448	P27880	chromosome 12 open reading frame 43
[truncated: 22,426 more rows]
