# Supplementary material for: RNA binding protein HuD promotes autophagy and tumor stress survival by suppressing mTORC1 activity and augmenting ARL6IP1 levels
Source: J Exp Clin Cancer Res. 2022 Jan 10;41:18. doi: 10.1186/s13046-021-02203-2 (PMC8744261; doi:10.1186/s13046-021-02203-2)
Supplement: Supplementary file 4 — Additional file 4. Dataset S3_RNA SEQ HuD shRNA. [file 13046_2021_2203_MOESM4_ESM.xlsx]

## Sheet: Sheet1
Filter: 2706		Fold change	Normalized data (log2)		Raw data (FPKM)		Annotation
ID	Gene Symbol	HuDshRNA /Control	Control	HuDshRNA	Control	HuDshRNA	chromosome	start	end	width	strand	transcript_id	Biotype	Aliases	p_id	Description
14	AACSP1	0.658233	3.68692	3.08359	11.8578	7.49259	chr5	178191864	178203277	2173	-	NR_024035	misc_RNA	AACSL	.	acetoacetyl-CoA synthetase pseudogene 1
25	AAMDC	0.446268	4.15798	2.99396	16.8229	6.98225	chr11	77532208	77583398	504	+	NM_024684	protein_coding	.	P35088	adipogenesis associated, Mth938 domain containing
31	AARS2	0.632295	4.66191	4.00058	24.2715	15.0366	chr6	44266463	44281063	4782	-	NM_020745	protein_coding	AARSL|KIAA1270|MT-ALARS|MTALARS|bA444E17.1	P3709	alanyl-tRNA synthetase 2, mitochondrial
39	AATK-AS1	0.745224	0.925326	0.501072	0.897476	0.416362	chr17	79139307	79156964	1577	+	NR_027255	lncRNA	.	.	AATK antisense RNA 1
64	ABCB8	0.77197	3.12826	2.75488	7.72987	5.76149	chr7	150725509	150744869	4660	+	NM_001282292	protein_coding	EST328128|M-ABC1|MABC1	P3280	ATP binding cassette subfamily B member 8
66	ABCC1	0.771358	5.25807	4.88355	37.2	28.5733	chr16	16043434	16236930	6563	+	NM_004996	protein_coding	ABC29|ABCC|DKFZp686N04233|DKFZp781G125|GS-X|MRP|MRP1	P13896	ATP binding cassette subfamily C member 1
75	ABCC5-AS1	0.753341	0.408626	0	0.326781	0	chr3	183724126	183729207	469	+	NR_046570	lncRNA	.	.	ABCC5 antisense RNA 1
80	ABCC9	0.79326	2.90036	2.56622	6.45444	4.93244	chr12	21950324	22089628	8462	-	NM_020297	protein_coding	ABC37|CMD1O|FLJ36852|SUR2	P29560	ATP binding cassette subfamily C member 9
82	ABCD2	0.509569	2.33291	1.36025	4.03153	1.57125	chr12	39945022	40013843	5341	-	NM_005164	protein_coding	ABC39|ALDL1|ALDR|ALDRP|hALDR	P8318	ATP-binding cassette, sub-family D (ALD), member 2
101	ABHD14A	0.776517	4.09142	3.72651	16.0176	12.261	chr3	52009042	52015216	1108	+	NM_015407	protein_coding	DKFZp564O243|DORZ1|FLJ60317|FLJ60467	P34527	abhydrolase domain containing 14A
111	ABHD3	0.673883	2.30164	1.73221	3.92334	2.32745	chr18	19230858	19284766	2601	-	NM_001308257	protein_coding	LABH3|MGC11259	P33252	abhydrolase domain containing 3
113	ABHD5	0.762383	2.33873	1.94732	4.05131	2.8625	chr3	43732375	43764217	5353	+	NM_016006	protein_coding	CDS|CGI58|IECN2|MGC8731|NCIE2	P30240	abhydrolase domain containing 5
134	ACACA	0.646626	5.26828	4.63929	37.4722	23.968	chr17	35441927	35766902	11380	-	NM_198838	protein_coding	ACAC|ACC|ACC1|ACCA	P18070	acetyl-CoA carboxylase alpha
143	ACADSB	0.791285	2.48851	2.15077	4.60365	3.44767	chr10	124768429	124817806	5941	+	NM_001609	protein_coding	2-MEBCAD|ACAD7|SBCAD	P19204	acyl-CoA dehydrogenase, short/branched chain
144	ACADVL	0.721798	5.22189	4.75155	36.2542	25.988	chr17	7120444	7128586	2444	+	NM_001270447	protein_coding	ACAD6|LCACD|VLCAD	P25512	acyl-CoA dehydrogenase, very long chain
150	ACAT2	0.406155	6.18306	4.88317	71.5305	28.5689	chr6	160182989	160200087	1852	+	NM_005891	protein_coding	.	P17549	acetyl-CoA acetyltransferase 2
155	ACBD7	0.665654	2.66461	2.07746	5.33126	3.22754	chr10	15117474	15130775	3370	-	NM_001039844	protein_coding	FLJ38219|FLJ52263|MGC33893|bA455B2.2	P11364	acyl-CoA binding domain containing 7
169	ACKR4	0.793364	0.909929	0.575983	0.877311	0.491905	chr3	132316081	132321485	4845	+	NM_016557	protein_coding	.	P23438	atypical chemokine receptor 4
170	ACLY	0.528121	7.01463	6.09357	128.07	67.4185	chr17	40023170	40075272	5341	-	NM_001303274	protein_coding	ACL|ATPCL|CLATP	P28799	ATP citrate lyase
173	ACO2	0.775278	4.82212	4.45491	27.2383	20.9716	chr22	41865129	41924993	2741	+	NM_001098	protein_coding	ACONM|MGC20605|MGC33908	P34775	aconitase 2
180	ACOT6	0.782018	0.479817	0.125091	0.393792	0.0909326	chr14	74083548	74086592	1004	+	NM_001037162	protein_coding	C14orf42|MGC161656|MGC161658|c14_5530	P20079	acyl-CoA thioesterase 6
181	ACOT7	0.625644	5.17998	4.50339	35.1883	21.7236	chr1	6324332	6453826	2389	-	NM_007274	protein_coding	ACH1|ACT|BACH|CTE-II|LACH|LACH1|MGC1126|RP1-120G22.10|hBACH	P24912	acyl-CoA thioesterase 7
195	ACRBP	0.788468	1.15804	0.815164	1.22928	0.761255	chr12	6747242	6756580	1886	-	NM_032489	protein_coding	CT23|FLJ51160|OY-TES-1|SP32	P25666	acrosin binding protein
197	ACRV1	0.761763	0.603969	0.211384	0.518907	0.158327	chr11	125542229	125550793	1409	-	NM_020069	protein_coding	D11S4365|SP-10|SPACA2	P10563	acrosomal vesicle protein 1
203	ACSL3	0.623244	4.88051	4.19838	28.4056	17.3933	chr2	223725732	223808119	4361	+	NM_203372	protein_coding	ACS3|FACL3|PRO2194	P9957	acyl-CoA synthetase long-chain family member 3
204	ACSL4	0.754042	3.61812	3.21083	11.2587	8.27531	chrX	108884564	108976621	5041	-	NM_022977	protein_coding	ACS4|FACL4|LACS4|MRX63|MRX68	P26514	acyl-CoA synthetase long-chain family member 4
214	ACSS1	0.691616	2.50611	1.97415	4.67264	2.93522	chr20	24986866	25038818	3081	-	NM_001252677	protein_coding	ACAS2L|AceCS2L|FLJ45659|MGC33843	P29177	acyl-CoA synthetase short-chain family member 1
215	ACSS2	0.789349	2.81202	2.47076	6.01184	4.55251	chr20	33462766	33515769	3193	+	NM_001242393	protein_coding	ACAS2|ACECS|ACS|ACSA|DKFZp762G026|dJ1161H23.1	P1950	acyl-CoA synthetase short-chain family member 2
228	ACTL10	0.79384	1.25419	0.921109	1.38279	0.895588	chr20	32254304	32256331	2028	+	NM_001024675	protein_coding	.	P29962	actin like 10
229	ACTL6A	0.789507	5.22498	4.88401	36.3337	28.5826	chr3	179280668	179306193	1754	+	NM_177989	protein_coding	ACTL6|ARPN-BETA|Arp4|BAF53A|INO80K|MGC5382	P2640	actin like 6A
239	ACTN4	0.718879	5.22354	4.74736	36.2969	25.9097	chr19	39138267	39221171	3954	+	NM_004924	protein_coding	ACTININ-4|DKFZp686K23158|FSGS|FSGS1	P5331	actinin alpha 4
250	ACTR6	0.781885	4.6796	4.32463	24.5822	19.0743	chr12	100593865	100618202	2608	+	NM_022496	protein_coding	ARP6|FLJ13433|HSPC281|MSTP136|hARP6|hARPX	P31955	ARP6 actin-related protein 6 homolog
260	ACVR2B-AS1	0.764565	1.12827	0.740977	1.1838	0.672911	chr3	38492518	38496311	2517	-	NR_028389	lncRNA	.	.	ACVR2B antisense RNA 1
264	ACYP1	0.540546	4.27979	3.39228	18.3922	9.51978	chr14	75519928	75536186	1054	-	NR_126393	protein_coding	ACYPE	.	acylphosphatase 1
270	ADAM10	0.738006	5.01083	4.57253	31.1842	22.8383	chr15	58887403	59042177	5034	-	NM_001110	protein_coding	AD10|CD156c|HsT18717|MADM|kuz	P32644	ADAM metallopeptidase domain 10
284	ADAM23	0.627902	3.58652	2.91513	10.9937	6.55665	chr2	207308368	207485854	6225	+	NM_003812	protein_coding	MDC3	P3144	ADAM metallopeptidase domain 23
297	ADAMTS1	0.624431	2.06219	1.38281	3.17078	1.61149	chr21	28208606	28217728	4651	-	NM_006988	protein_coding	C3-C5|KIAA1346|METH1	P4724	ADAM metallopeptidase with thrombospondin type 1 motif 1
298	ADAMTS10	0.798679	2.07117	1.74685	3.19647	2.36114	chr19	8645124	8675620	4260	-	NM_030957	protein_coding	ADAM-TS10|WMS	P12360	ADAM metallopeptidase with thrombospondin type 1 motif 10
308	ADAMTS2	0.692007	3.63192	3.10078	11.3768	7.59424	chr5	178537852	178772431	7070	-	NM_014244	protein_coding	ADAM-TS2|ADAMTS-2|ADAMTS-3|DKFZp686F12218|NPI|PC I-NP|PCI-NP|PCINP|PCPNI|PNPI	P2233	ADAM metallopeptidase with thrombospondin type 1 motif 2
309	ADAMTS20	0.627808	3.04759	2.37598	7.25568	4.19989	chr12	43748012	43945724	5522	-	NM_025003	protein_coding	ADAM-TS20|ADAMTS-20|GON-1	P13099	ADAM metallopeptidase with thrombospondin type 1 motif 20
311	ADAMTS4	0.648924	3.52264	2.89876	10.4742	6.47126	chr1	161159538	161168845	4332	-	NM_005099	protein_coding	ADAMTS-2|ADAMTS-4|ADMP-1|KIAA0688	P6654	ADAM metallopeptidase with thrombospondin type 1 motif 4
319	ADAMTS9-AS2	0.76183	0.747977	0.355517	0.67817	0.280242	chr3	64670546	64997143	2228	+	NR_038264	lncRNA	.	.	ADAMTS9 antisense RNA 2
331	ADARB2-AS1	0.727303	0.459372	0	0.374233	0	chr10	1568825	1599179	644	+	NR_033387	lncRNA	.	.	ADARB2 antisense RNA 1
337	ADCK3	0.551748	5.56097	4.70306	46.1256	25.0972	chr1	227127938	227175246	2924	+	NM_020247	.	.	P25206	aarF domain containing kinase 3
342	ADCY10P1	0.584947	1.24389	0.470269	1.36608	0.386563	chr6	41068773	41108573	4569	+	NR_026938	misc_RNA	.	.	adenylate cyclase 10 (soluble) pseudogene 1
344	ADCY3	0.68162	4.10053	3.54757	16.1259	10.7145	chr2	25042039	25142055	4396	-	NM_004036	protein_coding	AC3|KIAA0511	P10323	adenylate cyclase 3
361	ADGRA3	0.678148	5.30615	4.74582	38.495	25.8813	chr4	22388997	22517677	4567	-	NM_145290	protein_coding	.	P18323	adhesion G protein-coupled receptor A3
384	ADGRL2	0.71585	4.82078	4.33851	27.2124	19.2688	chr1	82165455	82458422	6208	+	NM_001297704	protein_coding	.	P27989	adhesion G protein-coupled receptor L2
385	ADGRL3	0.738792	3.30698	2.87022	8.88105	6.32454	chr4	62362839	62938168	6125	+	NM_015236	protein_coding	.	P24407	adhesion G protein-coupled receptor L3
386	ADGRL3-AS1	0.751796	0.411588	0	0.329505	0	chr4	62937473	63027483	467	-	NR_110595	lncRNA	.	.	adhesion G protein-coupled receptor L3 antisense RNA 1
393	ADH5	0.784875	5.36866	5.0192	40.2431	31.4889	chr4	99992130	100009939	2651	-	NM_000671	protein_coding	ADH-3|ADHX|FDH|GSNOR	P13612	alcohol dehydrogenase 5 (class III), chi polypeptide
404	ADK	0.778601	4.89603	4.53498	28.7224	22.2256	chr10	75910943	76469061	2439	+	NM_001202450	protein_coding	AK	P4631	adenosine kinase
405	ADM	0.710671	4.25866	3.76591	18.1093	12.6286	chr11	10326527	10328949	1590	+	NM_001124	protein_coding	AM	P31420	adrenomedullin
407	ADM5	0.411134	2.33576	1.05345	4.04174	1.07863	chr19	50191942	50194247	2112	+	NM_001101340	protein_coding	.	P23281	adrenomedullin 5 (putative)
414	ADORA2A-AS1	0.680615	0.717539	0.162449	0.643227	0.119671	chr22	24825178	24890783	3761	-	NR_028484	lncRNA	.	.	ADORA2A antisense RNA 1
420	ADPRHL1	0.792129	1.54822	1.21203	1.92107	1.31949	chr13	114076255	114107839	2178	-	NM_138430	protein_coding	ARH2	P7250	ADP-ribosylhydrolase like 1
436	ADSS	0.707139	5.3027	4.80277	38.4006	26.9634	chr1	244571794	244615436	2782	-	NM_001126	protein_coding	ADEH|MGC20404	P5122	adenylosuccinate synthase
443	AFAP1	0.724653	4.42323	3.9586	20.418	14.576	chr4	7760440	7941653	7770	-	NM_198595	protein_coding	AFAP|AFAP-110|FLJ56849	P11855	actin filament associated protein 1
447	AFF1	0.556006	3.61245	2.76562	11.2115	5.81298	chr4	87856154	88062191	9915	+	NM_001166693	protein_coding	AF4|MGC134969|MLLT2|PBM1	P8490	AF4/FMR2 family member 1
448	AFF2	0.767599	1.35113	0.969558	1.54832	0.960417	chrX	147582139	148082193	13851	+	NM_002025	protein_coding	FMR2|FRAXE|MRX2|OX19	P22343	AF4/FMR2 family member 2
458	AGAP1	0.777786	4.52227	4.15972	21.9395	16.9059	chr2	236402733	237040444	11367	+	NM_014914	protein_coding	CENTG2|GGAP1|KIAA1099|MGC71657	P29841	ArfGAP with GTPase domain, ankyrin repeat and PH domain 1
459	AGAP1-IT1	0.530316	2.01264	1.09757	3.03019	1.14289	chr2	236414395	236416210	664	+	NR_131900	lncRNA	.	.	AGAP1 intronic transcript 1
467	AGAP7P	0.761295	0.75914	0.365668	0.691193	0.289296	chr10	51464144	51486327	2407	-	NR_126580	misc_RNA	.	.	ArfGAP with GTPase domain, ankyrin repeat and PH domain 7, pseudogene
476	AGBL5-AS1	0.363897	1.4584	0	1.74541	0	chr2	27272551	27273132	407	-	NR_046730	lncRNA	.	.	AGBL5 antisense RNA 1
477	AGER	0.716623	2.2694	1.78869	3.8145	2.46026	chr6	32148745	32152099	1680	-	NM_001206966_2	protein_coding	MGC22357|RAGE	P13212	advanced glycosylation end product-specific receptor
482	AGL	0.751953	3.30855	2.89727	8.89177	6.46312	chr1	100315640	100389579	8238	+	NM_000642	protein_coding	GDE	P26368	amylo-alpha-1, 6-glucosidase, 4-alpha-glucanotransferase
487	AGO3	0.761751	2.72054	2.32794	5.58121	4.02908	chr1	36396683	36522063	3645	+	NM_177422	protein_coding	.	P33884	argonaute 3, RISC catalytic component
493	AGPAT4-IT1	0.699085	3.20199	2.68553	8.18776	5.44435	chr6	161581164	161583014	1851	-	NR_024277	lncRNA	.	.	AGPAT4 intronic transcript 1
516	AHNAK	0.78226	6.06274	5.70846	65.7233	51.3874	chr11	62201014	62314332	19265	-	NM_024060	protein_coding	AHNAKRS|MGC5395	P7619	AHNAK nucleoprotein
555	AKAP12	0.663064	7.02661	6.43383	129.144	85.6145	chr6	151561134	151679694	8789	+	NM_005100	protein_coding	AKAP250|DKFZp686M0430|DKFZp686O0331|FLJ20945|FLJ97621	P4152	A-kinase anchoring protein 12
556	AKAP13	0.650004	3.94231	3.32083	14.3474	9.01077	chr15	85923847	86292589	13670	+	NM_006738	protein_coding	AKAP-Lbc|ARHGEF13|BRX|FLJ11952|FLJ43341|HA-3|Ht31|LBC|PROTO-LB|PROTO-LBC|c-lbc	P30647	A-kinase anchoring protein 13
585	AKR7A2	0.737618	2.87516	2.4361	6.32555	4.42083	chr1	19629202	19638640	2619	-	NM_003689	protein_coding	AFAR|AFAR1|AFB1-AR1|AKR7	P1660	aldo-keto reductase family 7, member A2
599	ALDH16A1	0.702813	3.83615	3.32737	13.2586	9.05597	chr19	49956473	49974305	3106	+	NM_001145396	protein_coding	MGC10204	P4753	aldehyde dehydrogenase 16 family member A1
600	ALDH18A1	0.747137	5.96333	5.54277	61.2808	45.7037	chr10	97365686	97416567	3616	-	NM_001017423	protein_coding	GSAS|MGC117316|P5CS|PYCS	P14004	aldehyde dehydrogenase 18 family member A1
617	ALDH7A1	0.74315	4.1577	3.72942	16.8177	12.288	chr5	125877533	125931082	4936	-	NM_001201377	protein_coding	ATQ1|EPD|FLJ11738|FLJ92814|PDE	P13494	aldehyde dehydrogenase 7 family member A1
619	ALDH9A1	0.731696	4.39785	3.94716	20.0444	14.453	chr1	165631449	165667900	2500	-	NM_000696	protein_coding	ALDH4|ALDH7|ALDH9|E3|TMABADH	P1365	aldehyde dehydrogenase 9 family member A1
620	ALDOA	0.494613	9.15837	8.14274	569.346	282.155	chr16	30064411	30081741	3314	+	NM_000034	protein_coding	ALDA|GSD12|MGC10942|MGC17716|MGC17767	P20687	aldolase, fructose-bisphosphate A
622	ALDOC	0.627492	4.68673	4.0144	24.71	15.191	chr17	26900133	26903951	1651	-	NM_005165	protein_coding	ALDC	P26484	aldolase, fructose-bisphosphate C
624	ALG10	0.761719	2.74142	2.34875	5.67711	4.10219	chr12	34175216	34181236	3127	+	NM_032834	protein_coding	DIE2|FLJ14751|KCR1	P20591	ALG10, alpha-1,2-glucosyltransferase
637	ALG8	0.742405	4.11884	3.68912	16.3443	11.9219	chr11	77811988	77850699	1743	-	NM_024079	protein_coding	CDG1H|MGC2840	P21107	ALG8, alpha-1,3-glucosyltransferase
643	ALKBH3-AS1	0.777382	0.531123	0.167819	0.444191	0.123798	chr11	43930839	43942494	1927	-	NR_038907	lncRNA	.	.	ALKBH3 antisense RNA 1
650	ALMS1	0.613109	3.64724	2.94145	11.5092	6.69588	chr2	73612886	73837046	12922	+	NM_015120	protein_coding	ALSS|DKFZp686A118|DKFZp686D1828|KIAA0328	P5549	ALMS1, centrosome and basal body associated protein
652	ALMS1P	0.670515	1.22252	0.645862	1.33122	0.566159	chr2	73872046	73912694	1592	+	NR_003683	.	ALMS1L	.	.
677	ALYREF	0.60434	7.6401	6.91354	198.114	119.781	chr17	79845711	79849462	1097	-	NM_005782	protein_coding	.	P12231	Aly/REF export factor
684	AMDHD2	0.748852	2.52302	2.10577	4.73937	3.31112	chr16	2570363	2580955	2077	+	NM_001145815	protein_coding	.	P2735	amidohydrolase domain containing 2
691	AMH	0.594244	5.00883	4.25796	31.1408	18.169	chr19	2249113	2252072	2018	+	NM_000479	protein_coding	MIF|MIS	P23410	anti-Mullerian hormone
695	AMIGO2	0.703961	1.44313	0.936695	1.71607	0.916306	chr12	47469490	47473734	6417	-	NM_181847	protein_coding	ALI1|DEGA	P5722	adhesion molecule with Ig-like domain 2
701	AMOT	0.777854	2.70214	2.33971	5.49776	4.07026	chrX	112018105	112084043	7386	-	NM_133265	protein_coding	KIAA1071	P12656	angiomotin
702	AMOTL1	0.666995	5.04219	4.45794	31.8921	21.0186	chr11	94501508	94609918	8999	+	NM_001301007	protein_coding	JEAP	P28832	angiomotin like 1
707	AMPH	0.789583	2.24743	1.90659	3.74159	2.75488	chr7	38423297	38671167	3426	-	NM_139316	protein_coding	AMPH1	P28	amphiphysin
718	ANAPC1	0.717028	4.11396	3.63406	16.2858	11.4381	chr2	112525214	112641741	7736	-	NM_022662	protein_coding	APC1|MCPR|TSG24	P29574	anaphase promoting complex subunit 1
744	ANK2	0.696054	4.65089	4.12816	24.0787	16.5189	chr4	113739239	114304896	14521	+	NM_001127493	protein_coding	DKFZp686M09125|DKFZp686P0948|FLJ38277|LQT4	P17124	ankyrin 2, neuronal
746	ANKAR	0.762031	0.654661	0.262583	0.573165	0.200248	chr2	190540711	190611376	4416	+	NM_144708	protein_coding	FLJ25415	P1782	ankyrin and armadillo repeat containing
754	ANKHD1-EIF4EBP3	0.450222	2.99319	1.8419	6.95089	2.59122	chr5	139781399	139929163	8349	+	NM_020690	protein_coding	MASK-BP3|MASK-BP3arf	P32939	ANKHD1-EIF4EBP3 readthrough
767	ANKRD13B	0.79658	5.08208	4.75397	32.8131	26.0327	chr17	27920527	27941779	3173	+	NM_152345	protein_coding	FLJ20418|FLJ25555	P20780	ankyrin repeat domain 13B
773	ANKRD18B	0.733133	2.49303	2.04518	4.62139	3.13379	chr9	33524411	33573001	3753	+	NM_001244752	protein_coding	bA255A11.3|bA255A11.5	P17518	ankyrin repeat domain 18B
775	ANKRD19P	0.689005	1.33596	0.798551	1.52177	0.741181	chr9	95571893	95600739	2307	+	NR_026868	misc_RNA	.	.	ankyrin repeat domain 19, pseudogene
788	ANKRD23	0.728909	2.5685	2.11231	4.92318	3.33077	chr2	97503651	97509758	2582	-	NM_144994	protein_coding	DARP|FLJ32449|MARP3|MGC129593	P27676	ankyrin repeat domain 23
802	ANKRD32	0.59544	2.76764	2.01967	5.79999	3.06171	chr5	93954391	94031573	3813	+	NM_032290	.	BRCTD1|BRCTx|DKFZp564C0469|DKFZp761C121	P17873	.
805	ANKRD34A	0.653422	2.00823	1.39432	3.01767	1.63236	chr1	145470508	145475647	3612	+	NM_001039888	protein_coding	ANKRD34|DKFZp761F202	P9586	ankyrin repeat domain 34A
810	ANKRD36	0.790747	3.14622	2.80751	7.83914	6.0127	chr2	97779233	97930257	6268	+	NM_001164315	protein_coding	FLJ33607|KIAA1641|MGC167812|UNQ2430	P7124	ankyrin repeat domain 36
812	ANKRD36BP1	0.633303	3.94575	3.28671	14.3841	8.77689	chr1	168214819	168216668	1850	-	NR_026844	misc_RNA	ANKRD26L1|ANKRD36BL1|MGC12538	.	ankyrin repeat domain 36B pseudogene 1
814	ANKRD36C	0.710595	3.34621	2.85331	9.15344	6.23925	chr2	96515296	96658068	8072	-	NM_001310154	protein_coding	.	P34683	ankyrin repeat domain 36C
838	ANKRD9	0.78994	2.52846	2.18827	4.76096	3.56484	chr14	102973198	102976128	1626	-	NM_152326	protein_coding	MGC21990	P21316	ankyrin repeat domain 9
840	ANKS1B	0.670225	2.54104	1.96376	4.81169	2.90703	chr12	99128569	100378432	7326	-	NM_152788	protein_coding	AIDA|AIDA-1|ANKS2|EB-1|EB1|MGC26087|cajalin-2	P6829	ankyrin repeat and sterile alpha motif domain containing 1B
846	ANLN	0.350519	4.74383	3.2314	25.75	8.41121	chr7	36429412	36493401	5024	+	NM_001284302	protein_coding	DKFZp779A055|Scraps|scra	P34291	anillin actin binding protein
854	ANO6	0.737262	5.20481	4.76506	35.8157	26.2417	chr12	45609770	45834187	7153	+	NM_001142679	protein_coding	MGC104751|TMEM16F	P1322	anoctamin 6
858	ANOS1	0.69686	2.95332	2.43226	6.7334	4.40654	chrX	8496915	8700227	6314	-	NM_000216	protein_coding	.	P24272	anosmin 1
860	ANP32A-IT1	0.569727	2.45581	1.64415	4.47864	2.1306	chr15	69096160	69099440	3281	-	NR_026808	lncRNA	.	.	ANP32A intronic transcript 1
861	ANP32AP1	0.687028	0.54156	0	0.454718	0	chr15	35529527	35530264	738	+	NR_003144	misc_RNA	.	.	acidic nuclear phosphoprotein 32 family member A pseudogene 1
865	ANP32E	0.482961	6.43423	5.38421	85.3213	40.8451	chr1	150190717	150208504	3550	-	NM_001280559	protein_coding	LANP-L|LANPL|MGC5350	P4777	acidic nuclear phosphoprotein 32 family member E
875	ANXA2	0.624779	4.66727	3.98869	24.3656	14.905	chr15	60639350	60690185	1856	-	NM_004039	protein_coding	ANX2|ANX2L4|CAL1H|LIP2|LPC2|LPC2D|P36|PAP-IV	P22056	annexin A2
883	ANXA6	0.772184	5.81745	5.44447	55.2914	42.6271	chr5	150480267	150537443	3115	-	NM_001155	protein_coding	ANX6|CBP68	P15063	annexin A6
891	AOC2	0.764669	0.947031	0.559939	0.926197	0.47541	chr17	40996609	41002724	2584	+	NM_009590	protein_coding	DAO2|RAO	P34819	amine oxidase, copper containing 2
908	AP2B1	0.739787	5.7058	5.27098	51.0997	37.6842	chr17	33914282	34053436	5763	+	NM_001282	protein_coding	ADTB2|AP105B|AP2-BETA|CLAPB1|DKFZp781K0743	P14666	adaptor related protein complex 2 beta 1 subunit
911	AP3B1	0.646879	3.82217	3.19373	13.1213	8.16652	chr5	77298150	77590579	4353	-	NM_001271769	protein_coding	ADTB3|ADTB3A|HPS|HPS2|PE	P17374	adaptor related protein complex 3 beta 1 subunit
912	AP3B2	0.763613	4.77585	4.38677	26.3472	19.958	chr15	83328033	83378660	3787	-	NM_001278511	protein_coding	DKFZp686D17136|NAPTB	P27679	adaptor related protein complex 3 beta 2 subunit
927	APAF1	0.606707	2.77958	2.05865	5.85645	3.17296	chr12	99039078	99129211	7158	+	NM_013229	protein_coding	APAF-1|CED4|DKFZp781B1145	P2576	apoptotic peptidase activating factor 1
928	APBA1	0.639305	3.49458	2.84916	10.2533	6.21875	chr9	72042449	72287275	6584	-	NM_001163	protein_coding	D9S411E|MINT1|X11|X11A|X11ALPHA	P26340	amyloid beta precursor protein binding family A member 1
937	APCDD1	0.65452	2.5312	1.9197	4.77221	2.78952	chr18	10454625	10488698	2562	+	NM_153000	protein_coding	B7323|DRAPC1	P20091	adenomatosis polyposis coli down-regulated 1
954	APLP1	0.795215	5.49842	5.16783	44.124	35.0146	chr19	36359401	36370699	2474	+	NM_001024807	protein_coding	APLP	P32201	amyloid beta precursor like protein 1
955	APLP2	0.771869	5.13122	4.75764	33.9847	26.1018	chr11	129939716	130014706	3895	+	NR_024516	protein_coding	APPH|APPL2|CDEBP	.	amyloid beta precursor like protein 2
965	APOBEC2	0.768617	0.811031	0.431368	0.753062	0.349451	chr6	41020940	41032630	1634	+	NM_006789	protein_coding	ARCD1|ARP1	P24053	apolipoprotein B mRNA editing enzyme catalytic subunit 2
966	APOBEC3A	0.798999	0.40808	0.0843465	0.326257	0.0604757	chr22	39353527	39359188	1535	+	NM_145699	protein_coding	ARP3|PHRBN|bK150C2.1	P26816	apolipoprotein B mRNA editing enzyme catalytic subunit 3A
975	APOBEC4	0.784713	0.499514	0.149752	0.412927	0.10978	chr1	183615411	183622448	2778	-	NM_203454	protein_coding	C1orf169|MGC26594	P26243	apolipoprotein B mRNA editing enzyme catalytic polypeptide like 4
995	APOO	0.67721	4.08732	3.52499	15.9698	10.5326	chrX	23851465	23926057	1027	-	NR_026545	protein_coding	FAM121B|MGC4825	.	apolipoprotein O
1008	AQP11	0.676002	1.85922	1.29432	2.62354	1.45592	chr11	77300680	77321401	2153	+	NM_173039	protein_coding	AQPX1	P13025	aquaporin 11
1053	ARHGAP11A	0.427229	5.33266	4.10574	39.2296	16.251	chr15	32907345	32932150	5389	+	NM_001286479	protein_coding	KIAA0013|MGC70740	P33191	Rho GTPase activating protein 11A
1054	ARHGAP11B	0.430833	3.59126	2.37646	11.0341	4.20259	chr15	30918879	30931013	1017	+	NM_001039841	protein_coding	B'-T|FAM7B1|MGC104367	P30256	Rho GTPase activating protein 11B
1059	ARHGAP19	0.484621	3.7174	2.67233	12.1331	5.38668	chr10	98981930	99052430	5565	-	NM_001256423	protein_coding	DKFZp313K217|MGC138804|MGC138805|MGC14258	P13586	Rho GTPase activating protein 19
1060	ARHGAP19-SLIT1	0.783223	0.837552	0.485048	0.785545	0.400667	chr10	98912799	98924647	396	-	NR_037909	lncRNA	.	.	ARHGAP19-SLIT1 readthrough (NMD candidate)
1071	ARHGAP28	0.705842	1.83865	1.33607	2.57223	1.52803	chr18	6834432	6915712	5531	+	NM_001010000	protein_coding	DKFZp686A2038|FLJ10312|FLJ27160	P14891	Rho GTPase activating protein 28
1077	ARHGAP33	0.642818	3.14603	2.50851	7.83848	4.70027	chr19	36266417	36279724	4494	+	NM_001172630	protein_coding	FLJ39019|NOMA-GAP|SNX26|TCGAP	P4423	Rho GTPase activating protein 33
1100	ARHGEF17	0.79001	3.79039	3.45034	12.8131	9.95037	chr11	73019663	73080425	7813	+	NM_014786	protein_coding	FLJ90019|KIAA0337|P164RHOGEF|TEM4|p164-RhoGEF	P2599	Rho guanine nucleotide exchange factor 17
1116	ARHGEF39	0.606726	2.48958	1.7687	4.60826	2.4129	chr9	35659341	35665278	3763	-	NM_032818	protein_coding	.	P34970	Rho guanine nucleotide exchange factor 39
1121	ARHGEF7	0.689075	4.8154	4.27814	27.1077	18.4383	chr13	111767624	111958081	8867	+	NM_145735	protein_coding	BETA-PIX|COOL-1|COOL1|DKFZp686C12170|DKFZp761K1021|KIAA0142|KIAA0412|Nbla10314|P50|P50BP|P85|P85COOL1|P85SPR|PAK3|PIXB	P16136	Rho guanine nucleotide exchange factor 7
1126	ARID1A	0.749494	4.47778	4.06177	21.243	15.7306	chr1	27022522	27108601	8826	+	NM_006015	protein_coding	B120|BAF250|BAF250a|BM029|C1orf4|P270|SMARCF1	P23428	AT-rich interaction domain 1A
1127	ARID1B	0.775412	4.87952	4.51256	28.3844	21.8674	chr6	157099064	157531913	9638	+	NM_020732	protein_coding	6A3-5|BAF250B|BRIGHT|DAN15|ELD/OSA1|KIAA1235|OSA2|P250R	P21248	AT-rich interaction domain 1B
1129	ARID3A	0.796873	2.39512	2.06754	4.25252	3.19823	chr19	926037	972803	2810	+	NM_005224	protein_coding	BRIGHT|DRIL1|DRIL3|E2FBP1	P13190	AT-rich interaction domain 3A
1150	ARL17B	0.796443	1.0608	0.732438	1.08407	0.662997	chr17	44376913	44439134	865	-	NM_001103154	protein_coding	ARL17|ARL17A	P23887	ADP ribosylation factor like GTPase 17B
1161	ARL6	0.791919	2.78733	2.45076	5.89288	4.47603	chr3	97483365	97520086	1897	+	NM_177976	protein_coding	BBS3|MGC32934|RP55	P29851	ADP ribosylation factor like GTPase 6
1162	ARL6IP1	0.473101	6.76657	5.68679	107.682	50.6094	chr16	18802991	18812857	2264	-	NM_015161	protein_coding	AIP1|ARL6IP|ARMER|KIAA0069	P4231	ADP ribosylation factor like GTPase 6 interacting protein 1
1165	ARL6IP6	0.725549	3.71407	3.25121	12.1017	8.53875	chr2	153574407	153617767	1797	+	NR_024526	protein_coding	MGC33864|PFAAP1	.	ADP ribosylation factor like GTPase 6 interacting protein 6
1180	ARMC9	0.777588	2.80831	2.44539	5.99384	4.45572	chr2	232063260	232240590	7084	+	NM_025139	protein_coding	ARM|FLJ12584|KU-MEL-1	P31292	armadillo repeat containing 9
1184	ARMCX4	0.799276	3.59267	3.26943	11.0442	8.65967	chrX	100673251	100790975	7751	+	NR_028407	protein_coding	CXorf35|DKFZp586N0819|DKFZp781M0415|FLJ39636|FLJ43051|FLJ45041|MGC40053	.	armadillo repeat containing, X-linked 4
1185	ARMCX5	0.679313	2.48654	1.92869	4.59629	2.81314	chrX	101854096	101859085	3164	+	NM_001168479	protein_coding	DKFZp686A22185|FLJ12969|FLJ13382	P19365	armadillo repeat containing, X-linked 5
1189	ARMT1	0.786682	3.08825	2.7421	7.4911	5.70182	chr6	151773393	151791234	2603	+	NM_001286562	protein_coding	.	P27685	acidic residue methyltransferase 1
1195	ARPC1A	0.732765	5.71712	5.26855	51.5104	37.6191	chr7	98923496	98963885	1710	+	NM_001190996	protein_coding	Arc40|SOP2Hs|SOP2L	P4454	actin related protein 2/3 complex subunit 1A
1200	ARPC4-TTLL3	0.745081	0.949444	0.524912	0.929434	0.439993	chr3	9834232	9834808	577	+	NM_001198793	protein_coding	.	P25133	ARPC4-TTLL3 readthrough
1201	ARPC5	0.629532	5.90677	5.23912	58.8878	36.8403	chr1	183595328	183605076	2077	-	NM_005717	protein_coding	ARC16|MGC88523|dJ127C7.3|p16-Arc	P27739	actin related protein 2/3 complex subunit 5
1210	ARRDC1-AS1	0.789683	3.27955	2.93889	8.6948	6.68149	chr9	140509784	140513347	1545	-	NR_122035	lncRNA	.	.	ARRDC1 antisense RNA 1
1214	ARRDC4	0.685601	2.28602	1.74146	3.87031	2.34883	chr15	98503933	98517068	4067	+	NM_183376	protein_coding	FLJ36045	P2061	arrestin domain containing 4
1225	ARSK	0.746329	1.87965	1.45753	2.67508	1.75016	chr5	94890825	94940806	3345	+	NM_198150	protein_coding	DKFZp313G1735|TSULF	P30523	arylsulfatase family member K
1234	AS3MT	0.730236	3.6272	3.17363	11.3362	8.03928	chr10	104629210	104661655	2466	+	NM_020682	protein_coding	CYT19	P32451	arsenite methyltransferase
1241	ASAP2	0.780256	3.81366	3.45568	13.0377	9.99106	chr2	9346894	9545812	5717	+	NM_001135191	protein_coding	AMAP2|CENTB3|DDEF2|FLJ42910|KIAA0400|PAG3|PAP|Pap-alpha|SHAG1	P12719	ArfGAP with SH3 domain, ankyrin repeat and PH domain 2
1247	ASB13	0.798583	4.69762	4.37314	24.9037	19.7607	chr10	5680820	5708558	2808	-	NR_024581	protein_coding	FLJ13134|MGC19879	.	ankyrin repeat and SOCS box containing 13
1251	ASB16-AS1	0.746157	3.36279	2.94034	9.27069	6.68938	chr17	42253342	42264085	1084	-	NR_049730	lncRNA	.	.	ASB16 antisense RNA 1
1272	ASF1B	0.462518	3.88257	2.77016	13.726	5.835	chr19	14230321	14247440	1731	-	NM_018154	protein_coding	CIA-II|FLJ10604	P1385	anti-silencing function 1B histone chaperone
1280	ASIC3	0.633617	2.48614	1.82783	4.59485	2.55567	chr7	150745379	150749843	2497	+	NR_046401	protein_coding	.	.	acid sensing ion channel subunit 3
1288	ASNA1	0.684355	5.60468	5.0575	47.5738	32.3637	chr19	12848306	12859137	1280	+	NM_004317	protein_coding	ARSA-I|ARSA1|GET3|MGC3821|TRC40	P3509	arsA arsenite transporter, ATP-binding, homolog 1 (bacterial)
1294	ASPH	0.729223	4.12996	3.67439	16.4785	11.7907	chr8	62413115	62627199	12030	-	NM_004318	protein_coding	AAH|BAH|CASQ2BP1|HAAH|JCTN|junctin	P16061	aspartate beta-hydroxylase
1297	ASPM	0.27739	5.13847	3.28846	34.1654	8.79177	chr1	197053257	197115824	10888	-	NM_018136	protein_coding	ASP|Calmbp1|DKFZp686N06184|FLJ10517|FLJ10549|FLJ43117|MCPH5	P13174	abnormal spindle microtubule assembly
1298	ASPN	0.758873	0.664805	0.266735	0.584255	0.203715	chr9	95218489	95244844	2524	-	NM_001193335	protein_coding	FLJ20129|OS3|PLAP-1|PLAP1|SLRR1C	P5088	asporin
1308	ASUN	0.707115	4.50843	4.00845	21.7209	15.1238	chr12	27058112	27091254	2976	-	NM_018164	.	.	P34441	asunder, spermatogenesis regulator
1309	ASXL1	0.767065	4.84482	4.46224	27.6861	21.0836	chr20	30946147	31027122	7425	+	NM_001164603	protein_coding	KIAA0978|MGC117280|MGC71111	P11967	additional sex combs like 1, transcriptional regulator
1310	ASXL2	0.714332	3.85274	3.36741	13.4234	9.33895	chr2	25962253	26101312	7174	-	NM_018263	protein_coding	ASXH2|DKFZp686C1968|FLJ10898|KIAA1685	P19091	additional sex combs like 2, transcriptional regulator
1314	ATAD2	0.483285	4.665	3.61595	24.3267	11.2845	chr8	124332091	124408705	5564	-	NM_014109	protein_coding	ANCCA|DKFZp667N1320|MGC131938|MGC142216|MGC29843|MGC5254|PRO2000	P35141	ATPase family, AAA domain containing 2
1319	ATAD5	0.476694	3.57255	2.50368	10.8788	4.68201	chr17	29158988	29222883	6865	+	NM_024857	protein_coding	C17orf41|ELG1|FLJ12735|FRAG1	P28871	ATPase family, AAA domain containing 5
1320	ATAT1	0.781637	3.8545	3.49907	13.4407	10.3267	chr6	30594613	30614598	3181	+	NM_024909	protein_coding	.	P33376	alpha tubulin acetyltransferase 1
1338	ATG14	0.764146	2.52992	2.14184	4.76684	3.42026	chr14	55833109	55878576	4743	-	NM_014924	protein_coding	ATG14L|BARKOR|KIAA0831|MGC126291|MGC126292	P24184	autophagy related 14
1341	ATG2A	0.799225	2.1519	1.82858	3.43791	2.55713	chr11	64662004	64684722	6373	-	NM_015104	protein_coding	KIAA0404|MGC117153	P4412	autophagy related 2A
1351	ATG9B	0.641453	2.26696	1.62638	3.80651	2.09205	chr7	150709297	150721586	4715	-	NR_073169	protein_coding	APG9L2|NOS3AS|SONE	.	autophagy related 9B
1354	ATL1	0.688958	4.07488	3.53737	15.8241	10.6319	chr14	50999800	51099784	3933	+	NM_001127713	protein_coding	AD-FSP|FSP1|GBP3|SPG3|SPG3A|atlastin1	P17753	atlastin GTPase 1
1357	ATM	0.789591	3.93263	3.5918	14.2441	11.0787	chr11	108093559	108239826	13147	+	NM_000051	protein_coding	AT1|ATA|ATC|ATD|ATDC|ATE|DKFZp781A0353|MGC74674|TEL1|TELO1	P5182	ATM serine/threonine kinase
1370	ATP11B	0.771182	2.89982	2.52496	6.45174	4.76521	chr3	182511291	182639421	7320	+	NM_014616	protein_coding	ATPIF|ATPIR|DKFZp434J238|DKFZp434N1615|KIAA0956|MGC46576	P21861	ATPase phospholipid transporting 11B (putative)
1371	ATP11C	0.657214	3.76707	3.1615	12.5922	7.96393	chrX	138808505	138914447	6118	-	NM_001010986	protein_coding	ATPIG|ATPIQ	P4338	ATPase phospholipid transporting 11C
1375	ATP13A3	0.72519	4.71678	4.25321	25.2504	18.1051	chr3	194123403	194188968	7328	-	NM_024524	protein_coding	AFURS1|DKFZp686K16189|FLJ90613	P30626	ATPase 13A3
1380	ATP1A1	0.781711	7.73925	7.38395	212.276	166.341	chr1	116915795	116947396	4300	+	NM_000701	protein_coding	MGC3285|MGC51750	P29238	ATPase Na+/K+ transporting subunit alpha 1
1387	ATP1B3	0.751703	5.29509	4.88333	38.193	28.569	chr3	141595470	141645382	1853	+	NM_001679	protein_coding	ATPB-3|CD298|FLJ29027	P32455	ATPase Na+/K+ transporting subunit beta 3
1389	ATP2A1	0.774598	1.16201	0.793529	1.23543	0.735028	chr16	28889809	28915830	3588	+	NM_004320	protein_coding	ATP2A|SERCA1	P2422	ATPase sarcoplasmic/endoplasmic reticulum Ca2+ transporting 1
1397	ATP2B4	0.788677	2.97386	2.63137	6.84401	5.20656	chr1	203595915	203713209	8920	+	NM_001001396	protein_coding	ATP2B2|DKFZp686G08106|DKFZp686M088|MXRA1|PMCA4|PMCA4b|PMCA4x	P1996	ATPase plasma membrane Ca2+ transporting 4
1409	ATP5G1	0.501058	7.70271	6.70576	206.946	103.582	chr17	46970148	46973232	576	+	NM_001002027	protein_coding	ATP5A|ATP5G	P3937	ATP synthase, H+ transporting, mitochondrial Fo complex subunit C1 (subunit 9)
1415	ATP5J2	0.642759	7.99346	7.35581	253.373	163.11	chr7	99055784	99063824	584	-	NM_001003713	protein_coding	ATP5JL	P18309	ATP synthase, H+ transporting, mitochondrial Fo complex subunit F2
1431	ATP6V0D1	0.778869	4.74366	4.38311	25.7437	19.9049	chr16	67471917	67515089	1670	-	NM_004691	protein_coding	ATP6D|ATP6DV|FLJ43534|P39|VATX|VMA6|VPATPD	P6127	ATPase H+ transporting V0 subunit d1
1440	ATP6V1C1	0.733082	2.87187	2.42392	6.30889	4.37523	chr8	104033248	104085285	5704	+	NM_001695	protein_coding	ATP6C|ATP6D|FLJ20057|VATC|Vma5	P20957	ATPase H+ transporting V1 subunit C1
1442	ATP6V1D	0.709601	4.47828	3.98336	21.251	14.8458	chr14	67804581	67826720	1806	-	NM_015994	protein_coding	ATP6M|VATD|VMA8	P23272	ATPase H+ transporting V1 subunit D
1443	ATP6V1E1	0.712502	5.50461	5.01558	44.3188	31.408	chr22	18074903	18111588	1405	-	NM_001039366	protein_coding	ATP6E|ATP6E2|ATP6V1E|P31|Vma4	P30952	ATPase H+ transporting V1 subunit E1
1450	ATP6V1H	0.777038	3.81282	3.44887	13.0295	9.93934	chr8	54628103	54755871	2358	-	NM_213619	protein_coding	MSTP042|NBP1|SFD|SFDalpha|SFDbeta|VMA13	P2836	ATPase H+ transporting V1 subunit H
1464	ATPIF1	0.635913	6.12205	5.46895	68.5247	43.375	chr1	28562602	28564616	886	+	NM_178190	protein_coding	ATPI|ATPIP|IP|MGC1167|MGC8898	P5971	ATPase inhibitory factor 1
1468	ATRN	0.775706	3.98678	3.62037	14.8272	11.3203	chr20	3451665	3631769	8348	+	NM_001207047	protein_coding	DPPT-L|KIAA0548|MGC126754|MGCA	P7146	attractin
1469	ATRNL1	0.791835	2.67348	2.33675	5.36995	4.05982	chr10	116853124	117708509	8635	+	NR_074088	protein_coding	ALP|FLJ45344|KIAA0534|bA338L11.1|bA454H24.1	.	attractin like 1
1470	ATRX	0.789586	4.57024	4.22941	22.7149	17.7921	chrX	76760356	77041755	11220	-	NM_000489	protein_coding	ATR2|MGC2094|MRXHF1|RAD54|RAD54L|SFM1|SHS|XH2|XNP|ZNF-HX	P31124	alpha thalassemia/mental retardation syndrome X-linked
1487	AURKA	0.32995	4.82301	3.22333	27.2592	8.35897	chr20	54944445	54967351	2817	-	NM_198434	protein_coding	AIK|ARK1|AURA|AURORA2|BTAK|MGC34538|STK15|STK6|STK7	P28685	aurora kinase A
1489	AURKAPS1	0.721396	1.4833	1.01217	1.7927	1.01929	chr1	220439521	220441057	1537	-	NR_001587	misc_RNA	AurAps1|STK6P	.	aurora kinase A pseudogene 1
1490	AURKB	0.388612	6.17052	4.80692	70.9027	27.047	chr17	8108049	8113944	1297	-	NM_001284526	protein_coding	AIK2|AIM-1|AIM1|ARK2|AurB|IPL1|STK12|STK5|aurkb-sv1|aurkb-sv2	P22134	aurora kinase B
1500	AVPR2	0.761295	0.595381	0.201908	0.509902	0.15073	chrX	153167985	153172620	2582	+	NR_027419	protein_coding	ADHR|DI1|DIR|DIR3|MGC126533|MGC138386|NDI|V2R	.	arginine vasopressin receptor 2
1514	B2M	0.688189	7.55653	7.01741	186.907	128.797	chr15	45003685	45010357	987	+	NM_004048	protein_coding	.	P26855	beta-2-microglobulin
1516	B3GALNT2	0.756691	4.33169	3.92947	19.1012	14.2645	chr1	235610505	235667781	5690	-	NM_152490	protein_coding	B3GalNAc-T2|MGC39558	P16973	beta-1,3-N-acetylgalactosaminyltransferase 2
1530	B3GNT5	0.711629	2.83142	2.34062	6.10692	4.07364	chr3	182971032	182991179	4123	+	NM_032047	protein_coding	B3GN-T5|beta3Gn-T5	P25230	UDP-GlcNAc:betaGal beta-1,3-N-acetylglucosaminyltransferase 5
1538	B4GALNT3	0.704215	2.80261	2.29669	5.96645	3.92148	chr12	569543	671058	3438	+	NM_173593	protein_coding	FLJ16224|FLJ40362	P16925	beta-1,4-N-acetyl-galactosaminyltransferase 3
1540	B4GALT1	0.736932	2.30917	1.86877	3.94894	2.6578	chr9	33110639	33167356	4199	-	NM_001497	protein_coding	B4GAL-T1|CDG2D|DKFZp686N19253|GGTB2|GT1|GTB|MGC50983|beta4Gal-T1	P5950	beta-1,4-galactosyltransferase 1
1542	B4GALT2	0.708851	4.48591	3.98947	21.369	14.913	chr1	44444874	44456843	2425	+	NM_003780	protein_coding	B4Gal-T2|B4Gal-T3|beta4Gal-T2	P179	beta-1,4-galactosyltransferase 2
1546	B4GALT5	0.795097	4.88209	4.55129	28.4365	22.4895	chr20	48249483	48330421	4727	-	NM_004776	protein_coding	B4Gal-T5|BETA4-GALT-IV|MGC138470|beta4Gal-T5|beta4GalT-V|gt-V	P19860	beta-1,4-galactosyltransferase 5
1549	B4GAT1	0.61456	4.77238	4.07	26.2824	15.8273	chr11	66112843	66115161	2070	-	NM_006876	protein_coding	.	P29944	beta-1,4-glucuronyltransferase 1
1561	BACH1-IT2	0.598106	0.741526	0	0.67081	0	chr21	30744821	30746300	802	+	NR_046564	lncRNA	.	.	BACH1 intronic transcript 2
1569	BAG6	0.779206	6.74689	6.38696	106.206	82.8452	chr6	31606805	31620477	4131	-	NM_004639_3	protein_coding	.	P31475	BCL2 associated athanogene 6
1582	BAMBI	0.692996	3.84908	3.32	13.3869	9.00476	chr10	28966424	28971868	1724	+	NM_012342	protein_coding	NMA	P27101	BMP and activin membrane-bound inhibitor
1589	BARD1	0.6413	2.51012	1.86919	4.68857	2.65912	chr2	215590370	215674435	5506	-	NM_001282543	protein_coding	.	P2222	BRCA1 associated RING domain 1
1600	BAZ1A	0.742201	4.55888	4.12877	22.5292	16.526	chr14	35221937	35344853	6016	-	NM_182648	protein_coding	ACF1|DKFZp586E0518|FLJ14383|WALp1|WCRF180|hACF1	P26771	bromodomain adjacent to zinc finger domain 1A
1607	BBOX1-AS1	0.714973	0.619416	0.135376	0.535269	0.0987907	chr11	27068733	27241660	1247	-	NR_125768	lncRNA	.	.	BBOX1 antisense RNA 1
1644	BCL2L11	0.633863	3.39445	2.73669	9.49893	5.67733	chr2	111878491	111926022	6032	+	NM_006538	protein_coding	BAM|BIM|BIM-alpha6|BIM-beta6|BIM-beta7|BOD|BimEL|BimL	P8066	BCL2 like 11
1645	BCL2L12	0.690735	1.53968	1.00588	1.90396	1.01055	chr19	50168399	50177173	1995	+	NR_104203	protein_coding	MGC120313|MGC120314|MGC120315	.	BCL2 like 12
1648	BCL2L15	0.783685	0.621313	0.269658	0.537243	0.206146	chr1	114419436	114430169	4973	-	NM_001010922	protein_coding	Bfk|C1orf178|FLJ22588	P16563	BCL2 like 15
1657	BCL9	0.772625	4.05467	3.68251	15.5897	11.8627	chr1	147013271	147098020	6192	+	NM_004326	protein_coding	LGS|MGC131591	P22062	B-cell CLL/lymphoma 9
1659	BCLAF1	0.699415	6.07982	5.56404	66.5188	46.3979	chr6	136578001	136610989	6738	-	NM_001301038	protein_coding	BTF|KIAA0164|bK211L9.1	P32443	BCL2 associated transcription factor 1
1666	BCRP2	0.790042	1.63873	1.29873	2.11009	1.46327	chr22	21457305	21476575	2334	+	NR_037566	misc_RNA	.	.	breakpoint cluster region pseudogene 2
1669	BCYRN1	0.618242	9.88221	9.18846	940.964	583.538	chrX	70430035	70948962	191	-	NR_001568	lncRNA	BC200|BC200a|NCRNA00004	.	brain cytoplasmic RNA 1
1702	BGLAP	0.574761	1.24817	0.449203	1.37311	0.366448	chr1	156211753	156212086	334	+	NM_199173	protein_coding	BGP|OC|PMF1	P23425	bone gamma-carboxyglutamate protein
1707	BHLHB9	0.767371	2.23789	1.85589	3.71042	2.62521	chrX	101975642	102007369	4292	+	NM_030639	protein_coding	KIAA1701|p60TRP	P26954	basic helix-loop-helix domain containing, class B, 9
1710	BHLHE40	0.772139	3.1434	2.77033	7.82193	5.83432	chr3	5021097	5026865	3034	+	NM_003670	protein_coding	BHLHB2|DEC1|FLJ99214|SHARP-2|STRA13|Stra14	P27846	basic helix-loop-helix family member e40
1727	BIRC5	0.416039	6.79021	5.525	109.478	45.1352	chr17	76210277	76221716	2700	+	NM_001168	protein_coding	API4|EPR-1	P34601	baculoviral IAP repeat containing 5
1729	BIRC6-AS2	0.762976	1.06229	0.672001	1.08626	0.594729	chr2	32782588	32799885	588	-	NR_125793	lncRNA	.	.	BIRC6 antisense RNA 2
1734	BIVM-ERCC5	0.381189	1.60986	0.218434	2.04908	0.164413	chr13	103459496	103528351	5143	+	NM_001204425	protein_coding	.	P5786	BIVM-ERCC5 readthrough
1740	BLM	0.562928	4.12965	3.30067	16.4757	8.87239	chr15	91260558	91358692	4964	+	NM_000057	protein_coding	BS|MGC126616|MGC131618|MGC131620|RECQ2|RECQL2|RECQL3	P23998	Bloom syndrome RecQ like helicase
1744	BLOC1S1-RDH5	0.662033	1.37594	0.780916	1.59261	0.72004	chr12	56109818	56109980	163	+	NR_037658	lncRNA	.	.	BLOC1S1-RDH5 readthrough
1746	BLOC1S3	0.788521	1.90042	1.55764	2.72829	1.94782	chr19	45682003	45685058	2600	+	NM_212550	protein_coding	BLOS3|FLJ26641|FLJ26676|HPS8|RP	P32259	biogenesis of lysosomal organelles complex 1 subunit 3
1754	BMF	0.770189	2.42875	2.05203	4.37641	3.15339	chr15	40380091	40401075	8859	-	NM_001003943	protein_coding	FLJ00065	P12404	Bcl2 modifying factor
1766	BMP7-AS1	0.773485	0.370556	0	0.292263	0	chr20	55788752	55790922	1012	+	NR_110631	lncRNA	.	.	BMP7 antisense RNA 1
1772	BMPR1B-AS1	0.489356	1.78346	0.752421	2.43857	0.686648	chr4	95664819	95678684	643	-	NR_121610	lncRNA	.	.	BMPR1B antisense RNA 1 (head to head)
1774	BMS1	0.761055	3.98793	3.59401	14.8399	11.0973	chr10	43277954	43330385	8048	+	NM_014753	protein_coding	BMS1L|KIAA0187	P16089	BMS1, ribosome biogenesis factor
1784	BNC2	0.77301	1.81318	1.44174	2.50965	1.72016	chr9	16409501	16870786	12926	-	NM_017637	protein_coding	BSN2|DKFZp686A01127|FLJ20043|FLJ34928	P23310	basonuclin 2
1787	BNIP3	0.371261	6.5044	5.07491	89.6251	32.772	chr10	133781187	133795517	1633	-	NM_004052	protein_coding	NIP3	P29452	BCL2/adenovirus E1B 19kDa interacting protein 3
1790	BOC	0.735135	1.34028	0.896361	1.52927	0.863386	chr3	112930312	113006310	5027	+	NM_001301867	protein_coding	.	P29829	BOC cell adhesion associated, oncogene regulated
1802	BORA	0.640996	2.77151	2.1299	5.81812	3.38417	chr13	73301887	73330336	3293	+	NM_024808	protein_coding	.	P20815	bora, aurora kinase A activator
1823	BRCA1	0.619893	4.64185	3.95194	23.9226	14.505	chr17	41196312	41277500	7757	-	NM_007299	protein_coding	BRCAI|BRCC1|BROVCA1|IRIS|PNCA4|PSCP|RNF53	P1877	breast cancer 1
1824	BRCA2	0.544584	2.60039	1.72361	5.05598	2.30803	chr13	32889617	32973809	11386	+	NM_000059	protein_coding	BRCC2|BROVCA2|FACD|FAD|FAD1|FANCB|FANCD|FANCD1|GLM3|PNCA2	P30234	breast cancer 2
1834	BRD8	0.706229	4.66538	4.16359	24.3318	16.9544	chr5	137475459	137514358	4731	-	NM_139199	protein_coding	SMAP|SMAP2|p120	P18000	bromodomain containing 8
1844	BRI3BP	0.593037	3.91322	3.15942	14.0414	7.95131	chr12	125478194	125510349	1272	+	NM_080626	protein_coding	BNAS1|HCCR-2|KG19	P16839	BRI3 binding protein
1845	BRICD5	0.684223	2.74716	2.1997	5.70393	3.60144	chr16	2259254	2261069	1031	-	NM_182563	protein_coding	.	P5268	BRICHOS domain containing 5
1846	BRINP1	0.764074	1.19755	0.809334	1.29115	0.75417	chr9	121928908	122131739	3196	-	NM_014618	protein_coding	.	P15428	BMP/retinoic acid inducible neural specific 1
1849	BRIP1	0.409525	4.33204	3.04407	19.1082	7.26465	chr17	59756547	59940920	8166	-	NM_032043	protein_coding	BACH1|FANCJ|FLJ90232|MGC126521|MGC126523|OF	P22665	BRCA1 interacting protein C-terminal helicase 1
1867	BSN	0.761086	3.71381	3.31994	12.0992	9.00406	chr3	49591922	49708982	15959	+	NM_003458	protein_coding	ZNF231	P18378	bassoon presynaptic cytomatrix protein
1875	BTAF1	0.72817	4.54904	4.09139	22.3693	16.0778	chr10	93683736	93790080	7038	+	NM_003972	protein_coding	KIAA0940|MGC138406|MOT1|TAF(II)170|TAF172|TAFII170	P10780	B-TFIID TATA-box binding protein associated factor 1
1904	BTN3A1	0.704266	2.80756	2.30175	5.99041	3.93877	chr6	26402465	26415444	8984	+	NM_007048	protein_coding	BT3.1|BTF5|CD277|MGC141880	P8282	butyrophilin subfamily 3 member A1
1913	BUB1	0.299002	4.5484	2.80663	22.3621	6.01146	chr2	111395275	111435684	3623	-	NM_001278617	protein_coding	BUB1A|BUB1L|hBUB1	P23441	BUB1 mitotic checkpoint serine/threonine kinase
1914	BUB1B	0.295185	4.95829	3.19798	30.0371	8.19636	chr15	40453210	40513337	3742	+	NM_001211	protein_coding	BUB1beta|BUBR1|Bub1A|MAD3L|SSK1|hBUBR1	P34259	BUB1 mitotic checkpoint serine/threonine kinase B
1923	BZW1	0.735089	6.33906	5.89505	79.8083	58.6209	chr2	201676269	201686966	2007	+	NM_001207067	protein_coding	BZAP45|KIAA0005|Nbla10236	P7575	basic leucine zipper and W2 domains 1
1990	C11orf96	0.443836	5.0322	3.8603	31.6668	13.5521	chr11	43964106	43965433	1328	+	NM_001145033	protein_coding	AG2	P6217	chromosome 11 open reading frame 96
2000	C12orf49	0.785722	4.29411	3.9462	18.5842	14.4424	chr12	117151125	117175875	5278	-	NM_024738	protein_coding	FLJ21415	P3501	chromosome 12 open reading frame 49
2019	C14orf132	0.754453	5.89766	5.49116	58.5097	44.0625	chr14	96505661	96560308	1098	+	NM_001289139	protein_coding	DKFZp761F2014|FLJ10728|FLJ93483	P21850	chromosome 14 open reading frame 132
2026	C14orf180	0.704621	0.838943	0.333862	0.787325	0.261181	chr14	105046021	105056184	3594	+	NM_001286399	protein_coding	C14orf77|FLJ38594	P3823	chromosome 14 open reading frame 180
2029	C14orf37	0.726505	2.28628	1.82533	3.87111	2.54927	chr14	58470808	58618847	3082	-	NM_001001872	protein_coding	c14_5376	P29678	chromosome 14 open reading frame 37
2035	C15orf27	0.760763	0.761277	0.366797	0.693698	0.290307	chr15	76352299	76497304	2399	+	NM_152335	.	FLJ30304|FLJ38190	P26998	.
2060	C16orf59	0.687637	3.57678	3.0365	10.9128	7.21971	chr16	2510115	2514964	1628	+	NM_025108	protein_coding	FLJ13909	P22654	chromosome 16 open reading frame 59
2082	C17orf107	0.697718	1.02066	0.50138	1.02703	0.416708	chr17	4802948	4806227	3082	+	NM_001145536	protein_coding	FLJ99427	P32214	chromosome 17 open reading frame 107
2088	C17orf53	0.612074	3.34839	2.64016	9.16915	5.24518	chr17	42219274	42239844	2834	+	NM_024032	protein_coding	FLJ11594|MGC3130	P34067	chromosome 17 open reading frame 53
2110	C18orf54	0.734669	2.17386	1.72902	3.50605	2.31996	chr18	51884287	51908405	5410	+	NR_110234	protein_coding	LAS2|MGC33382	.	chromosome 18 open reading frame 54
2120	C19orf33	0.747053	0.420718	0	0.337937	0	chr19	38794804	38795646	461	+	NM_033520	protein_coding	H2RSP|IMUP|IMUP-1|IMUP-2|MGC39135|MGC75180	P29827	chromosome 19 open reading frame 33
2131	C19orf57	0.799904	0.755578	0.433478	0.687	0.351406	chr19	13993168	14016909	2420	-	NM_024323	protein_coding	MGC11271|MGC149720	P35967	chromosome 19 open reading frame 57
2137	C19orf71	0.646264	1.71513	1.08533	2.27934	1.12454	chr19	3539155	3544028	671	+	NM_001135580	protein_coding	.	P15436	chromosome 19 open reading frame 71
2142	C1D	0.731092	4.39778	3.94591	20.0435	14.4396	chr2	68269332	68290159	1354	-	NM_173177	protein_coding	LRP1|MGC12261|MGC14659|SUN-CoR|SUNCOR|hC1D	P16106	C1D nuclear receptor corepressor
2144	C1GALT1C1	0.747276	2.64608	2.22579	5.25026	3.68526	chrX	119759529	119764005	1904	-	NM_152692	protein_coding	C1GALT2|C38H2-L1|COSMC|MGC19947|MST143	P18993	C1GALT1 specific chaperone 1
2178	C1orf112	0.54108	2.93515	2.04906	6.63711	3.14554	chr1	169764550	169822229	3363	+	NM_018186	protein_coding	FLJ10706|FLJ13470|MGC130018|MGC130019|RP1-97P20.1	P19601	chromosome 1 open reading frame 112
2191	C1orf159	0.647548	2.1447	1.51776	3.4161	1.86767	chr1	1017198	1051736	2104	-	NM_017891	protein_coding	FLJ20584|FLJ21143|FLJ36119	P11545	chromosome 1 open reading frame 159
2219	C1orf54	0.766248	1.12783	0.743714	1.18314	0.67609	chr1	150244687	150253335	824	+	NM_001301040	protein_coding	FLJ23221	P6491	chromosome 1 open reading frame 54
2161	C1QTNF6	0.765329	1.64422	1.25837	2.12197	1.3953	chr22	37576206	37584330	1652	-	NM_182486	protein_coding	CTRP6|ZACRP6	P8478	C1q and tumor necrosis factor related protein 6
2234	C20orf194	0.750958	2.54051	2.12731	4.80934	3.37599	chr20	3229948	3388309	6909	-	NM_001009984	protein_coding	DKFZp434N061|MGC117480|MGC141683	P16693	chromosome 20 open reading frame 194
2249	C21orf58	0.642306	2.43204	1.79337	4.38897	2.4717	chr21	47720344	47743813	3991	-	NM_001286462	protein_coding	.	P34549	chromosome 21 open reading frame 58
2257	C22orf24	0.758588	0.398611	0	0.317612	0	chr22	32329507	32341348	1386	-	NM_001302820	protein_coding	HSN44A4A	P19637	chromosome 22 open reading frame 24
2266	C2CD3	0.771553	3.10914	2.73498	7.61498	5.66886	chr11	73723759	73882064	8137	-	NM_001286577	protein_coding	DKFZp586P0123|FLJ34770	P11173	C2 calcium-dependent domain containing 3
2274	C2orf27A	0.765683	0.822571	0.43739	0.76713	0.355106	chr2	132480064	132524977	1219	+	NM_013310	protein_coding	C2orf27|MGC138394	P16307	chromosome 2 open reading frame 27A
2280	C2orf48	0.32881	2.85442	1.24975	6.22233	1.38222	chr2	10281509	10351856	1902	+	NM_182626	protein_coding	FLJ25102	P3403	chromosome 2 open reading frame 48
2288	C2orf69	0.775408	3.20297	2.836	8.19375	6.15265	chr2	200775979	200792996	3728	+	NM_153689	protein_coding	FLJ38973	P23638	chromosome 2 open reading frame 69
2318	C3orf58	0.793182	2.31886	1.98458	3.98217	2.96354	chr3	143690640	143711210	4593	+	NM_173552	protein_coding	DIA1|MGC33365	P31819	chromosome 3 open reading frame 58
2342	C4orf46	0.722951	4.34395	3.87592	19.2728	13.7084	chr4	159587827	159593407	3784	-	NR_077235	protein_coding	.	.	chromosome 4 open reading frame 46
2355	C5orf34	0.766666	2.43726	2.05393	4.40821	3.15886	chr5	43486803	43515273	2533	-	NM_198566	protein_coding	FLJ32363|MGC46448	P8713	chromosome 5 open reading frame 34
2356	C5orf38	0.781179	3.06249	2.70622	7.34091	5.53717	chr5	2752245	2755511	982	+	NM_001294337	protein_coding	CEI|IRX2NB|MGC126657|MGC126683	P26131	chromosome 5 open reading frame 38
2385	C6orf201	0.79986	0.756696	0.434514	0.688306	0.352379	chr6	4079440	4130999	4209	+	NM_001085401	protein_coding	MGC87625|dJ1013A10.5	P2495	chromosome 6 open reading frame 201
2391	C6orf25	0.76069	0.670814	0.276194	0.590859	0.211646	chr6	31691121	31694485	2499	+	NM_025260_6	.	G6b|MGC142279|MGC142281|NG31	P32658	chromosome 6 open reading frame 25
2411	C7orf55-LUC7L2	0.566078	2.92181	2.10089	6.56679	3.29712	chr7	139025878	139108203	2747	+	NM_001244584	protein_coding	.	P16629	C7orf55-LUC7L2 readthrough
2413	C7orf60	0.735753	3.23286	2.79015	8.3863	5.92902	chr7	112459202	112579932	3942	-	NM_152556	.	FLJ31818	P20257	.
2452	C9orf116	0.602626	2.31976	1.5891	3.9857	2.01323	chr9	138387026	138391761	676	-	NM_144654	protein_coding	FLJ13945|MGC29761	P23871	chromosome 9 open reading frame 116
2474	C9orf41-AS1	0.757714	0.73988	0.339606	0.668791	0.266182	chr9	77567881	77612296	1809	+	NR_121183	lncRNA	.	.	C9orf41 antisense RNA 1
2490	C9orf92	0.640511	0.642704	0	0.560275	0	chr9	16203933	16276311	447	-	NR_073471	protein_coding	.	.	chromosome 9 open reading frame 92
2494	CA12	0.641133	2.31505	1.67374	3.96936	2.19531	chr15	63615730	63674309	4209	-	NM_206925	protein_coding	CAXII|FLJ20151|HsT18816	P18292	carbonic anhydrase 12
2507	CA9	0.309247	1.90452	0.211351	2.73974	0.158863	chr9	35673915	35681154	1554	+	NM_001216	protein_coding	CAIX|MN	P1585	carbonic anhydrase 9
2511	CABIN1	0.777825	3.88291	3.52042	13.7278	10.4956	chr22	24407765	24574596	7222	+	NM_001201429	protein_coding	CAIN|KIAA0330|PPP3IN	P7777	calcineurin binding protein 1
2522	CACHD1	0.790472	3.87674	3.53753	13.665	10.6327	chr1	64936476	65158741	5848	+	NM_020925	protein_coding	KIAA1573|RP4-655E10.1	P32069	cache domain containing 1
2526	CACNA1C-AS1	0.794947	0.380418	0.0493488	0.301105	0.0349938	chr12	2785167	2800323	2230	-	NR_045725	lncRNA	.	.	CACNA1C antisense RNA 1
2539	CACNA2D1	0.769216	5.24259	4.86405	36.7923	28.1764	chr7	81575760	82073122	7864	-	NM_000722	protein_coding	CACNA2|CACNL2A|CCHL2A	P23791	calcium voltage-gated channel auxiliary subunit alpha2delta 1
2547	CACNB4	0.74274	1.49475	1.06568	1.8149	1.09563	chr2	152689286	152955593	8362	-	NM_001145798	protein_coding	CAB4|CACNLB4|EA5|EIG9|EJM|EJM4|EJM6	P7919	calcium voltage-gated channel auxiliary subunit beta 4
2552	CACNG5	0.79336	0.823371	0.489419	0.768088	0.404915	chr17	64873391	64881395	926	+	NM_145811	protein_coding	MGC126656|MGC126682	P28219	calcium voltage-gated channel auxiliary subunit gamma 5
2560	CAD	0.633881	5.71641	5.05869	51.4851	32.3917	chr2	27440258	27466660	7114	+	NM_004341	protein_coding	.	P11517	carbamoyl-phosphate synthetase 2, aspartate transcarbamylase, and dihydroorotase
2561	CADM1	0.70439	5.19352	4.68797	35.529	24.8244	chr11	115044345	115375241	4394	-	NM_001301045	protein_coding	BL2|DKFZp686F1789|IGSF4|IGSF4A|MGC149785|MGC51880|NECL2|Necl-2|RA175|ST17|SYNCAM|TSLC1|sTSLC-1|sgIGSF|synCAM1	P4699	cell adhesion molecule 1
2566	CADM4	0.78886	3.73617	3.39401	12.3037	9.53107	chr19	44126522	44143991	2176	-	NM_145296	protein_coding	IGSF4C|NECL4|Necl-4|TSLL2|synCAM4	P15444	cell adhesion molecule 4
2567	CADPS	0.703716	2.20383	1.6969	3.60068	2.24688	chr3	62384021	62861064	5489	-	NM_003716	protein_coding	CADPS1|CAPS|CAPS1|KIAA1121	P15854	Ca2+ dependent secretion activator
2571	CALB1	0.723519	1.81416	1.34727	2.51211	1.54771	chr8	91070836	91095109	2535	-	NM_004929	protein_coding	CALB	P35498	calbindin 1
2579	CALD1	0.703327	5.515	5.00727	44.6463	31.2219	chr7	134464164	134655480	4898	+	NM_033138	protein_coding	CDM|H-CAD|HCAD|L-CAD|LCAD|MGC21352|NAG22	P23744	caldesmon 1
2584	CALM2	0.624686	8.7834	8.1046	438.807	274.767	chr2	47387221	47404075	1458	-	NM_001305624	protein_coding	CALM1|CALM3|CAMII|FLJ99410|PHKD|PHKD2	P8138	calmodulin 2 (phosphorylase kinase, delta)
2588	CALML4	0.71535	3.80499	3.32171	12.9539	9.01657	chr15	68483043	68498448	4635	-	NR_104583	protein_coding	MGC4809|NY-BR-20	.	calmodulin like 4
2607	CAMKK2	0.775929	5.41885	5.05285	41.7031	32.2557	chr12	121675495	121736111	5934	-	NM_001270486	protein_coding	CAMKK|CAMKKB|KIAA0787|MGC15254	P817	calcium/calmodulin-dependent protein kinase kinase 2
2617	CAND1	0.737205	5.98273	5.54287	62.1242	45.7069	chr12	67663061	67708472	5992	+	NM_018448	protein_coding	DKFZp434M1414|FLJ10114|FLJ10929|FLJ38691|FLJ90441|KIAA0829|TIP120|TIP120A	P17368	cullin associated and neddylation dissociated 1
2620	CANT1	0.772736	5.01813	4.64618	31.3473	24.0866	chr17	76987798	77005899	3479	-	NM_138793	protein_coding	DBQD|SCAN-1|SCAN1|SHAPY	P7724	calcium activated nucleotidase 1
2627	CAPN10-AS1	0.80025	1.04191	0.720436	1.05699	0.649202	chr2	241522167	241525733	3567	-	NR_103792	lncRNA	.	.	CAPN10 antisense RNA 1 (head to head)
2632	CAPN15	0.783141	3.85879	3.50614	13.4837	10.3823	chr16	577856	604636	4744	+	NM_005632	protein_coding	.	P12623	calpain 15
2662	CARHSP1	0.668489	4.88281	4.30179	28.4521	18.7597	chr16	8946799	8962869	3660	-	NM_001278266	protein_coding	CRHSP-24|CSDC1|MGC111446	P3690	calcium regulated heat stable protein 1
2668	CARTPT	0.74893	0.417098	0	0.334587	0	chr5	71014990	71016875	915	+	NM_004291	protein_coding	CART	P30649	CART prepropeptide
2670	CASC10	0.599696	2.94383	2.20613	6.68301	3.6223	chr10	21783421	21786213	1989	-	NM_001010911	protein_coding	.	P1068	cancer susceptibility candidate 10
2683	CASC5	0.3484	3.80778	2.2866	12.9828	3.88891	chr15	40886447	40954881	7685	+	NM_144508	.	AF15Q14|CT29|D40|KIAA1570|KNL1|hKNL-1|hSpc105	P29565	cancer susceptibility candidate 5
2697	CASP3	0.727796	3.53781	3.07942	10.5952	7.46775	chr4	185548850	185570629	2673	-	NM_004346	protein_coding	CPP32|CPP32B|SCA-1	P5391	caspase 3, apoptosis-related cysteine peptidase
2703	CASP8AP2	0.698209	4.41254	3.89427	20.26	13.8969	chr6	90539619	90584155	6591	+	NM_001137668	protein_coding	CED-4|FLASH|FLJ11208|KIAA1315|RIP25	P26910	caspase 8 associated protein 2
2711	CAT	0.669539	4.50507	3.92631	21.6682	14.2316	chr11	34460472	34493607	2300	+	NM_001752	protein_coding	MGC138422|MGC138424	P29572	catalase
2725	CAV3	0.784472	0.350206	0	0.274183	0	chr3	8775486	8788451	1335	+	NM_001234	protein_coding	LGMD1C|LQT9|MGC126100|MGC126101|MGC126129|VIP-21|VIP21	P16956	caveolin 3
2733	CBLN1	0.547269	4.35914	3.48946	19.4884	10.2528	chr16	49311829	49315742	2434	-	NM_004352	protein_coding	.	P19856	cerebellin 1 precursor
2747	CBX1	0.761635	7.89312	7.50029	236.28	180.394	chr17	46147414	46178883	2676	-	NM_001127228	protein_coding	CBX|HP1-BETA|HP1Hs-beta|HP1Hsbeta|M31|MOD1|p25beta	P844	chromobox 1
2749	CBX3	0.794827	7.08775	6.75646	134.777	107.32	chr7	26240831	26253227	2453	+	NM_007276	protein_coding	HECH|HP1-GAMMA|HP1Hs-gamma	P14769	chromobox 3
2752	CBX5	0.66847	6.82833	6.24727	112.433	75.108	chr12	54624731	54673915	11904	-	NM_001127322	protein_coding	HP1|HP1A	P11145	chromobox 5
2767	CCBL1	0.586542	3.03736	2.26766	7.1975	3.82382	chr9	131595221	131644354	3191	-	NR_109829	.	FLJ95217|GTK|KAT1|KATI|MGC29624	.	.
2777	CCDC109B	0.79056	2.58959	2.25054	5.01023	3.76623	chr4	110481355	110608872	1274	+	NM_017918	.	FLJ20647	P5151	coiled-coil domain containing 109B
2797	CCDC134	0.544983	2.54645	1.67073	4.83382	2.18892	chr22	42196626	42222303	1327	+	NM_024821	protein_coding	FLJ22349|MGC21013|dJ821D11.3	P30967	coiled-coil domain containing 134
2800	CCDC138	0.673189	3.83577	3.26485	13.2549	8.62961	chr2	109403206	109493047	2780	+	NM_001303106	protein_coding	FLJ32745	P25440	coiled-coil domain containing 138
2801	CCDC14	0.75779	4.67126	4.27113	24.435	18.3437	chr3	123632274	123680255	4305	-	NM_001308317	protein_coding	DKFZp434L1050|FLJ12892|FLJ41065	P18750	coiled-coil domain containing 14
2805	CCDC144A	0.732225	2.69671	2.24706	5.47346	3.75492	chr17	16593639	16678313	5968	+	NR_130142	protein_coding	FLJ43983|KIAA0565|MGC164650	.	coiled-coil domain containing 144A
2806	CCDC144B	0.723731	4.23354	3.76706	17.7794	12.6394	chr17	18441115	18528930	8695	-	NR_036647	misc_RNA	FLJ36492|MGC126634	.	coiled-coil domain containing 144B (pseudogene)
2815	CCDC150	0.656917	1.35974	0.753521	1.56368	0.68766	chr2	197504356	197597530	3685	+	NM_001080539	protein_coding	DKFZp434P055|FLJ10202|FLJ38811|FLJ39660|MGC72171	P29657	coiled-coil domain containing 150
2824	CCDC160	0.799107	0.582261	0.258721	0.496226	0.197012	chrX	133371077	133379808	1299	+	NM_001101357	protein_coding	.	P33188	coiled-coil domain containing 160
2840	CCDC177	0.71159	2.16395	1.67306	3.47526	2.19364	chr14	70036531	70041600	4179	-	NM_001271507	protein_coding	.	P5842	coiled-coil domain containing 177
2843	CCDC18	0.687452	2.38562	1.84495	4.21828	2.59799	chr1	93646273	93744287	5011	+	NM_001306076	protein_coding	NY-SAR-41|dJ717I23.1	P15881	coiled-coil domain containing 18
2862	CCDC34	0.6457	4.80831	4.17724	26.9701	17.1256	chr11	27360061	27384795	3051	-	NM_030771	protein_coding	NY-REN-41|RAMA3	P7353	coiled-coil domain containing 34
2873	CCDC50	0.791778	3.8499	3.51307	13.3947	10.4371	chr3	191046874	191116459	8949	+	NM_174908	protein_coding	C3orf6|DFNA44|YMER	P9273	coiled-coil domain containing 50
2883	CCDC62	0.768234	0.898248	0.517865	0.862206	0.432948	chr12	123259056	123311927	2588	+	NR_027918	protein_coding	CT109|ERAP75|FLJ25432|FLJ40344|TSP-NY|aaa	.	coiled-coil domain containing 62
2887	CCDC65	0.687707	0.834057	0.293922	0.781301	0.226703	chr12	49297893	49315359	1943	+	NM_001286957	protein_coding	FLJ25663|FLJ35732|NYD-SP28	P13111	coiled-coil domain containing 65
2897	CCDC74A	0.717686	1.65984	1.18126	2.156	1.27062	chr2	132285407	132291239	1651	+	NM_001258305	protein_coding	FLJ40345	P28870	coiled-coil domain containing 74A
2898	CCDC74B	0.740297	0.754336	0.320512	0.685591	0.24952	chr2	130896856	130902707	1355	-	NM_001258307	protein_coding	DKFZp434E2321	P2102	coiled-coil domain containing 74B
2899	CCDC77	0.445791	4.54803	3.38247	22.3549	9.44926	chr12	498516	551806	2504	+	NM_001130147	protein_coding	MGC13183	P17386	coiled-coil domain containing 77
2913	CCDC88A	0.779083	4.45433	4.09418	20.8843	16.1106	chr2	55514978	55647057	9591	-	NM_018084	protein_coding	APE|DKFZp686D0630|GIRDIN|GIV|GRDN|HkRP1|KIAA1212	P34409	coiled-coil domain containing 88A
2926	CCER2	0.778356	0.871632	0.510135	0.828189	0.425272	chr19	39399620	39402798	1057	-	NM_001243212	protein_coding	.	P2905	coiled-coil glutamate rich protein 2
2951	CCL27	0.645537	1.01741	0.385979	1.02251	0.307699	chr9	34661880	34662689	459	-	NM_006664	protein_coding	ALP|CTACK|CTAK|ESKINE|ILC|PESKY|SCYA27	P13839	C-C motif chemokine ligand 27
2965	CCNA2	0.342391	5.47584	3.92955	43.4274	14.2688	chr4	122737599	122745088	2798	-	NM_001237	protein_coding	CCN1|CCNA	P26656	cyclin A2
2966	CCNB1	0.257908	5.83277	3.8777	55.8979	13.7309	chr5	68462837	68474070	2167	+	NM_031966	protein_coding	CCNB	P13742	cyclin B1
2968	CCNB2	0.397515	6.17343	4.84252	71.0481	27.7475	chr15	59397284	59417244	1549	+	NM_004701	protein_coding	HsT17299	P13959	cyclin B2
2977	CCNE2	0.651768	2.38492	1.76735	4.21583	2.40958	chr8	95892453	95907482	2629	-	NM_057749	protein_coding	CYCE2	P19777	cyclin E2
2978	CCNF	0.403126	4.18291	2.87221	17.1338	6.33654	chr16	2479395	2508859	4287	+	NM_001761	protein_coding	FBX1|FBXO1	P27552	cyclin F
2996	CCP110	0.660795	3.91307	3.31535	14.0395	8.97274	chr16	19535179	19564728	5587	+	NM_001199022	protein_coding	.	P22259	centriolar coiled-coil protein 110kDa
3010	CCSAP	0.648144	4.26447	3.63885	18.1867	11.4799	chr1	229456752	229478688	5121	-	NM_145257	protein_coding	.	P23583	centriole, cilia and spindle associated protein
3016	CCT5	0.76461	7.04612	6.65891	130.915	100.238	chr5	10250033	10266524	3632	+	NM_001306153	protein_coding	CCT-epsilon|CCTE|KIAA0098|TCP-1-epsilon	P7876	chaperonin containing TCP1 subunit 5
3053	CD247	0.710393	0.747598	0.254287	0.677767	0.193388	chr1	167399877	167487847	1678	-	NM_000734	protein_coding	CD3-ZETA|CD3H|CD3Q|CD3Z|T3Z|TCRZ	P23280	CD247 molecule
3078	CD3EAP	0.743854	1.73869	1.31178	2.33315	1.48573	chr19	45909467	45914024	3286	+	NM_012099	protein_coding	ASE-1|CAST|MGC118851|PAF49	P16980	CD3e molecule associated protein
3084	CD46	0.775878	4.86391	4.49782	28.0682	21.6349	chr1	207925383	207968861	3393	+	NM_153826	protein_coding	AHUS2|MCP|MGC26544|MIC10|TLX|TRA2.10	P20801	CD46 molecule
3085	CD47	0.795456	4.11659	3.78645	16.317	12.8235	chr3	107761941	107809935	5346	-	NM_198793	protein_coding	IAP|MER6|OA3	P28398	CD47 molecule
3087	CD5	0.775658	0.646626	0.280119	0.564428	0.214943	chr11	60869930	60895323	3157	+	NM_014207	protein_coding	LEU1|T1	P3981	CD5 molecule
3106	CD81-AS1	0.698239	0.717767	0.199559	0.643474	0.148893	chr11	2349979	2399222	1174	-	NR_108080	lncRNA	.	.	CD81 antisense RNA 1
3121	CDAN1	0.796925	2.90202	2.57454	6.46305	4.96674	chr15	43015760	43029417	4730	-	NM_138477	protein_coding	CDA1|CDAI|DLT|PRO1295	P3698	codanin 1
3127	CDC20	0.529434	4.78149	3.86402	26.4559	13.5889	chr1	43824626	43828873	1674	+	NM_001255	protein_coding	CDC20A|MGC102824|bA276H19.3|p55CDC	P7836	cell division cycle 20
3129	CDC23	0.773315	4.10248	3.73161	16.1486	12.308	chr5	137523337	137549032	3155	-	NM_004661	protein_coding	ANAPC8|APC8	P19814	cell division cycle 23
3130	CDC25A	0.707124	3.85554	3.35557	13.4514	9.2545	chr3	48198668	48229801	3706	-	NM_001789	protein_coding	CDC25A2	P28040	cell division cycle 25A
3132	CDC25C	0.470518	2.71556	1.62788	5.55932	2.09581	chr5	137620954	137674044	2566	-	NM_001790	protein_coding	CDC25	P33989	cell division cycle 25C
3134	CDC27	0.766586	5.70899	5.32551	51.2148	39.1741	chr17	45195063	45259003	5683	-	NM_001256	protein_coding	ANAPC3|APC3|CDC27Hs|D0S1430E|D17S978E|HNUC	P34325	cell division cycle 27
3138	CDC37L1-AS1	0.65973	1.34001	0.739956	1.52888	0.671845	chr9	4676601	4679480	415	-	NR_121597	lncRNA	.	.	CDC37L1 antisense RNA 1 (head to head)
3152	CDC45	0.41805	4.17072	2.91247	16.9812	6.54404	chr22	19467349	19508135	2073	+	NM_003504	protein_coding	CDC45L|CDC45L2|PORC-PI-1	P22168	cell division cycle 45
3153	CDC5L	0.749877	5.36832	4.95305	40.2336	30.0331	chr6	44355251	44418161	6432	+	NM_001253	protein_coding	CDC5|CDC5-LIKE|CEF1|KIAA0432|PCDC5RP|dJ319D22.1|hCDC5	P35945	cell division cycle 5 like
3154	CDC6	0.6206	3.87508	3.18682	13.6489	8.12281	chr17	38444146	38459413	3053	+	NM_001254	protein_coding	CDC18L|HsCDC18|HsCDC6	P11851	cell division cycle 6
3155	CDC7	0.799241	4.96469	4.64139	30.171	24.0034	chr1	91966404	91991321	3559	+	NM_003503	protein_coding	CDC7L1|HsCDC7|Hsk1|MGC117361|MGC126237|MGC126238|huCDC7	P34249	cell division cycle 7
3157	CDCA2	0.413059	3.70702	2.43144	12.0394	4.40485	chr8	25316513	25365425	3720	+	NM_152562	protein_coding	FLJ25804|MGC129906|MGC129907|Repo-Man	P33931	cell division cycle associated 2
3158	CDCA3	0.500886	2.54157	1.54412	4.81423	1.92099	chr12	6955889	6961230	2032	-	NM_001297603	protein_coding	FBXO52|GRCC8|MGC2577|TOME-1	P9156	cell division cycle associated 3
3159	CDCA4	0.685011	4.89036	4.34456	28.6065	19.3542	chr14	105475910	105487425	1927	-	NM_145701	protein_coding	FLJ20764|FLJ52878|HEPP|MGC19517|SEI-3/HEPP	P4112	cell division cycle associated 4
3160	CDCA5	0.585637	4.96708	4.19516	30.2241	17.3525	chr11	64844927	64851615	2576	-	NM_080668	protein_coding	MGC16386|SORORIN	P23155	cell division cycle associated 5
3161	CDCA7	0.640676	4.92622	4.28388	29.3518	18.5162	chr2	174219561	174233718	2810	+	NM_031942	protein_coding	FLJ14722|FLJ14736|JPO1|MGC34109	P11817	cell division cycle associated 7
3163	CDCA8	0.501817	3.81797	2.8232	13.081	6.09076	chr1	38158073	38175391	2389	+	NM_018101	protein_coding	BOR|BOREALIN|DasraB|FLJ10468|FLJ12042|MESRGP	P9408	cell division cycle associated 8
3196	CDIPT-AS1	0.724821	0.464303	0	0.378933	0	chr16	29875004	29879374	810	+	NR_024370	lncRNA	.	.	CDIPT antisense RNA 1 (head to head)
3197	CDK1	0.381286	6.30995	4.91889	78.1981	29.3105	chr10	62538089	62554610	2042	+	NM_001170406	protein_coding	CDC2|CDC28A|DKFZp686L20222|MGC111195|P34CDC2	P16373	cyclin-dependent kinase 1
3209	CDK2	0.614155	4.82277	4.11945	27.2521	16.414	chr12	56360553	56366573	2301	+	NM_001290230	protein_coding	p33(CDK2)	P868	cyclin-dependent kinase 2
3211	CDK2AP1	0.687102	6.75071	6.2093	106.491	73.1312	chr12	123745517	123756863	2156	-	NR_073007	protein_coding	DOC1|DORC1|ST19|doc-1|p12DOC-1	.	cyclin-dependent kinase 2 associated protein 1
3219	CDK5RAP2	0.764465	4.78581	4.39833	26.5366	20.1267	chr9	123151147	123342448	6431	-	NM_018249	protein_coding	C48|Cep215|DKFZp686B1070|DKFZp686D1070|KIAA1633|MCPH3	P19918	CDK5 regulatory subunit associated protein 2
3226	CDKL1	0.69623	2.65912	2.13676	5.30714	3.4049	chr14	50796309	50864122	2567	-	NM_004196	protein_coding	KKIALRE|P42	P16250	cyclin dependent kinase like 1
3240	CDKN2C	0.375648	5.80886	4.39631	54.9611	20.1005	chr1	51434367	51440306	2615	+	NM_001262	protein_coding	INK4C|p18|p18-INK4C	P35085	cyclin-dependent kinase inhibitor 2C
3241	CDKN2D	0.752254	2.48841	2.07771	4.60338	3.22803	chr19	10677138	10679655	1145	-	NM_079421	protein_coding	INK4D|p19|p19-INK4D	P19418	cyclin-dependent kinase inhibitor 2D
3242	CDKN3	0.670764	5.08834	4.51222	32.961	21.8627	chr14	54863673	54886934	827	+	NM_001130851	protein_coding	CDI1|CIP2|FLJ25787|KAP|KAP1|MGC70625	P35411	cyclin-dependent kinase inhibitor 3
3253	CDRT15P1	0.579345	2.55987	1.77236	4.88824	2.42167	chr17	13927815	13928915	1101	+	NR_003261	misc_RNA	.	.	CMT1A duplicated region transcript 15 pseudogene 1
3298	CECR5-AS1	0.375316	2.07525	0.661433	3.20919	0.583719	chr22	17640279	17646335	340	+	NR_024482	lncRNA	.	.	CECR5 antisense RNA 1
3317	CELSR2	0.788398	4.8167	4.4737	27.1324	21.2596	chr1	109792641	109818378	10540	+	NM_001408	protein_coding	CDHF10|EGFL2|FLJ34118|FLJ42737|FLJ45143|FLJ45845|Flamingo1|KIAA0279|MEGF3	P28452	cadherin EGF LAG seven-pass G-type receptor 2
3323	CENPA	0.307444	4.9288	3.2272	29.4091	8.38435	chr2	27008882	27017455	1711	+	NM_001809	protein_coding	CENP-A	P10578	centromere protein A
3327	CENPC	0.580409	3.10748	2.32263	7.60573	4.01122	chr4	68337989	68411256	3349	-	NM_001812	protein_coding	.	P8052	centromere protein C
3328	CENPE	0.345507	3.85215	2.31893	13.4194	3.99977	chr4	104026963	104119566	8612	-	NM_001813	protein_coding	KIF10	P13228	centromere protein E
3329	CENPF	0.292578	6.85146	5.07835	114.271	32.8537	chr1	214776532	214837914	10296	+	NM_016343	protein_coding	CENF|PRO1779|hcp-1	P444	centromere protein F
3330	CENPH	0.577682	5.38864	4.59699	40.8198	23.2472	chr5	68485375	68506184	1389	+	NM_022909	protein_coding	.	P33212	centromere protein H
3331	CENPI	0.384083	2.64662	1.26611	5.25361	1.40915	chrX	100354798	100417978	2563	+	NM_006733	protein_coding	CENP-I|FSHPRH1|LRPR1|Mis6	P17816	centromere protein I
3332	CENPJ	0.41922	3.74077	2.48655	12.3479	4.61529	chr13	25456412	25497027	5232	-	NM_018451	protein_coding	BM032|CPAP|LAP|LIP1|MCPH6|MGC131581|MGC131582|MGC142222|MGC142224|SASS4|Sas-4	P26498	centromere protein J
3333	CENPK	0.499327	4.01569	3.01374	15.1489	7.09207	chr5	64813593	64858995	1799	-	NM_022145	protein_coding	AF5alpha|CENP-K|P33|Solt	P19796	centromere protein K
3334	CENPL	0.613753	3.76115	3.05688	12.5368	7.33703	chr1	173768688	173793777	2674	-	NM_001171182	protein_coding	C1orf155|CENP-L|FLJ31044|FLJ31786|RP3-383J4.1|dJ383J4.3	P4692	centromere protein L
3336	CENPN	0.584276	3.40304	2.62776	9.56179	5.19183	chr16	81040103	81066709	5307	+	NM_018455	protein_coding	BM039|C16orf60|CENP-N|FLJ13607|FLJ22660	P2911	centromere protein N
3337	CENPO	0.624543	4.24534	3.56621	17.9342	10.8672	chr2	25016175	25045245	4284	+	NM_001199803	protein_coding	CENP-O|MGC11266	P30675	centromere protein O
3339	CENPQ	0.484086	3.80944	2.76278	12.9981	5.79997	chr6	49431096	49460820	1728	+	NM_018132	protein_coding	C6orf139|CENP-Q|FLJ10545	P2111	centromere protein Q
3341	CENPU	0.527799	5.13354	4.2116	34.043	17.5634	chr4	185615219	185655286	2550	-	NM_024629	protein_coding	.	P4204	centromere protein U
3342	CENPV	0.726538	6.76507	6.30418	107.566	78.1698	chr17	16245848	16256812	1164	-	NM_181716	protein_coding	3110013H01Rik|CENP-V|PRR6|p30	P3440	centromere protein V
3345	CENPW	0.320791	4.79927	3.15898	26.7981	7.95077	chr6	126660935	126804466	4027	+	NR_104462	protein_coding	C6orf173|CUG2|DKFZp686L1553	.	centromere protein W
3347	CEP112	0.629361	2.54766	1.87962	4.83851	2.68571	chr17	63631658	64188249	4102	-	NM_001037325	protein_coding	.	P6734	centrosomal protein 112
3348	CEP120	0.602784	3.83298	3.10269	13.2277	7.60608	chr5	122680579	122759286	4711	-	NM_153223	protein_coding	CCDC100|DKFZp686I06246|FLJ36090|FLJ38327	P31112	centrosomal protein 120
3350	CEP128	0.505424	3.4528	2.46837	9.93274	4.54443	chr14	80962821	81405884	4457	-	NM_152446	protein_coding	.	P30460	centrosomal protein 128
3352	CEP135	0.585679	2.33193	1.56011	4.02795	1.95331	chr4	56814974	56899529	5735	+	NM_025009	protein_coding	CEP4|KIAA0635	P13768	centrosomal protein 135
3353	CEP152	0.401027	4.06679	2.74856	15.7317	5.73389	chr15	49030135	49103343	5637	-	NM_014985	protein_coding	FLJ21594|KIAA0912	P34348	centrosomal protein 152
3354	CEP162	0.609515	2.48776	1.77349	4.60117	2.42425	chr6	84833960	84937353	5218	-	NM_014895	protein_coding	.	P31978	centrosomal protein 162
3358	CEP170P1	0.668691	1.99784	1.41726	2.98883	1.67454	chr4	119437495	119475359	1070	+	NR_003135	misc_RNA	.	.	centrosomal protein 170 pseudogene 1
3360	CEP192	0.601067	3.78934	3.05494	12.8039	7.32587	chr18	12991361	13125051	7976	+	NM_032142	protein_coding	.	P22839	centrosomal protein 192
3362	CEP290	0.786835	4.03354	3.68767	15.3484	11.9087	chr12	88442790	88535993	7955	-	NM_025114	protein_coding	3H11Ag|BBS14|CT87|FLJ13615|FLJ21979|JBTS5|JBTS6|KIAA0373|LCA10|MKS4|NPHP6|POC3|SLSN6|rd16	P1862	centrosomal protein 290
3363	CEP295	0.660764	3.04349	2.4457	7.23218	4.45728	chr11	93394816	93463522	8044	+	NM_033395	protein_coding	.	P21467	centrosomal protein 295
3364	CEP295NL	0.607485	2.4611	1.74202	4.49865	2.35033	chr17	76886662	76899299	2106	-	NM_001243540	protein_coding	.	P14354	CEP295 N-terminal like
3367	CEP44	0.66371	6.51361	5.92224	90.2019	59.7559	chr4	175204828	175254531	6592	+	NM_001040157	protein_coding	.	P27943	centrosomal protein 44
3368	CEP55	0.420633	4.45006	3.20069	20.8219	8.21238	chr10	95256369	95288849	2808	+	NM_001127182	protein_coding	C10orf3|CT111|FLJ10540|URCC6	P26683	centrosomal protein 55
3370	CEP57L1	0.673525	3.68437	3.11417	11.835	7.67448	chr6	109416356	109485115	3091	+	NM_001083535	protein_coding	.	P16537	centrosomal protein 57 like 1
3373	CEP70	0.63304	3.25359	2.59395	8.52246	5.04818	chr3	138213181	138313225	3087	-	NM_001288967	protein_coding	BITE|FLJ13036	P6574	centrosomal protein 70
3376	CEP78	0.664025	4.38252	3.79183	19.8224	12.8759	chr9	80850991	80881983	2750	+	NM_032171	protein_coding	C9orf81|FLJ12643|FLJ52093|IP63|MGC135040	P721	centrosomal protein 78
3379	CEP85	0.671341	3.27411	2.69923	8.65874	5.50597	chr1	26560644	26605529	4296	+	NM_022778	protein_coding	.	P3117	centrosomal protein 85
3383	CEP97	0.730922	3.5311	3.07889	10.5414	7.46465	chr3	101443437	101489406	8306	+	NM_001303401	protein_coding	2810403B08Rik|FLJ23047|FLJ26462|LRRIQ2	P20771	centrosomal protein 97
3406	CETN2	0.673435	4.06073	3.49034	15.66	10.2589	chrX	151995871	151999301	1080	-	NM_004344	protein_coding	CALT|CEN2	P33256	centrin 2
3444	CFL1	0.759138	8.62503	8.22746	393.081	299.278	chr11	65622285	65625804	1257	-	NM_005507	protein_coding	CFL	P2577	cofilin 1
3460	CGNL1	0.605655	3.90573	3.1823	13.9635	8.09439	chr15	57668703	57842925	7339	+	NM_001252335	protein_coding	FLJ14957|JACOP|KIAA1749|MGC138254	P18669	cingulin-like 1
3471	CHAF1A	0.562141	5.09362	4.26262	33.0863	18.2313	chr19	4402660	4443394	3343	+	NM_005483	protein_coding	CAF-1|CAF1|CAF1B|CAF1P150|MGC71229|P150	P18491	chromatin assembly factor 1 subunit A
3472	CHAF1B	0.695172	3.88022	3.35566	13.7008	9.2552	chr21	37757689	37789125	2279	+	NM_005441	protein_coding	CAF-1|CAF-IP60|CAF1|CAF1A|CAF1P60|MPHOSPH7|MPP7	P30846	chromatin assembly factor 1 subunit B
3486	CHD3	0.681722	5.76591	5.21317	53.3169	36.1652	chr17	7788123	7816075	7604	+	NM_001005271	protein_coding	Mi-2a|Mi2-ALPHA|ZFH	P34100	chromodomain helicase DNA binding protein 3
3494	CHEK1	0.693834	3.57052	3.04319	10.8612	7.25785	chr11	125495031	125546150	3317	+	NM_001244846	protein_coding	CHK1	P13340	checkpoint kinase 1
3495	CHEK2	0.488245	3.77317	2.73885	12.6506	5.68807	chr22	29083731	29137822	2101	-	NM_001005735	protein_coding	CDS1|CHK2|HuCds1|LFS2|PP1425|RAD53	P15613	checkpoint kinase 2
3511	CHKB-AS1	0.659312	1.74377	1.14281	2.34504	1.21094	chr22	51021455	51033710	1019	+	NR_021492	lncRNA	.	.	CHKB antisense RNA 1 (head to head)
3515	CHM	0.782548	2.38246	2.02871	4.20666	3.08672	chrX	85116185	85302566	7934	-	NM_000390	protein_coding	DXS540|FLJ38564|GGTA|HSD-32|MGC102710|REP-1|TCD	P28926	CHM, Rab escort protein 1
3516	CHML	0.569122	5.05705	4.24386	32.2333	17.9828	chr1	241792167	241799232	7066	-	NM_001821	protein_coding	FLJ10071|FLJ13361|REP2	P21873	choroideremia-like (Rab escort protein 2)
3545	CHRM2	0.544266	4.99548	4.11787	30.8452	16.3955	chr7	136553399	136701771	3300	+	NM_001006627	protein_coding	FLJ43243|HM2|MGC120006|MGC120007	P6271	cholinergic receptor muscarinic 2
3558	CHRNA7	0.727403	5.44006	4.98089	42.3358	30.6379	chr15	32322686	32462384	3346	+	NM_000746	protein_coding	CHRNA7-2|NACHRA7	P1366	cholinergic receptor nicotinic alpha 7 subunit
3584	CHTF18	0.671574	3.83907	3.26469	13.2876	8.62855	chr16	838622	848074	3090	+	NM_022092	protein_coding	C16orf41|C321D2.2|C321D2.3|C321D2.4|CHL12|Ctf18|RUVBL	P22850	chromosome transmission fidelity factor 18
3592	CIART	0.681471	3.42521	2.87193	9.72492	6.33345	chr1	150254943	150259504	1836	+	NM_001300839	protein_coding	.	P13211	circadian associated repressor of transcription
3616	CIT	0.371469	4.21182	2.78314	17.501	5.89748	chr12	120123595	120315095	8708	-	NM_007174	protein_coding	CRIK|KIAA0949|STK21	P4703	citron rho-interacting serine/threonine kinase
3621	CKAP2	0.701827	5.69091	5.1801	50.5652	35.3228	chr13	53029495	53050766	4023	+	NM_001098525	protein_coding	DKFZp686L1238|FLJ10749|LB1|TMAP|se20-10	P6164	cytoskeleton associated protein 2
3622	CKAP2L	0.47841	3.64871	2.58503	11.5226	5.01164	chr2	113493927	113522254	4032	-	NM_152515	protein_coding	FLJ40629|MGC39683	P1212	cytoskeleton associated protein 2 like
3624	CKAP5	0.564534	6.07354	5.24868	66.2268	37.0923	chr11	46765084	46867859	6714	-	NM_014756	protein_coding	CHTOG|FLJ35359|KIAA0097|MSPS|TOG|TOGp|ch-TOG	P19409	cytoskeleton associated protein 5
3626	CKLF	0.702997	4.69541	4.187	24.8646	17.2482	chr16	66586466	66600190	1093	+	NM_001040138	protein_coding	C32|CKLF1|CKLF2|CKLF3|CKLF4|UCK-1	P18029	chemokine-like factor
3633	CKS1B	0.660082	7.70611	7.10682	207.434	137.096	chr1	154947118	154951725	816	+	NM_001826	protein_coding	CKS1|PNAS-16|PNAS-18|ckshs1	P27306	CDC28 protein kinase regulatory subunit 1B
3634	CKS2	0.403101	7.27532	5.96453	153.633	61.5663	chr9	91926110	91931618	616	+	NM_001827	protein_coding	CKSHS2	P2309	CDC28 protein kinase regulatory subunit 2
3635	CLASP1	0.676049	4.09878	3.53398	16.1052	10.6047	chr2	122095352	122407052	8185	-	NM_001142274	protein_coding	DKFZp686D1968|DKFZp686H2039|FLJ33821|FLJ41222|KIAA0622|MAST1|MGC131895	P33480	cytoplasmic linker associated protein 1
3643	CLCC1	0.793144	4.56321	4.22886	22.5995	17.7849	chr1	109472130	109506121	4685	-	NM_001278202	protein_coding	KIAA0761|MCLC	P763	chloride channel CLIC like 1
3646	CLCN2	0.786225	1.73564	1.38865	2.32606	1.6218	chr3	184063973	184079439	3239	-	NM_004366	protein_coding	CIC-2|CLC2|ECA2|ECA3|EGI11|EGI3|EGMA|EJM6|EJM8	P8646	chloride voltage-gated channel 2
3666	CLDN20	0.66235	2.72036	2.12603	5.58064	3.37235	chr6	155585147	155597682	1209	+	NM_001001346	protein_coding	.	P30716	claudin 20
3674	CLDN5	0.567656	1.23169	0.414781	1.34619	0.334193	chr22	19510547	19512860	1702	-	NM_003277	protein_coding	AWAL|BEC1|CPETRL1|TMVCF	P28197	claudin 5
3715	CLIC1	0.598219	6.71305	5.9718	103.723	61.88	chr6	31698358	31705095	1623	-	NM_001288	protein_coding	G6|NCC27	P10522	chloride intracellular channel 1
3756	CLSPN	0.626733	2.43437	1.76029	4.39772	2.39301	chr1	36197713	36235551	8484	-	NM_001190481	protein_coding	MGC131612|MGC131613|MGC131615	P29835	claspin
3758	CLSTN2	0.646332	2.63903	2.00938	5.22006	3.03266	chr3	139654027	140286919	4882	+	NM_022131	protein_coding	ALC-GAMMA|CDHR13|CS2|CSTN2|FLJ39113|FLJ39499|MGC119560|alcagamma	P31370	calsyntenin 2
3767	CLUH	0.702968	4.53242	4.02395	22.1018	15.298	chr17	2592680	2614927	5224	-	NM_015229	protein_coding	.	P18925	clustered mitochondria (cluA/CLU1) homolog
3771	CLVS2	0.587106	4.67393	3.90562	24.4831	14.0153	chr6	123317116	123394064	11477	+	NM_001010852	protein_coding	C6orf212|C6orf213|MGC120572|RLBP1L2|bA160A10.4	P9205	clavesin 2
3785	CMPK2	0.788573	1.35956	1.01687	1.56321	1.02581	chr2	6980684	7006766	4384	-	NM_001256478	protein_coding	TMPK2|TYKi|UMP-CMPK2	P6358	cytidine/uridine monophosphate kinase 2
3786	CMSS1	0.68107	5.97417	5.42004	61.7512	41.8955	chr3	99536678	99897476	1299	+	NM_032359	protein_coding	.	P5180	cms1 ribosomal small subunit homolog (yeast)
3787	CMTM1	0.621992	2.10201	1.41698	3.28745	1.67413	chr16	66600294	66613038	1555	+	NM_181296	protein_coding	CKLFH|CKLFH1|CKLFSF1|MGC71870	P22787	CKLF like MARVEL transmembrane domain containing 1
3795	CMTR1	0.728355	4.6857	4.22842	24.691	17.7795	chr6	37400907	37449284	4124	+	NM_015050	protein_coding	.	P4531	cap methyltransferase 1
3812	CNIH2	0.729025	4.04209	3.58613	15.4459	11.0316	chr11	66045672	66051685	1352	+	NR_073079	protein_coding	CNIH-2|Cnil|MGC50896	.	cornichon family AMPA receptor auxiliary protein 2
3820	CNN3	0.709548	7.11302	6.61799	137.177	97.4075	chr1	95362505	95392779	2288	-	NM_001839	protein_coding	.	P19987	calponin 3
3821	CNNM1	0.761032	3.30458	2.9106	8.8645	6.5324	chr10	101088856	101154087	5959	+	NM_020348	protein_coding	ACDP1|FLJ31632	P17312	cyclin and CBS domain divalent metal cation transport mediator 1
3823	CNNM3	0.789482	3.83462	3.4936	13.2431	10.2838	chr2	97481991	97501121	4916	+	NM_199078	protein_coding	ACDP3|DKFZp434I1016|FLJ20018	P27835	cyclin and CBS domain divalent metal cation transport mediator 3
3824	CNNM4	0.778705	2.57185	2.21099	4.93681	3.63735	chr2	97426639	97477628	4800	+	NM_020184	protein_coding	ACDP4|FLJ37746|FLJ42791|KIAA1592	P34937	cyclin and CBS domain divalent metal cation transport mediator 4
3832	CNOT6L	0.702019	2.88567	2.37525	6.37922	4.19699	chr4	78634541	78740544	8952	-	NM_001286790	protein_coding	CCR4b	P8073	CCR4-NOT transcription complex subunit 6 like
3847	CNTF	0.715411	0.483156	0	0.397054	0	chr11	58390146	58390339	194	+	NM_000614	protein_coding	HCNTF	P1453	ciliary neurotrophic factor
3850	CNTLN	0.76533	3.64105	3.2552	11.455	8.56497	chr9	17134989	17503921	7123	+	NM_001286985	protein_coding	C9orf101|C9orf39|FLJ20276|FLJ25636|RP11-340N12.1|bA340N12.1	P32267	centlein
3852	CNTN2	0.765926	3.29123	2.90651	8.77368	6.51102	chr1	205012340	205047171	7670	+	NM_005076	protein_coding	AXT|DKFZp781D102|FLJ42746|MGC157722|TAG-1|TAX|TAX1	P27689	contactin 2
3866	CNTRL	0.65507	2.59218	1.9819	5.02137	2.95654	chr9	123850574	123939886	7431	+	NM_007018	protein_coding	.	P13282	centriolin
3867	CNTROB	0.63638	4.11051	3.45847	16.245	10.0131	chr17	7835442	7853237	4077	+	NM_001037144	protein_coding	LIP8	P17338	centrobin, centriole duplication and spindle assembly protein
3868	COA1	0.687851	6.01386	5.47403	63.5016	43.5311	chr7	43670751	43769140	3482	-	NR_047701	protein_coding	.	.	cytochrome c oxidase assembly factor 1 homolog
3884	COG7	0.745069	2.64492	2.22037	5.24525	3.66767	chr16	23399814	23464512	2937	-	NM_153603	protein_coding	CDG2E	P284	component of oligomeric golgi complex 7
3913	COL4A1	0.465059	3.6434	2.53889	11.4767	4.82247	chr13	110801305	110959504	7454	-	NM_001845	protein_coding	arresten	P28190	collagen type IV alpha 1
3914	COL4A2	0.514555	5.79786	4.83926	54.5347	27.6814	chr13	110959631	111165373	6263	+	NM_001846	protein_coding	DKFZp686I14213|FLJ22259	P17817	collagen type IV alpha 2
3915	COL4A2-AS1	0.798074	0.325405	0	0.25249	0	chr13	111154923	111160526	539	-	NR_046583	lncRNA	.	.	COL4A2 antisense RNA 1
3942	COLGALT1	0.764133	4.54013	4.15203	22.2253	16.8108	chr19	17666511	17693965	3593	+	NM_024656	protein_coding	.	P24732	collagen beta(1-O)galactosyltransferase 1
3949	COMMD3-BMI1	0.720643	0.472643	0	0.38692	0	chr10	22605312	22605485	174	+	NM_001204062	protein_coding	.	P8297	COMMD3-BMI1 readthrough
3950	COMMD4	0.658669	5.53849	4.93612	45.396	29.6717	chr15	75628337	75634268	2223	+	NM_017828	protein_coding	FLJ20452	P2016	COMM domain containing 4
3962	COPE	0.77607	6.42365	6.05791	84.6876	65.7455	chr19	19010323	19030199	1134	-	NM_199444	protein_coding	FLJ13241|epsilon-COP	P4859	coatomer protein complex, subunit epsilon
3978	COQ2	0.719095	2.83028	2.35454	6.10132	4.12283	chr4	84184977	84206067	1641	-	NM_015697	protein_coding	CL640|FLJ13014|FLJ26072	P8946	coenzyme Q2, polyprenyltransferase
3986	CORO1A	0.745581	3.59788	3.17432	11.088	8.04348	chr16	30194731	30200397	1933	+	NM_001193333	protein_coding	CLABP|CLIPINA|FLJ41407|HCORO1|MGC117380|TACO|p57	P15575	coronin 1A
3988	CORO1C	0.687135	5.51349	4.97215	44.5986	30.4472	chr12	109038885	109125326	4270	-	NM_001276471	protein_coding	HCRNN4	P8244	coronin 1C
3997	COX10-AS1	0.743739	3.84723	3.4201	13.3683	9.72346	chr17	13932609	13972775	1944	-	NR_049718	lncRNA	.	.	COX10 antisense RNA 1
4007	COX4I2	0.770659	2.57135	2.19552	4.93481	3.58788	chr20	30225691	30232800	684	+	NM_032609	protein_coding	COX4|COX4-2|COX4B|COX4L2|COXIV-2|dJ857M17.2	P17579	cytochrome c oxidase subunit 4I2
4012	COX6B1	0.783071	8.02983	7.67705	259.865	204.037	chr19	36139125	36149686	590	+	NM_001863	protein_coding	COX6B|COXG|COXVIb1	P9063	cytochrome c oxidase subunit 6B1
4014	COX6C	0.744754	6.61813	6.19296	97.053	72.2959	chr8	100890223	100906242	921	-	NM_004374	protein_coding	.	P16030	cytochrome c oxidase subunit 6C
4018	COX7B	0.720876	7.74203	7.26986	212.689	153.617	chrX	77154961	77160881	456	+	NM_001866	protein_coding	.	P8289	cytochrome c oxidase subunit 7B
4052	CPNE3	0.761524	4.74917	4.35614	25.8462	19.5177	chr8	87526656	87573726	4864	+	NM_003909	protein_coding	CPN3|KIAA0636|PRO1071	P28102	copine 3
4071	CPSF6	0.799735	5.65668	5.33428	49.3555	39.4188	chr12	69633317	69668138	6727	+	NM_007007	protein_coding	CFIM|CFIM68|HPBRII-4|HPBRII-7	P19902	cleavage and polyadenylation specific factor 6
4096	CRB1	0.66369	1.09462	0.503199	1.13359	0.418531	chr1	197170592	197447585	5148	+	NM_001257965	protein_coding	LCA8|RP12	P32958	crumbs 1, cell polarity complex component
4108	CREB5	0.541981	3.20169	2.318	8.18642	3.99535	chr7	28338940	28865511	8944	+	NM_182899	protein_coding	CRE-BPA	P1737	cAMP responsive element binding protein 5
4121	CRHR1-IT1	0.79443	4.58262	4.25061	22.9191	18.0702	chr17	43716341	43723595	940	+	NR_026905	lncRNA	.	.	CRHR1 intronic transcript 1 (non-protein coding)
4141	CRNDE	0.734127	4.6263	4.1804	23.6547	17.1647	chr16	54952777	54963101	1346	-	NM_001308963	protein_coding	NCRNA00180	P35500	colorectal neoplasia differentially expressed (non-protein coding)
4144	CROCC	0.788563	2.60087	2.25817	5.0574	3.79152	chr1	17248445	17299474	6656	+	NM_014675	protein_coding	KIAA0445|ROLT	P25657	ciliary rootlet coiled-coil, rootletin
4146	CROCCP3	0.784092	1.97153	1.62063	2.91657	2.07944	chr1	16793931	16819196	5368	-	NR_023386	misc_RNA	CROCCL2|KIAA0445|KIAA1922|dJ798A10.2	.	ciliary rootlet coiled-coil, rootletin pseudogene 3
4162	CRYBA1	0.784441	0.350264	0	0.274234	0	chr17	27573875	27581502	790	+	NM_005208	protein_coding	CRYB1	P18396	crystallin beta A1
4169	CRYBG3	0.787636	2.4182	2.0738	4.3372	3.2165	chr3	97540884	97663830	10752	+	NM_153605	protein_coding	DKFZp667G2110|DKFZp686L13211|FLJ60082	P14192	crystallin beta-gamma domain containing 3
4179	CRYZ	0.635326	3.50012	2.84569	10.2966	6.20144	chr1	75171172	75199092	2303	-	NM_001889	protein_coding	DKFZp779E0834|FLJ41475	P1682	crystallin zeta
4188	CSE1L	0.642894	6.55622	5.91887	92.9355	59.6144	chr20	47662783	47713497	3589	+	NM_001316	protein_coding	CAS|CSE1|MGC117283|MGC130036|MGC130037|XPO2	P25613	chromosome segregation 1 like
4219	CSNK1G2-AS1	0.652745	0.705531	0.0901211	0.62964	0.0648161	chr19	1952526	1954548	1313	-	NR_033400	lncRNA	.	.	CSNK1G2 antisense RNA 1
4223	CSNK2A3	0.79875	1.666	1.34182	2.16939	1.53798	chr11	11373489	11374904	1416	-	NM_001256686	protein_coding	.	P29480	casein kinase 2 alpha 3
4231	CSRNP3	0.617254	2.88994	2.19388	6.40135	3.58313	chr2	166326157	166545917	12040	+	NM_001172173	protein_coding	FAM130A2|FLJ11703|FLJ32093|FLJ44141|TAIP-2|TAIP2	P19540	cysteine and serine rich nuclear protein 3
4233	CSRP2	0.648676	5.65861	5.03418	49.4239	31.829	chr12	77252495	77272820	1001	-	NM_001321	protein_coding	CRP2|LMO5|SmLIM	P34179	cysteine and glycine rich protein 2
4253	CSTF3	0.720724	5.27917	4.80669	37.7629	27.0393	chr11	33106130	33183037	3155	-	NM_001326	protein_coding	CSTF-77|MGC117398|MGC43001|MGC75122	P13743	cleavage stimulation factor subunit 3
4294	CTC-338M12.4	0.796378	2.55422	2.22575	4.86471	3.68499	chr5	180673541	180684587	1013	+	NR_109909	lncRNA	.	.	uncharacterized LOC101928649
4305	CTD-2350J17.1	0.66945	0.578952	0	0.492881	0	chr5	15602298	15615111	385	-	NR_109945	lncRNA	.	.	uncharacterized LOC101929472
4308	CTDP1	0.687895	3.61175	3.07201	11.205	7.42455	chr18	77439801	77514510	3841	+	NM_048368	protein_coding	CCFDN|FCP1	P32130	CTD phosphatase subunit 1
4323	CTNNAL1	0.605182	4.7027	3.97814	24.9963	14.7893	chr9	111704849	111775874	2557	-	NM_003798	protein_coding	CLLP|FLJ08121|alpha-CATU	P22419	catenin alpha like 1
4326	CTNNBL1	0.769643	5.51944	5.1417	44.7865	34.3683	chr20	36322357	36500531	2077	+	NM_001281495	protein_coding	C20orf33|FLJ21108|NAP|NYD-SP19|P14L|PP8304|dJ633O20.1	P14365	catenin beta like 1
4327	CTNND1	0.69325	4.71035	4.1818	25.1339	17.1826	chr11	57529234	57586652	6457	+	NM_001206883	protein_coding	CAS|CTNND|KIAA0384|P120CAS|P120CTN|p120	P8311	catenin delta 1
4336	CTRL	0.601809	1.33209	0.599465	1.51511	0.516617	chr16	67963473	67965778	1182	-	NM_001907	protein_coding	CTRL1|MGC70821	P29861	chymotrypsin like
4337	CTSA	0.615609	3.18173	2.48182	8.05998	4.59585	chr20	44519591	44527458	2240	+	NM_001167594	protein_coding	GLB2|GSL|NGBE|PPCA|PPGB	P35032	cathepsin A
4340	CTSD	0.767978	5.82068	5.43981	55.4175	42.4867	chr11	1773982	1785222	2123	-	NM_001909	protein_coding	CLN10|CPSD|MGC2311	P10561	cathepsin D
4342	CTSF	0.635969	4.2433	3.59033	17.9074	11.0672	chr11	66330935	66336047	2014	-	NM_003793	protein_coding	CATSF	P30369	cathepsin F
4352	CTSV	0.769857	1.34591	0.968576	1.53912	0.959079	chr9	99791959	99801925	4564	-	NM_001333	protein_coding	.	P7893	cathepsin V
4355	CTTN	0.769497	5.08469	4.70668	32.8746	25.1611	chr11	70244612	70282690	2398	+	NM_005231	protein_coding	EMS1|FLJ34459	P27382	cortactin
4374	CUTA	0.772499	7.83957	7.46718	227.635	176.278	chr6	33384319	33386065	1558	-	NM_001014840	protein_coding	ACHAP|C6orf82|MGC111154	P28905	cutA divalent cation tolerance homolog (E. coli)
4383	CWF19L1	0.746136	4.02112	3.59863	15.2085	11.1362	chr10	101992053	102027438	2776	-	NM_001303406	protein_coding	FLJ10998	P10344	CWF19-like 1, cell cycle control (S. pombe)
4409	CXCR4	0.738969	4.95635	4.51994	29.9917	21.9849	chr2	136871919	136875725	1674	-	NM_003467	protein_coding	CD184|D2S201E|FB22|HM89|HSY3RR|LAP3|LCR1|LESTR|NPY3R|NPYR|NPYRL|NPYY3R|WHIM	P22622	C-X-C motif chemokine receptor 4
4411	CXCR6	0.800325	0.433652	0.112311	0.349943	0.0812812	chr3	45984973	45989845	1953	+	NM_006564	protein_coding	BONZO|CD186|STRL33|TYMSTR	P30729	C-X-C motif chemokine receptor 6
4412	CXXC1	0.727264	4.39378	3.93433	19.9852	14.3162	chr18	47808713	47814692	3074	-	NM_014593	protein_coding	2410002I16Rik|5830420C16Rik|CFP1|CGBP|HsT2645|PCCX1|PHF18|SPP1|ZCGPC1|hCGBP	P34168	CXXC finger protein 1
4414	CXXC4	0.678039	3.02554	2.46499	7.13037	4.53068	chr4	105389463	105416058	5578	-	NM_025212	protein_coding	IDAX|MGC149872	P6276	CXXC finger protein 4
4435	CYB5B	0.702702	4.21682	3.70781	17.5632	12.0906	chr16	69458498	69500167	4286	+	NM_030579	protein_coding	CYB5-M|CYPB5M|DKFZp686M0619|OMB5	P16129	cytochrome b5 type B
4441	CYB5R4	0.70391	4.44536	3.93882	20.7491	14.3641	chr6	84569370	84670146	2247	+	NM_016230	protein_coding	NCB5OR|RP4-676J13.1|cb5/cb5R|dJ676J13.1	P14669	cytochrome b5 reductase 4
4448	CYCSP52	0.543571	0.879458	0	0.838318	0	chr1	157098154	157098463	310	+	NR_001560	misc_RNA	HC6|HCP2	.	cytochrome c, somatic pseudogene 52
4449	CYFIP1	0.707823	5.31539	4.81685	38.7486	27.2377	chr15	22892649	23003603	5420	+	NM_001287810	protein_coding	FLJ45151|P140SRA-1|SHYC|SRA1	P32499	cytoplasmic FMR1 interacting protein 1
4520	CYP51A1	0.623842	6.10466	5.42392	67.6921	42.0114	chr7	91741463	91764059	3288	-	NM_000786	protein_coding	CP51|CYP51|CYPL1|LDM|P450-14DM|P450L1	P1007	cytochrome P450 family 51 subfamily A member 1
4540	DAAM1	0.737012	2.50547	2.06523	4.67005	3.19166	chr14	59655381	59838123	5831	+	NM_001270520	protein_coding	FLJ41657|KIAA0666	P34379	dishevelled associated activator of morphogenesis 1
4541	DAAM2	0.717011	3.38315	2.90322	9.41673	6.49411	chr6	39760159	39872653	6462	+	NM_001201427	protein_coding	KIAA0381|MGC90515|dJ90A20A.1	P17343	dishevelled associated activator of morphogenesis 2
4546	DACH1	0.799232	3.5286	3.20528	10.5211	8.2395	chr13	72012098	72441330	5239	-	NM_004392	protein_coding	DACH|FLJ10138	P33039	dachshund family transcription factor 1
4564	DAPK1	0.721856	3.27896	2.80875	8.69109	6.01898	chr9	90112143	90323549	5940	+	NM_001288731	protein_coding	DAPK|DKFZp781I035	P18975	death associated protein kinase 1
4570	DARS-AS1	0.424297	2.13512	0.898262	3.38733	0.866427	chr2	136742746	136765112	1126	+	NR_110200	lncRNA	.	.	DARS antisense RNA 1
4579	DAZAP2	0.605487	6.02415	5.30032	63.964	38.4802	chr12	51632508	51640501	2907	+	NM_001136269	protein_coding	KIAA0058|MGC14319|MGC766|PRTB	P5920	DAZ associated protein 2
4582	DBF4	0.654735	3.73813	3.12711	12.3223	7.75274	chr7	87505544	87538856	3907	+	NM_006716	protein_coding	ASK|CHIF|DBF4A|ZDBF1	P35119	DBF4 zinc finger
4583	DBF4B	0.5481	3.3694	2.50192	9.3186	4.67467	chr17	42785976	42829636	1814	+	NR_036623	protein_coding	ASKL1|CHIFB|DRF1|FLJ13087|MGC15009|ZDBF1B	.	DBF4 zinc finger B
4586	DBI	0.528166	6.85004	5.9291	114.154	60.0469	chr2	120124500	120130122	1613	+	NM_001282634	protein_coding	ACBD1|ACBP|CCK-RP|EP|MGC70414	P390	diazepam binding inhibitor (GABA receptor modulator, acyl-CoA binding protein)
4587	DBIL5P	0.783772	0.963112	0.611618	0.947752	0.529268	chr17	655573	658576	3004	+	NR_024120	misc_RNA	.	.	diazepam binding inhibitor-like 5, pseudogene
4606	DCAF16	0.740905	4.68557	4.25293	24.6886	18.1013	chr4	17802278	17812381	4548	-	NM_017741	protein_coding	C4orf30|FLJ20280|MGC126765|MGC126767	P25056	DDB1 and CUL4 associated factor 16
4613	DCAF7	0.734719	7.17272	6.72798	143.014	105.203	chr17	61627796	61671642	1415	+	NM_005828	protein_coding	AN11|HAN11|SWAN-1|WDR68	P11232	DDB1 and CUL4 associated factor 7
4620	DCBLD2	0.714316	4.06092	3.57556	15.662	10.9438	chr3	98514814	98620533	6093	-	NM_080927	protein_coding	CLCP1|ESDN	P16318	discoidin, CUB and LCCL domain containing 2
4628	DCHS1	0.707892	4.82773	4.32934	27.3488	19.1404	chr11	6642555	6677080	10759	-	NM_003737	protein_coding	CDH25|CDHR6|FIB1|FLJ11790|KIAA1773|PCDH16	P34356	dachsous cadherin-related 1
4630	DCK	0.763996	3.96535	3.57699	14.5939	10.9554	chr4	71859265	71896629	2605	+	NM_000788	protein_coding	MGC117410|MGC138632	P30221	deoxycytidine kinase
4636	DCLRE1C	0.674623	2.68975	2.1219	5.44249	3.35983	chr10	14946610	14996431	6782	-	NM_001289077	protein_coding	A-SCID|DCLREC1C|FLJ11360|FLJ36438|RS-SCID|SCIDA|SNM1C|hSNM1C	P55	DNA cross-link repair 1C
4640	DCP2	0.68439	4.05596	3.50885	15.6049	10.4042	chr5	112312407	112357892	10198	+	NM_152624	protein_coding	FLJ33245|NUDT20	P26512	decapping mRNA 2
4654	DCTPP1	0.702419	6.37728	5.86769	81.9784	57.5012	chr16	30435019	30441373	1120	-	NM_024096	protein_coding	MGC5627|RS21C6|XTP3TPA	P13588	dCTP pyrophosphatase 1
4658	DCUN1D4	0.774788	4.12004	3.75191	16.3585	12.4966	chr4	52709166	52783003	4702	+	NM_015115	protein_coding	FLJ42355|KIAA0276	P25211	defective in cullin neddylation 1 domain containing 4
4664	DDAH2	0.755245	5.24698	4.842	36.9075	27.7338	chr6	31694814	31698042	1477	-	NM_001303008_5	protein_coding	DDAH|DDAHII|G6a|NG30	P27139	dimethylarginine dimethylaminohydrolase 2
4665	DDB1	0.718825	6.4187	5.94241	84.3946	60.6109	chr11	61066919	61100684	4356	-	NM_001923	protein_coding	DDBA|UV-DDB1|XAP1|XPCE|XPE|XPE-BF	P5829	damage specific DNA binding protein 1
4669	DDHD1	0.708604	3.10707	2.61012	7.60282	5.11606	chr14	53503458	53620046	12982	-	NM_030637	protein_coding	FLJ34209|FLJ42555|PA-PLA1	P3842	DDHD domain containing 1
4673	DDIAS	0.554751	2.83943	1.98934	6.14696	2.97734	chr11	82612737	82645699	3563	+	NM_145018	protein_coding	.	P2241	DNA damage induced apoptosis suppressor
4677	DDN	0.697519	4.22744	3.70775	17.7004	12.0901	chr12	49388933	49393088	3744	-	NM_015086	protein_coding	KIAA0749	P2653	dendrin
4684	DDTL	0.747559	1.41646	0.996721	1.66631	0.997735	chr22	24309026	24314748	1635	+	NM_001084393	protein_coding	.	P36232	D-dopachrome tautomerase-like
4687	DDX11	0.666011	4.40842	3.82203	20.1995	13.1695	chr12	31226779	31257725	3954	+	NM_001257144	protein_coding	CHL1|CHLR1|KRG2|MGC133249|MGC9335	P25539	DEAD/H-box helicase 11
4688	DDX11-AS1	0.658049	1.74272	1.13899	2.34261	1.2051	chr12	31173697	31226781	2031	-	NR_038927	lncRNA	.	.	DDX11 antisense RNA 1
4692	DDX11L2	0.766731	1.31929	0.936078	1.49272	0.915407	chr2	114356605	114361294	1637	-	NR_024005	misc_RNA	FLJ41952|FLJ44010|MGC13005	.	DEAD/H-box helicase 11 like 2
4695	DDX12P	0.451189	3.09707	1.94887	7.54429	2.86771	chr12	9570287	9600768	3909	-	NR_033399	misc_RNA	.	.	DEAD/H-box helicase 12, pseudogene
4702	DDX23	0.727821	5.72215	5.2638	51.6935	37.4923	chr12	49223539	49245957	3267	-	NM_004818	protein_coding	MGC8416|PRPF28|U5-100K|U5-100KD|prp28	P17092	DEAD-box helicase 23
4705	DDX26B	0.778089	1.86319	1.5012	2.63337	1.83467	chrX	134654555	134716460	3848	+	NM_182540	.	DKFZp686G0470|FLJ41215|MGC88298	P14833	.
4710	DDX39A	0.564461	6.26694	5.44189	75.87	42.551	chr19	14519610	14530195	1540	-	NM_005804	protein_coding	.	P9250	DEAD-box helicase 39A
4718	DDX46	0.48319	5.08859	4.03925	32.9685	15.4735	chr5	134094424	134166826	5848	+	NM_001300860	protein_coding	FLJ25329|KIAA0801|MGC9936|PRPF5|Prp5	P32470	DEAD-box helicase 46
4719	DDX47	0.800417	5.7484	5.42722	52.6606	42.1086	chr12	12966280	12982915	1817	+	NM_016355	protein_coding	DKFZp564O176|E4-DBP|FLJ30012|HQ0256|MSTP162|RRP3	P15571	DEAD-box helicase 47
4791	DEGS2	0.603585	1.45524	0.726872	1.73909	0.656812	chr14	100612753	100626012	1405	-	NM_206918	protein_coding	C14orf66|DES2|FADS8	P591	delta(4)-desaturase, sphingolipid 2
4792	DEK	0.597213	7.11795	6.37427	137.651	82.1123	chr6	18224400	18264799	2871	-	NM_001134709	protein_coding	D6S231E	P11043	DEK proto-oncogene
4803	DENND5A	0.783518	4.46901	4.11705	21.1081	16.384	chr11	9160375	9286873	5099	-	NM_001243254	protein_coding	FLJ22354|FLJ33829|FLJ43455|KIAA1091|RAB6IP1	P19782	DENN domain containing 5A
4809	DEPDC1	0.362234	4.50514	3.04013	21.6715	7.24258	chr1	68939835	68962904	5438	-	NM_001114120	protein_coding	DEP.8|DEPDC1-V2|DEPDC1A|FLJ20354|SDP35	P24715	DEP domain containing 1
4811	DEPDC1B	0.434606	3.92344	2.72122	14.1492	5.60721	chr5	59892739	59995993	2504	-	NM_018369	protein_coding	BRCC3|FLJ11252|XTP1	P22950	DEP domain containing 1B
4814	DEPDC7	0.691518	2.59831	2.06615	5.04689	3.19444	chr11	33037410	33055128	2159	+	NM_001077242	protein_coding	TR2|dJ85M6.4	P14254	DEP domain containing 7
4816	DERA	0.771588	4.55449	4.18039	22.4575	17.1644	chr12	16064106	16190315	1804	+	NM_001300779	protein_coding	DEOC	P31259	deoxyribose-phosphate aldolase
4822	DESI2	0.798758	4.86747	4.5433	28.1397	22.3597	chr1	244816350	244872336	4233	+	NM_016076	protein_coding	.	P22552	desumoylating isopeptidase 2
4843	DGKB	0.665969	1.07041	0.483933	1.09811	0.399686	chr7	14184674	14881075	7603	-	NM_004080	protein_coding	DAGK2|DGK|DGK-BETA|KIAA0718	P22212	diacylglycerol kinase beta
4847	DGKH	0.658043	2.93921	2.33546	6.65826	4.05572	chr13	42614172	42830716	5687	+	NM_001204504	protein_coding	DGKeta|DKFZp761I1510	P20486	diacylglycerol kinase eta
4854	DHCR24	0.397546	6.91819	5.58738	119.726	47.1741	chr1	55315300	55352921	4286	-	NM_014762	protein_coding	DCE|KIAA0018|Nbla03646|SELADIN1|seladin-1	P30328	24-dehydrocholesterol reductase
4855	DHCR7	0.573305	5.37046	4.56783	40.2961	22.7621	chr11	71145457	71159477	2784	-	NM_001163817	protein_coding	SLOS	P31698	7-dehydrocholesterol reductase
4858	DHFR	0.546649	6.23622	5.3649	74.2506	40.2882	chr5	79922045	79950800	3917	-	NM_000791	protein_coding	DHFRP1|DYR	P2967	dihydrofolate reductase
4860	DHH	0.789917	0.340227	0	0.26541	0	chr12	49483206	49488602	1934	-	NM_021044	protein_coding	HHG-3|MGC35145	P15614	desert hedgehog
4863	DHRS1	0.624739	1.72372	1.04504	2.29894	1.06603	chr14	24759804	24769039	1725	-	NM_001136050	protein_coding	DKFZp586I0523|FLJ14250|FLJ25430|MGC20204|SDR19C1	P32890	dehydrogenase/reductase (SDR family) member 1
4864	DHRS11	0.688622	2.46887	1.93066	4.52817	2.81832	chr17	34948226	34957233	1598	+	NM_024308	protein_coding	ARPG836|FLJ39232|MGC4172|SDR24C1	P5458	dehydrogenase/reductase (SDR family) member 11
4879	DHX15	0.753145	6.09514	5.68614	67.239	50.5834	chr4	24529088	24586184	3015	-	NM_001358	protein_coding	DBP1|DDX15|HRH2|PRP43|PRPF43|PrPp43p	P23539	DEAH-box helicase 15
4881	DHX29	0.799721	3.88654	3.56411	13.7649	10.849	chr5	54552073	54603521	4473	-	NM_019030	protein_coding	DDX29|FLJ21492	P3188	DEAH-box helicase 29
4888	DHX37	0.555109	4.40097	3.55181	20.0911	10.7498	chr12	125431370	125473667	4551	-	NM_032656	protein_coding	DDX37|FLJ41974|KIAA1517|MGC2695|MGC4322|MGC46245	P27007	DEAH-box helicase 37
4890	DHX40	0.757497	6.16299	5.76231	70.5248	53.3798	chr17	57642886	57685713	3582	+	NM_001166301	protein_coding	DDX40|FLJ22060|FLJ34015|PAD	P12352	DEAH-box helicase 40
4893	DHX8	0.765219	5.41489	5.02884	41.5861	31.7068	chr17	41561285	41604164	4556	+	NM_004941	protein_coding	DDX8|HRH1|PRP22|PRPF22	P17557	DEAH-box helicase 8
4894	DHX9	0.681643	6.52586	5.97295	90.9792	61.9292	chr1	182808439	182857117	4673	+	NR_033302	protein_coding	DDX9|LKP|NDH2|NDHII|RHA	.	DEAH-box helicase 9
4896	DIAPH1	0.578171	4.74105	3.95062	25.6967	14.4911	chr5	140894588	140998622	5790	-	NM_001079812	protein_coding	DFNA1|DIA1|DRF1|FLJ25265|LFHL1|hDIA1	P22004	diaphanous related formin 1
4899	DIAPH3	0.411066	3.64354	2.36099	11.4782	4.14719	chr13	60239721	60738119	5328	-	NM_001258367	protein_coding	DKFZp434C0931|DKFZp686A13178|DRF3|FLJ34705|diap3|mDia2	P21199	diaphanous related formin 3
4900	DIAPH3-AS1	0.517914	1.22247	0.27325	1.3313	0.209384	chr13	60586852	60618490	687	+	NR_046539	lncRNA	.	.	DIAPH3 antisense RNA 1
4914	DIP2B	0.578167	4.802	4.01156	26.8486	15.1595	chr12	50898768	51142450	8715	+	NM_173602	protein_coding	KIAA1463|MGC104005	P11930	disco interacting protein 2 homolog B
4931	DIXDC1	0.631146	3.40701	2.74306	9.59072	5.70686	chr11	111797868	111893374	6786	+	NM_001278542	protein_coding	CCD1|KIAA1735	P8674	DIX domain containing 1
4944	DKK1	0.720107	2.89319	2.41947	6.4177	4.35873	chr10	54074041	54077417	1805	+	NM_012242	protein_coding	DKK-1|SK	P32812	dickkopf WNT signaling pathway inhibitor 1
4949	DLAT	0.723696	3.45954	2.993	9.98299	6.97533	chr11	111895538	111935002	4346	+	NM_001931	protein_coding	DLTA|PDC-E2|PDCE2	P20475	dihydrolipoamide S-acetyltransferase
4953	DLEU1	0.748006	3.27636	2.85748	8.67355	6.2601	chr13	50656305	51102779	3963	+	NR_002605	lncRNA	BCMS|DLB1|DLEU2|LEU1|LEU2|MGC22430|NCRNA00021|XTP6	.	deleted in lymphocytic leukemia 1 (non-protein coding)
4956	DLEU2L	0.796455	1.51367	1.18534	1.85198	1.27693	chr1	64014651	64016307	1657	+	NR_002771	misc_RNA	BCMSUNL	.	deleted in lymphocytic leukemia 2-like
4959	DLG1	0.800239	3.789	3.4675	12.7997	10.0814	chr3	196769431	197026143	5886	-	NM_001204387	protein_coding	DKFZp761P0818|DKFZp781B0426|DLGH1|SAP-97|SAP97|dJ1061C18.1.1|hdlg	P31449	discs large homolog 1, scribble cell polarity complex component
4973	DLGAP2	0.709869	2.36351	1.86913	4.13889	2.65878	chr8	1449532	1656642	10132	+	NM_001277161	protein_coding	DAP2|SAPAP2	P11070	discs large homolog associated protein 2
4978	DLGAP5	0.254358	4.83499	2.85992	27.4955	6.27583	chr14	55614834	55658396	3084	-	NM_014750	protein_coding	DLG7|HURP|KIAA0008	P28518	discs large homolog associated protein 5
4979	DLK1	0.496716	6.57484	5.56533	94.1573	46.4422	chr14	101193202	101201467	1590	+	NM_003836	protein_coding	DLK|FA1|PREF1|Pref-1|ZOG|pG2	P454	delta-like 1 homolog (Drosophila)
4992	DLX6	0.780895	3.56523	3.20843	10.8174	8.25974	chr7	96635290	96640352	1875	+	NM_005222	protein_coding	MGC125282|MGC125283|MGC125284|MGC125285	P5105	distal-less homeobox 6
5017	DMXL2	0.757243	4.65137	4.2502	24.0867	18.065	chr15	51739921	51914967	10596	-	NM_015263	protein_coding	FLJ26672|KIAA0856|RC3	P27800	Dmx like 2
5018	DNA2	0.432266	3.8535	2.64349	13.4324	5.2606	chr10	70173821	70231878	4132	-	NM_001080449	protein_coding	DNA2L|FLJ10063|KIAA0083|MGC133297	P21378	DNA replication helicase/nuclease 2
5022	DNAAF5	0.568263	4.28477	3.4694	18.4591	10.0973	chr7	766338	826116	3537	+	NR_075098	protein_coding	.	.	dynein (axonemal) assembly factor 5
5062	DNAJC12	0.745488	5.33301	4.90927	39.2367	29.1055	chr10	69556427	69597937	1668	-	NM_021800	protein_coding	JDP1	P8059	DnaJ heat shock protein family (Hsp40) member C12
5089	DNAJC9	0.789913	4.79056	4.45033	26.6273	20.9019	chr10	75001714	75007089	2369	-	NM_015190	protein_coding	HDJC9|JDD1|KIAA0974|SB73	P6112	DnaJ heat shock protein family (Hsp40) member C9
5102	DNHD1	0.764562	2.75927	2.37198	5.76022	4.18502	chr11	6518526	6593254	14864	+	NM_144666	protein_coding	C11orf47|CCDC35|DHCD1|DKFZp434G0812|DKFZp686J0796|DKFZp686N1238|DNHD1L|FLJ00251|FLJ32752|FLJ35709|FLJ39625|FLJ43897|FLJ46184|MGC133191	P22727	dynein heavy chain domain 1
5110	DNM3	0.74764	1.92268	1.50309	2.78628	1.83844	chr1	171810618	172381857	8151	+	NM_001136127	protein_coding	KIAA0820|MGC70433	P4	dynamin 3
5115	DNMT1	0.664696	5.85408	5.26484	56.7396	37.5206	chr19	10244022	10305755	5400	-	NM_001379	protein_coding	AIM|CXXC9|DNMT|FLJ16293|MCMT|MGC104992	P3119	DNA (cytosine-5-)-methyltransferase 1
5117	DNMT3B	0.795458	2.50955	2.17941	4.68596	3.53685	chr20	31350191	31397162	4630	+	NM_175848	protein_coding	ICF|M.HsaIIIB	P2799	DNA (cytosine-5-)-methyltransferase 3 beta
5128	DOCK10	0.778099	3.05868	2.69671	7.31893	5.49422	chr2	225629807	225907330	7650	-	NM_014689	protein_coding	DKFZp781A1532|DRIP2|Nbla10300|ZIZ3	P13553	dedicator of cytokinesis 10
5132	DOCK4	0.64992	3.58135	2.95968	10.9507	6.79358	chr7	111366164	111846462	8336	-	NM_014705	protein_coding	FLJ34238|KIAA0716|MGC134911|MGC134912	P32413	dedicator of cytokinesis 4
5133	DOCK4-AS1	0.782261	0.868528	0.51425	0.824261	0.429346	chr7	111448561	111461835	2511	+	NR_103806	lncRNA	.	.	DOCK4 antisense RNA 1
5134	DOCK5	0.740396	3.28745	2.85382	8.74819	6.2417	chr8	25042287	25270619	7555	+	NM_024940	protein_coding	DKFZp451J181|DKFZp779M164|DKFZp781J211	P34449	dedicator of cytokinesis 5
5144	DOK3	0.674361	1.49947	0.931061	1.82421	0.908872	chr5	176928906	176937427	3679	-	NM_001144875	protein_coding	DOKL|FLJ22570|FLJ39939	P8104	docking protein 3
5145	DOK4	0.685719	5.1269	4.58258	33.8807	23.0054	chr16	57505870	57520385	2750	-	NM_018110	protein_coding	FLJ10488	P8562	docking protein 4
5174	DPM3	0.647047	6.04917	5.42112	65.1001	41.9278	chr1	155112367	155112996	385	-	NM_153741	protein_coding	CDG1O|MGC125904|MGC125905|MGC34275	P7797	dolichyl-phosphate mannosyltransferase subunit 3
5178	DPP3	0.740834	3.69027	3.25749	11.8873	8.58027	chr11	66247484	66277130	3358	+	NM_001256670	protein_coding	DPPIII|FLJ11387|FLJ22331	P26499	dipeptidyl peptidase 3
5193	DPY19L1	0.769878	2.85537	2.47807	6.22568	4.58077	chr7	34968493	35077653	4865	-	NM_015283	protein_coding	KIAA0877	P25237	dpy-19 like 1 (C. elegans)
5195	DPY19L2	0.69385	2.82501	2.2977	6.07547	3.92496	chr12	63952693	64062354	4057	-	NM_173812	protein_coding	FLJ32949|FLJ36166	P3980	dpy-19 like 2
5196	DPY19L2P1	0.733477	1.09506	0.647885	1.13418	0.568292	chr7	35120899	35225774	2814	-	NR_002833	misc_RNA	.	.	DPY19L2 pseudogene 1
5197	DPY19L2P2	0.711411	1.99147	1.50023	2.97119	1.83288	chr7	102815462	102920759	4213	-	NR_003561	misc_RNA	DKFZp434E092|DKFZp586E1120|DKFZp779M0267|FLJ36166	.	DPY19L2 pseudogene 2
5199	DPY19L2P4	0.665847	0.978849	0.392111	0.969198	0.313258	chr7	89748714	89754914	2018	+	NR_003551	misc_RNA	DKFZp686L2199|FLJ25893|MGC39769|MGC48509	.	DPY19L2 pseudogene 4
5203	DPYD	0.612378	3.01627	2.30876	7.07847	3.96315	chr1	97543300	98386615	5616	-	NM_000110	protein_coding	DHP|DHPDHASE|DPD|MGC132008|MGC70799	P23798	dihydropyrimidine dehydrogenase
5205	DPYD-AS2	0.792503	0.335512	0	0.261285	0	chr1	98262477	98263607	817	+	NR_046591	lncRNA	.	.	DPYD antisense RNA 2
5207	DPYSL2	0.655646	6.40517	5.79616	83.5981	54.6718	chr8	26371709	26515693	5237	+	NM_001197293	protein_coding	CRMP2|DHPRP2|DRP-2|DRP2	P8905	dihydropyrimidinase like 2
5208	DPYSL3	0.625857	3.83154	3.15544	13.2134	7.9265	chr5	146770371	146889619	5629	-	NM_001197294	protein_coding	CRMP-4|CRMP4|DRP-3|DRP3|LCRMP|ULIP|ULIP-1	P8927	dihydropyrimidinase like 3
5209	DPYSL4	0.749648	5.11696	4.70125	33.6409	25.0629	chr10	134000414	134019280	2719	+	NM_006426	protein_coding	CRMP3|DRP-4|ULIP4	P903	dihydropyrimidinase like 4
5210	DPYSL5	0.672058	5.72838	5.15504	51.9223	34.6976	chr2	27070969	27173219	5354	+	NM_020134	protein_coding	CRAM|CRMP-5|CRMP5|FLJ45383|Ulip6	P26992	dihydropyrimidinase like 5
5211	DQX1	0.526991	2.90991	1.98576	6.50474	2.96757	chr2	74745258	74753408	2634	-	NM_133637	protein_coding	FLJ23757	P27392	DEAQ-box RNA dependent ATPase 1
5221	DRD2	0.726404	3.33178	2.87063	9.05238	6.32663	chr11	113280317	113346001	2699	-	NM_000795	protein_coding	D2DR|D2R	P1553	dopamine receptor D2
5223	DRD4	0.710023	2.09876	1.6047	3.27764	2.04576	chr11	637305	640705	1362	+	NM_000797	protein_coding	D4DR	P19733	dopamine receptor D4
5239	DSCC1	0.567339	3.68589	2.86817	11.849	6.3149	chr8	120846181	120868170	2269	-	NM_024094	protein_coding	DCC1|MGC5528	P14946	DNA replication and sister chromatid cohesion 1
5253	DSN1	0.630934	3.86967	3.20523	13.594	8.23995	chr20	35380194	35402230	2878	-	NM_001145317	protein_coding	C20orf172|FLJ13346|KNL3|MGC32987|MIS13|dJ469A13.2|hKNL-3	P10404	DSN1 homolog, MIS12 kinetochore complex component
5256	DST	0.621869	5.51982	4.8345	44.7996	27.5859	chr6	56322785	56819426	24599	-	NM_001144769	protein_coding	BP240|BPA|BPAG1|CATX-15|CATX15|D6S1101|DKFZp564B2416|DMH|DT|FLJ46791|KIAA0465|KIAA1470|MACF2	P13421	dystonin
5263	DTL	0.518485	4.82985	3.88223	27.3918	13.7743	chr1	212208895	212278348	4597	+	NM_001286230	protein_coding	CDT2|DCAF2|L2DTL|RAMP	P26225	denticleless E3 ubiquitin protein ligase homolog
5264	DTNA	0.708767	2.72247	2.22586	5.59015	3.68558	chr18	32073254	32471808	10116	+	NM_001198945	protein_coding	D18S892E|DRP3|DTN|DTN-A|FLJ96209|LVNC1	P33172	dystrobrevin alpha
5282	DUS2	0.674618	2.95544	2.38758	6.74483	4.2417	chr16	68056847	68113226	2325	+	NM_017803	protein_coding	.	P13150	dihydrouridine synthase 2
5292	DUSP16	0.741519	4.44861	4.01717	20.7979	15.2213	chr12	12626216	12715448	6312	-	NM_030640	protein_coding	FLJ36298|FLJ40991|KIAA1700|MGC129701|MGC129702|MKP-7|MKP7	P16019	dual specificity phosphatase 16
5305	DUSP5P1	0.550477	2.126	1.26475	3.35943	1.40633	chr1	228780657	228788159	2472	+	NR_002834	misc_RNA	.	.	dual specificity phosphatase 5 pseudogene 1
5316	DVL2	0.688909	4.28952	3.7519	18.5225	12.497	chr17	7128661	7137863	3016	-	NM_004422	protein_coding	.	P6044	dishevelled segment polarity protein 2
5319	DYDC1	0.748067	0.64766	0.228899	0.565566	0.17251	chr10	82095861	82116514	764	-	NM_138812	protein_coding	DPY30D1|FLJ43920|bA36D19.5	P7431	DPY30 domain containing 1
5320	DYDC2	0.624186	1.27372	0.593764	1.41542	0.5106	chr10	82104501	82127829	2765	+	NR_070308	protein_coding	MGC16186|bA36D19.6	.	DPY30 domain containing 2
5323	DYNC1H1	0.625177	6.57133	5.89367	93.9248	58.5649	chr14	102430865	102517135	14340	+	NM_001376	protein_coding	DHC1|DHC1a|DKFZp686P2245|DNCH1|DNCL|DNECL|DYHC|Dnchc1|HL-3|KIAA0325|p22	P5390	dynein cytoplasmic 1 heavy chain 1
5328	DYNC2H1	0.714725	2.251	1.76646	3.7535	2.40733	chr11	102980160	103350591	13699	+	NM_001377	protein_coding	ATD3|DHC1b|DHC2|DNCH2|DYH1B|FLJ11756|hdhc11	P19134	dynein cytoplasmic 2 heavy chain 1
5334	DYNLT1	0.733919	7.5008	7.05449	179.786	132.176	chr6	159057507	159065818	752	-	NM_006519	protein_coding	CW-1|MGC111571|TCTEL1|tctex-1	P30373	dynein light chain Tctex-type 1
5344	DYX1C1-CCPG1	0.774809	0.491342	0.123255	0.404961	0.0895458	chr15	55647421	55790782	2595	-	NR_037923	lncRNA	.	.	DYX1C1-CCPG1 readthrough (NMD candidate)
5346	DZIP1	0.764233	3.87937	3.49145	13.6918	10.2671	chr13	96230456	96296960	7491	-	NM_198968	protein_coding	DZIP|DZIPt1|KIAA0996|RP11-23E3.3	P31967	DAZ interacting zinc finger protein 1
5349	E2F1	0.657972	5.34351	4.73961	39.5312	25.7659	chr20	32263292	32274210	2700	-	NM_005225	protein_coding	E2F-1|RBAP1|RBBP3|RBP3	P27809	E2F transcription factor 1
5350	E2F2	0.563151	3.09288	2.26447	7.51911	3.81325	chr1	23832920	23857712	5193	-	NM_004091	protein_coding	E2F-2	P8942	E2F transcription factor 2
5351	E2F3	0.791026	4.84535	4.50715	27.6965	21.7817	chr6	20402137	20493945	5365	+	NM_001949	protein_coding	DKFZp686C18211|E2F-3|KIAA0075|MGC104598	P10107	E2F transcription factor 3
5355	E2F7	0.61439	2.36922	1.66645	4.15949	2.17925	chr12	77415026	77459360	5741	-	NM_203394	protein_coding	FLJ12981	P2229	E2F transcription factor 7
5356	E2F8	0.735498	1.82402	1.38081	2.53615	1.60766	chr11	19245610	19263202	4094	-	NM_001256371	protein_coding	E2F-8|FLJ23311	P12823	E2F transcription factor 8
5359	EAF2	0.642089	2.06598	1.42683	3.1817	1.69241	chr3	121554034	121605373	1020	+	NM_018456	protein_coding	BM040|TRAITS|U19	P10666	ELL associated factor 2
5363	EBF1	0.718714	2.58462	2.10811	4.98972	3.31819	chr5	158122923	158526788	5392	-	NM_024007	protein_coding	COE1|EBF|FLJ39389|FLJ41763|O/E-1|OLF1	P746	early B-cell factor 1
5371	EBNA1BP2	0.721295	4.57743	4.10609	22.8337	16.2528	chr1	43629845	43638241	1504	-	NM_001159936	protein_coding	EBP2|NOBP|P40	P5613	EBNA1 binding protein 2
5372	EBP	0.778181	5.59819	5.23637	47.355	36.7669	chrX	48380164	48387104	1157	+	NM_006579	protein_coding	CDPX2|CHO2|CPX|CPXD	P2906	emopamil binding protein (sterol isomerase)
5375	ECE1	0.78812	3.58154	3.23802	10.9517	8.45166	chr1	21543740	21672034	5262	-	NM_001397	protein_coding	ECE	P31753	endothelin converting enzyme 1
5385	ECI2	0.720854	4.61159	4.13937	23.4047	16.6554	chr6	4115927	4135831	1563	-	NM_006117	protein_coding	.	P21145	enoyl-CoA delta isomerase 2
5391	ECT2	0.424687	4.87224	3.63671	28.239	11.4631	chr3	172468475	172539264	4500	+	NM_018098	protein_coding	ARHGEF31|FLJ10461|MGC138291	P9731	epithelial cell transforming 2
5398	EDC4	0.749057	3.90356	3.48671	13.9403	10.2302	chr16	67906926	67918417	4811	+	NM_014329	protein_coding	Ge-1|HEDLS|RCD-8	P4664	enhancer of mRNA decapping 4
5420	EEF1DP3	0.565683	1.0909	0.268964	1.1282	0.205736	chr13	32420920	32533721	575	+	NR_027062	misc_RNA	MGC149669|MGC149670	.	eukaryotic translation elongation factor 1 delta pseudogene 3
5428	EEPD1	0.44429	3.15396	1.98353	7.88792	2.96183	chr7	36192836	36341152	4687	+	NM_030636	protein_coding	HSPC107|KIAA1706	P35981	endonuclease/exonuclease/phosphatase family domain containing 1
5431	EFCAB11	0.628118	1.86916	1.19826	2.64865	1.29771	chr14	90261336	90421121	4509	-	NM_001284267	protein_coding	.	P13058	EF-hand calcium binding domain 11
5441	EFCAB7	0.779413	2.79359	2.43405	5.92287	4.413	chr1	63988972	64038364	2402	+	NM_032437	protein_coding	DKFZp666D225|KIAA1799|RP4-534K7.1	P22926	EF-hand calcium binding domain 7
5447	EFHC1	0.712212	2.57329	2.08367	4.94291	3.24565	chr6	52284994	52360583	5772	+	NM_018100	protein_coding	FLJ10466|FLJ37290|dJ304B14.2	P17653	EF-hand domain containing 1
5455	EFNA5	0.666825	3.0595	2.47488	7.32401	4.56881	chr5	106712590	107006596	5335	-	NM_001962	protein_coding	AF1|EFL5|EPLG7|GLC1M|LERK7|RAGS	P4920	ephrin A5
5456	EFNB1	0.793019	3.54533	3.21076	10.6555	8.27465	chrX	68048840	68062006	3330	+	NM_004429	protein_coding	CFND|CFNS|EFL3|EPLG2|Elk-L|LERK2|MGC8782	P6498	ephrin B1
5460	EFR3B	0.608221	2.95305	2.23572	6.73224	3.71807	chr2	25264973	25382004	7458	+	NM_014971	protein_coding	KIAA0953	P28782	EFR3 homolog B
5461	EFS	0.703711	3.60045	3.0935	11.1097	7.55094	chr14	23825609	23834842	2892	-	NM_001277174	protein_coding	CAS3|CASS3|EFS1|EFS2|HEFS|SIN	P28347	embryonal Fyn-associated substrate
5463	EFTUD1P1	0.724994	2.05872	1.59476	3.16057	2.02481	chr15	84748939	84795353	1167	+	NR_036652	misc_RNA	.	.	elongation factor Tu GTP binding domain containing 1 pseudogene 1
5464	EFTUD2	0.674406	6.39924	5.83093	83.2513	56.0299	chr17	42927655	42976993	4531	-	NM_001258353	protein_coding	DKFZp686E24196|FLJ44695|KIAA0031|Snrp116|Snu114|U5-116KD	P6175	elongation factor Tu GTP binding domain containing 2
5473	EGFR	0.786736	1.70056	1.35451	2.2462	1.56044	chr7	55086725	55275031	6452	+	NM_005228	protein_coding	ERBB|ERBB1|HER1|PIG61|mENA	P29076	epidermal growth factor receptor
5477	EGLN3	0.37662	2.30076	0.891945	3.92102	0.858417	chr14	34393421	34420284	2871	-	NM_001308103	protein_coding	FLJ21620|HIFPH3|MGC125998|MGC125999|PHD3	P10537	egl-9 family hypoxia inducible factor 3
5484	EHBP1L1	0.800283	1.26931	0.947891	1.40787	0.931131	chr11	65343509	65360116	5180	+	NM_001099409	protein_coding	DKFZp762C186|FLJ35431	P401	EH domain binding protein 1 like 1
5494	EHMT1-IT1	0.62944	1.2579	0.590042	1.3891	0.506697	chr9	140657474	140659224	1751	+	NR_024341	lncRNA	.	.	EHMT1 intronic transcript 1
5498	EID2	0.710546	3.37809	2.88509	9.38027	6.40053	chr19	40029447	40030838	1392	-	NM_153232	protein_coding	CRI2|EID-2|MGC20452	P24445	EP300 interacting inhibitor of differentiation 2
5500	EID3	0.703146	1.30035	0.792242	1.4603	0.733558	chr12	104697510	104698982	1473	+	NM_001008394	protein_coding	FLJ25832|NSE4B|NSMCE4B	P2695	EP300 interacting inhibitor of differentiation 3
5512	EIF2AK4	0.749628	4.08182	3.66607	15.9049	11.717	chr15	40226325	40327797	5534	+	NM_001013703	protein_coding	GCN2|KIAA1338	P1162	eukaryotic translation initiation factor 2 alpha kinase 4
5548	EIF4EBP2	0.623713	4.93369	4.25265	29.5096	18.0983	chr10	72163861	72188374	7531	+	NM_004096	protein_coding	4EBP2|PHASII	P22478	eukaryotic translation initiation factor 4E binding protein 2
5556	EIF5A	0.796369	8.86956	8.54107	465.871	372.189	chr17	7210318	7215782	1818	+	NM_001143760	protein_coding	EIF-5A|EIF5A1|MGC104255|MGC99547|eIF5AI	P9359	eukaryotic translation initiation factor 5A
5562	ELAC2	0.796321	4.5861	4.25752	22.9769	18.1618	chr17	12894929	12921381	3801	-	NM_173717	protein_coding	ELC2|FLJ10530|FLJ36693|FLJ42848|HPC2	P23924	elaC ribonuclease Z 2
5565	ELAVL2	0.797606	4.35901	4.03276	19.4852	15.3973	chr9	23690103	23826063	4302	-	NM_004432	protein_coding	HEL-N1|HELN1|HUB	P16578	ELAV like neuron-specific RNA binding protein 2
5567	ELAVL4	0.331558	5.17557	3.5829	35.0806	11.0078	chr1	50513686	50669457	7693	+	NM_001144777	protein_coding	HUD|PNEM	P18361	ELAV like neuron-specific RNA binding protein 4
5569	ELF1	0.700333	1.57927	1.06538	1.98469	1.09526	chr13	41506055	41593508	3667	-	NM_172373	protein_coding	.	P12650	E74 like ETS transcription factor 1
5579	ELK3	0.64868	3.03903	2.41461	7.2068	4.34095	chr12	96588160	96663613	4296	+	NM_005230	protein_coding	ERP|NET|SAP2	P18319	ELK3, ETS transcription factor
5591	ELMSAN1	0.790275	3.19266	2.85309	8.12828	6.23787	chr14	74181825	74253961	8257	-	NM_001043318	protein_coding	.	P15242	ELM2 and Myb/SANT domain containing 1
5595	ELOVL2	0.713179	3.69223	3.20457	11.905	8.23531	chr6	10980993	11044624	4073	-	NM_017770	protein_coding	FLJ20334|SSC2	P17603	ELOVL fatty acid elongase 2
5599	ELOVL5	0.777945	6.02287	5.66061	63.9049	49.6785	chr6	53132196	53213977	4079	-	NM_021814	protein_coding	HELO1|dJ483K16.1	P25169	ELOVL fatty acid elongase 5
5600	ELOVL6	0.516307	4.47969	3.52599	21.2739	10.5416	chr4	110970229	111119771	3189	-	NM_024090	protein_coding	FACE|FAE|FLJ23378|LCE|MGC5487	P5501	ELOVL fatty acid elongase 6
5614	EMC3-AS1	0.44169	2.96541	1.78651	6.79929	2.45594	chr3	10028577	10048687	4695	+	NR_103821	lncRNA	.	.	EMC3 antisense RNA 1
5622	EME1	0.619629	3.7775	3.08698	12.691	7.51275	chr17	48450581	48458820	2472	+	NM_001166131	protein_coding	FLJ31364|MMS4L|SLX2A	P31927	essential meiotic structure-specific endonuclease 1
5626	EMILIN1	0.759182	6.4718	6.07432	87.5959	66.5093	chr2	27301435	27309265	3932	+	NM_007046	protein_coding	DKFZp586M121|EMI|EMILIN|gp115	P3899	elastin microfibril interfacer 1
5637	EMP2	0.598586	3.3095	2.56913	8.89881	4.94512	chr16	10622279	10674573	5215	-	NM_001424	protein_coding	MGC9056|XMP	P31564	epithelial membrane protein 2
5647	ENDOD1	0.72453	2.25875	1.79387	3.77908	2.47269	chr11	94822974	94865815	4693	+	NM_015036	protein_coding	KIAA0830|MGC88092	P13822	endonuclease domain containing 1
5648	ENDOG	0.634411	4.45124	3.79474	20.8384	12.9041	chr9	131580779	131584955	1145	+	NM_004435	protein_coding	FLJ27463	P1045	endonuclease G
5656	ENO1	0.468181	9.20605	8.11119	588.511	276.03	chr1	8921059	8939151	2187	-	NM_001201483	protein_coding	ENO1L1|MPB1|NNE|PPH	P11134	enolase 1
5658	ENO2	0.693699	6.68936	6.16174	102.016	70.7271	chr12	7023614	7032859	2423	+	NM_001975	protein_coding	NSE	P28080	enolase 2
5662	ENOSF1	0.692884	3.66501	3.1357	11.6639	7.80481	chr18	670324	712662	4462	-	NM_001126123	protein_coding	HSRTSBETA|RTS|TYMSAS	P26422	enolase superfamily member 1
5675	ENSA	0.746535	7.26356	6.84184	152.373	113.924	chr1	150594599	150602098	4438	-	NM_004436	protein_coding	ARPP-19e|MGC4319|MGC78563|MGC8394	P4205	endosulfine alpha
5678	ENTPD1	0.787391	3.12181	2.77696	7.69089	5.86576	chr10	97471536	97637023	13208	+	NM_001098175	protein_coding	ATPDase|CD39|DKFZp686D194|DKFZp686I093|FLJ40921|FLJ40959|NTPDase-1	P21883	ectonucleoside triphosphate diphosphohydrolase 1
5698	EPB41L2	0.598361	5.04041	4.2995	31.8519	18.7289	chr6	131160488	131384462	5100	-	NM_001199388	protein_coding	4.1-G|DKFZp781D1972|DKFZp781H1755	P22688	erythrocyte membrane protein band 4.1 like 2
5709	EPDR1	0.756925	3.13315	2.73137	7.75957	5.65226	chr7	37960163	37991542	2731	+	NM_001242946	protein_coding	EPDR|MERP-1|MERP1|UCC1	P20281	ependymin related 1
5718	EPHA5	0.593011	2.37117	1.6173	4.16651	2.07277	chr4	66185281	66536213	9988	-	NM_004439	protein_coding	CEK7|EHK1|HEK7|TYRO4	P31373	EPH receptor A5
5725	EPHB3	0.678583	3.22933	2.66993	8.3636	5.37512	chr3	184279587	184300196	4220	+	NM_004443	protein_coding	ETK2|HEK2|TYRO6	P35355	EPH receptor B3
5736	EPN2-AS1	0.623752	1.12965	0.4487	1.18604	0.365914	chr17	19199909	19209574	1190	-	NR_048576	lncRNA	.	.	EPN2 antisense RNA 1
5769	ERCC3	0.686467	4.61808	4.07534	23.515	15.8892	chr2	128014866	128051752	3288	-	NM_001303418	protein_coding	BTF2|GTF2H|RAD25|TFIIH|XPB	P11941	excision repair cross-complementation group 3
5772	ERCC6	0.778984	2.63845	2.27811	5.21722	3.85827	chr10	50662526	50714058	7420	-	NM_000124	protein_coding	ARMD5|CKN2|COFS|COFS1|CSB|RAD26	P23807	excision repair cross-complementation group 6
5774	ERCC6L	0.473825	2.8508	1.77322	6.20372	2.42409	chrX	71424507	71458858	4207	-	NM_017669	protein_coding	FLJ20105|MGC131695|PICH	P8841	excision repair cross-complementation group 6 like
5784	ERI1	0.763141	2.76314	2.37316	5.77835	4.18927	chr8	8860314	8890849	4615	+	NM_153332	protein_coding	3'HEXO|HEXO|MGC35395|THEX1	P17192	exoribonuclease 1
5787	ERI3-IT1	0.683437	1.41313	0.864011	1.66024	0.822093	chr1	44688267	44709955	1120	-	NR_110056	lncRNA	.	.	ERI3 intronic transcript 1
5788	ERICH1	0.784621	4.1304	3.78047	16.4836	12.7664	chr8	564737	681239	3658	-	NM_001303100	protein_coding	.	P13396	glutamate rich 1
5799	ERLIN1	0.674461	4.24656	3.67837	17.9499	11.8263	chr10	101909847	101945814	3195	-	NM_001100626	protein_coding	C10orf69|Erlin-1|KE04|KEO4|SPFH1	P8259	ER lipid raft associated 1
5813	ERV3-1	0.728568	3.20023	2.74336	8.17644	5.70788	chr7	64450733	64467124	3266	-	NM_001007253	protein_coding	.	P10558	endogenous retrovirus group 3 member 1
5815	ERVH48-1	0.770461	1.23362	0.857417	1.34911	0.813671	chr21	44337361	44345708	2294	-	NM_001308491	protein_coding	.	P10292	endogenous retrovirus group 48 member 1
5818	ERVV-1	0.758171	0.821164	0.421759	0.765414	0.340488	chr19	53517344	53519833	2490	+	NM_152473	protein_coding	.	P21580	endogenous retrovirus group V member 1
5822	ESCO2	0.412598	3.60907	2.33188	11.1836	4.04435	chr8	27632058	27662424	3358	+	NM_001017420	protein_coding	2410004I17Rik|EFO2|RBS	P33979	establishment of sister chromatid cohesion N-acetyltransferase 2
5826	ESPL1	0.299702	4.26987	2.53147	18.261	4.79392	chr12	53662083	53687427	6623	+	NM_012291	protein_coding	ESP1|FLJ46492|KIAA0165	P329	extra spindle pole bodies like 1, separase
5839	ESYT1	0.553067	5.08788	4.23341	32.9512	17.8459	chr12	56521986	56538460	4349	+	NM_001184796	protein_coding	FAM62A|KIAA0747|MBC2	P33892	extended synaptotagmin protein 1
5882	EXO1	0.58864	5.12428	4.35973	33.8182	19.5702	chr1	242011493	242053241	3935	+	NM_130398	protein_coding	HEX1|hExoI	P9875	exonuclease 1
5896	EXOC8	0.752579	3.27514	2.86505	8.66533	6.29828	chr1	231468477	231473618	5142	-	NM_175876	protein_coding	EXO84|Exo84p|SEC84	P9588	exocyst complex component 8
5899	EXOSC10	0.685325	4.38899	3.84385	19.9159	13.3853	chr1	11126670	11159967	2842	-	NM_002685	protein_coding	PM-Scl|PM/Scl-100|PMSCL|PMSCL2|RRP6|Rrp6p|p2|p3|p4	P24348	exosome component 10
5907	EXOSC9	0.773012	4.87942	4.50798	28.3823	21.795	chr4	122722472	122738176	1644	+	NM_005033	protein_coding	PM/Scl-75|PMSCL1|RRP45|Rrp45p|p5|p6	P19295	exosome component 9
5909	EXT1	0.780807	3.25117	2.89421	8.50605	6.44722	chr8	118811602	119124058	3363	-	NM_000127	protein_coding	EXT|LGCR|LGS|TRPS2|TTV	P6836	exostosin glycosyltransferase 1
5913	EXTL3	0.741815	4.17451	3.74364	17.0265	12.4196	chr8	28558990	28611207	5229	+	NM_001440	protein_coding	BOTV|DKFZp686C2342|EXTR1|KIAA0519|REG|REGR|RPR	P17055	exostosin like glycosyltransferase 3
5915	EYA1	0.605899	3.82549	3.10264	13.1541	7.60578	chr8	72109668	72274467	4244	-	NM_172058	protein_coding	BOP|BOR|MGC141875	P34925	EYA transcriptional coactivator and phosphatase 1
5917	EYA3	0.777961	2.35716	1.99493	4.11619	2.99211	chr1	28296855	28415148	6395	-	NM_001282561	protein_coding	DKFZp686C132	P19613	EYA transcriptional coactivator and phosphatase 3
5918	EYA4	0.670653	5.3331	4.75674	39.2397	26.0855	chr6	133562495	133853258	6045	+	NM_172105	protein_coding	CMD1J|DFNA10	P6598	EYA transcriptional coactivator and phosphatase 4
5921	EZH2	0.584147	4.40669	3.6311	20.1747	11.4134	chr7	148504464	148581441	3302	-	NM_152998	protein_coding	ENX-1|ENX1|EZH1|KMT6|KMT6A|MGC9169	P23388	enhancer of zeste homolog 2 (Drosophila)
5922	EZR	0.686982	6.37454	5.83288	81.8207	56.1068	chr6	159186773	159240456	3115	-	NM_003379	protein_coding	CVIL|CVL|DKFZp762H157|FLJ26216|MGC1584|VIL2	P9678	ezrin
5933	F2R	0.765893	4.53157	4.14679	22.0879	16.7462	chr5	76011868	76031595	3810	+	NM_001992	protein_coding	CF2R|HTR|PAR-1|PAR1|TR	P5949	coagulation factor II thrombin receptor
5951	FAAP24	0.746681	1.67944	1.25801	2.19911	1.39472	chr19	33463123	33468401	1604	+	NM_001300978	protein_coding	.	P18388	Fanconi anemia core complex associated protein 24
5957	FABP5	0.715733	7.66822	7.18571	202.031	144.857	chr8	82192718	82197012	731	+	NM_001444	protein_coding	E-FABP|EFABP|PA-FABP|PAFABP	P600	fatty acid binding protein 5
5963	FADS1	0.730884	6.5114	6.05912	90.0617	65.8019	chr11	61567097	61584529	4420	-	NM_013402	protein_coding	D5D|FADS6|FADSD5|FLJ38956|FLJ90273|LLCDL1|TU12	P31815	fatty acid desaturase 1
5964	FADS2	0.380631	6.68439	5.29086	101.666	38.2246	chr11	61583675	61634826	3875	+	NM_001281501	protein_coding	D6D|DES6|FADSD6|LLCDL2|SLL0262|TU13	P32805	fatty acid desaturase 2
5980	FAM102B	0.699838	2.96365	2.44875	6.78896	4.46868	chr1	109102971	109181949	5340	+	NM_001010883	protein_coding	DKFZp686N01110|DKFZp779B126	P33763	family with sequence similarity 102 member B
5986	FAM106B	0.791409	0.579609	0.242104	0.493486	0.183285	chr17	20320605	20322363	1759	+	NR_126160	protein_coding	.	.	family with sequence similarity 106 member B
5987	FAM106CP	0.711469	1.8949	1.40377	2.71417	1.64956	chr17	16692057	16693815	1759	+	NR_026810	protein_coding	.	.	family with sequence similarity 106 member C, pseudogene
6007	FAM120C	0.711715	2.63759	2.14696	5.21369	3.43613	chrX	54094757	54209691	13303	-	NM_001300788	protein_coding	CXorf17|FLJ20506|FLJ43676|ORF34	P34779	family with sequence similarity 120C
6009	FAM122B	0.522106	3.8731	2.93552	13.6293	6.66478	chrX	133903596	133931262	2671	-	NM_001166600	protein_coding	DKFZp686L20116|MGC131814	P35524	family with sequence similarity 122B
6013	FAM126A	0.768258	2.16097	1.78064	3.46594	2.44087	chr7	22980878	23053770	6151	-	NM_032581	protein_coding	DRCTNNB1A|HCC|HLD5|HYCC1	P14869	family with sequence similarity 126 member A
6019	FAM129B	0.640643	3.83416	3.19175	13.2392	8.15397	chr9	130267617	130341286	4077	-	NM_001035534	protein_coding	C9orf88|DKFZP434H0820|FLJ13518|FLJ22151|FLJ22298|MEG-3|MINERVA|OC58|bA356B19.6	P29628	family with sequence similarity 129 member B
6027	FAM133B	0.730954	4.04684	3.59469	15.5001	11.1032	chr7	92190072	92219384	2513	-	NM_152789	protein_coding	MGC40405	P19037	family with sequence similarity 133 member B
6030	FAM134A	0.75334	4.09904	3.69041	16.1078	11.9334	chr2	220042939	220050197	4614	+	NM_024293	protein_coding	C2orf17|DKFZp686C2379|MGC3035	P25130	family with sequence similarity 134 member A
6045	FAM13C	0.788629	3.16698	2.8244	7.96726	6.09533	chr10	61005889	61122661	3630	-	NM_001143773	protein_coding	FAM13C1|MGC33233	P21354	family with sequence similarity 13 member C
6069	FAM161A	0.749924	3.00738	2.59219	7.02843	5.04037	chr2	62051983	62081278	3804	-	NR_037710	protein_coding	FLJ13305|MGC129982|MGC129983	.	family with sequence similarity 161 member A
6071	FAM162A	0.470065	5.57617	4.48711	46.6255	21.47	chr3	122103023	122128961	838	+	NM_014367	protein_coding	C3orf28|E2IG5|HGTD-P	P12361	family with sequence similarity 162 member A
6100	FAM178A	0.574142	3.26594	2.46542	8.60455	4.53276	chr10	102672326	102724891	7286	+	NM_018121	.	C10orf6|MGC90157	P5672	.
6124	FAM189B	0.689097	4.91837	4.38115	29.1868	19.877	chr1	155216996	155225274	3190	-	NM_198264	protein_coding	C1orf2|COTE1	P8395	family with sequence similarity 189 member B
6131	FAM196B	0.735789	1.30617	0.863534	1.47021	0.821425	chr5	169290719	169407744	3548	-	NM_001129891	protein_coding	C5orf57	P18198	family with sequence similarity 196 member B
6141	FAM19A5	0.799426	5.86641	5.54344	57.2341	45.7251	chr22	48885272	49147747	2886	+	NM_001082967	protein_coding	QLLK5208|TAFA-5|TAFA5|UNQ5208	P18015	family with sequence similarity 19 (chemokine (C-C motif)-like), member A5
6173	FAM219A	0.707756	4.06158	3.5629	15.6696	10.8395	chr9	34398182	34458568	4025	-	NM_001184941	protein_coding	.	P17992	family with sequence similarity 219 member A
6182	FAM222A-AS1	0.789638	0.340736	0	0.265856	0	chr12	110172014	110211292	868	-	NR_026662	lncRNA	.	.	FAM222A antisense RNA 1
6195	FAM229A	0.730141	1.49233	1.03858	1.81021	1.05662	chr1	32826871	32827844	699	-	NM_001167676	protein_coding	.	P5747	family with sequence similarity 229 member A
6231	FAM45B	0.636459	2.53226	1.8804	4.77653	2.68769	chr10	120863629	120897376	1672	+	NR_027141	.	HT011	.	.
6247	FAM53B-AS1	0.796759	0.812367	0.484582	0.754664	0.400204	chr10	126392597	126403329	1771	+	NR_120630	lncRNA	.	.	FAM53B antisense RNA 1
6249	FAM57A	0.785136	3.23304	2.88405	8.38732	6.39494	chr17	635847	646075	2080	+	NM_024792	protein_coding	CT120|FLJ22282	P22371	family with sequence similarity 57 member A
6255	FAM64A	0.325927	5.29455	3.67718	38.1822	11.8187	chr17	6347735	6354385	1544	+	NM_019013	protein_coding	FLJ10156|FLJ10491|RCS1	P16776	family with sequence similarity 64 member A
6275	FAM72A	0.502987	2.20733	1.21593	3.61227	1.32633	chr1	206138911	206139456	546	+	NM_001123168	protein_coding	MGC169168|MGC182081|MGC182095|MGC46651|MGC57827	P5962	family with sequence similarity 72 member A
6276	FAM72B	0.489724	2.60805	1.57809	5.08837	1.99066	chr1	120839005	120855681	2374	+	NM_001100910	protein_coding	p17	P1328	family with sequence similarity 72 member B
6277	FAM72C	0.635674	2.27981	1.62617	3.84952	2.09163	chr1	143896525	206155074	3658	-	NM_001287385_1	protein_coding	.	P22827	family with sequence similarity 72 member C
6278	FAM72D	0.416623	1.26346	0.000270203	1.39856	0.000505302	chr1	143896452	143913143	2190	-	NM_207418	protein_coding	.	P22827	family with sequence similarity 72 member D
6297	FAM83D	0.305597	4.68978	2.97948	24.7669	6.90382	chr20	37554955	37581703	2429	+	NM_030919	protein_coding	C20orf129|CHICA|FLJ38341|dJ616B8.3	P33640	family with sequence similarity 83 member D
6324	FAM90A2P	0.797141	0.497908	0.170815	0.41135	0.126129	chr8	12030963	12034776	790	-	NR_046354	misc_RNA	.	.	family with sequence similarity 90 member A2, pseudogene
6327	FAM92A1	0.795663	4.82552	4.49575	27.3048	21.6024	chr8	94712735	94741478	2164	+	NM_145269	.	FLJ38979	P4012	family with sequence similarity 92 member A1
6332	FAM95C	0.614647	1.57412	0.871953	1.97419	0.832262	chr9	38540564	38545369	2667	-	NR_047651	lncRNA	.	.	family with sequence similarity 95 member C
6344	FANCA	0.600275	3.24274	2.50644	8.4513	4.69225	chr16	89803959	89883065	6342	-	NM_000135	protein_coding	FA|FA-H|FA1|FAA|FACA|FAH|FANCH|MGC75158	P8879	Fanconi anemia complementation group A
6345	FANCB	0.512652	2.52104	1.5571	4.73211	1.94736	chrX	14861529	14891184	3008	-	NM_001018113	protein_coding	FA2|FAAP90|FAAP95|FAB|FACB	P11458	Fanconi anemia complementation group B
6347	FANCD2	0.413627	3.70894	2.43534	12.0567	4.41947	chr3	10068113	10143614	5102	+	NM_033084	protein_coding	DKFZp762A223|FA-D2|FA4|FACD|FAD|FAD2|FANCD|FLJ23826	P17734	Fanconi anemia complementation group D2
6351	FANCG	0.590266	4.06306	3.3025	15.6874	8.88473	chr9	35073835	35080013	2631	-	NM_004629	protein_coding	FAG|XRCC9	P4514	Fanconi anemia complementation group G
6352	FANCI	0.383345	5.45093	4.06765	42.6668	15.802	chr15	89787194	89860362	4749	+	NM_001113378	protein_coding	FLJ10719|KIAA1794	P12258	Fanconi anemia complementation group I
6353	FANCL	0.690379	3.97534	3.4408	14.7026	9.87872	chr2	58386378	58468515	1801	-	NM_001114636	protein_coding	FAAP43|FLJ10335|PHF9|POG	P29345	Fanconi anemia complementation group L
6354	FANCM	0.797949	2.67738	2.35175	5.38718	4.1127	chr14	45605142	45670093	7122	+	NM_020937	protein_coding	FAAP250|KIAA1596|MGC176453	P22155	Fanconi anemia complementation group M
6362	FARP1	0.732184	4.86073	4.41101	28.0045	20.3134	chr13	98794816	99102027	6135	+	NM_001286839	protein_coding	CDEP|MGC87400|PLEKHC2	P26196	FERM, ARH/RhoGEF and pleckstrin domain protein 1
6363	FARP2	0.748251	2.6295	2.21109	5.17886	3.63775	chr2	242295664	242434257	4986	+	NM_001282983	protein_coding	FIR|FRG|KIAA0793|PLEKHC3	P885	FERM, ARH/RhoGEF and pleckstrin domain protein 2
6370	FASN	0.59285	8.12588	7.37162	277.825	164.918	chr17	80036214	80056106	8458	-	NM_004104	protein_coding	FAS|MGC14367|MGC15706|OA-519|SDR27X1	P35415	fatty acid synthase
6379	FAT4	0.762244	1.50072	1.10905	1.82655	1.15961	chr4	126237567	126414087	19390	+	NM_024582	protein_coding	CDHF14|CDHR11|FAT-J|FATJ|FLJ23056|FLJ77878|NBLA00548	P23511	FAT atypical cadherin 4
6383	FAXDC2	0.723791	2.24056	1.7742	3.71921	2.42565	chr5	154198052	154230213	2997	-	NM_032385	protein_coding	.	P13878	fatty acid hydroxylase domain containing 2
6388	FBLN1	0.687258	6.7595	6.21842	107.148	73.6013	chr22	45898719	45997014	4857	+	NM_006486	protein_coding	FBLN|FIBL1	P20200	fibulin 1
6393	FBN2	0.704769	1.51082	1.00604	1.84646	1.01075	chr5	127593601	127873735	10724	-	NM_001999	protein_coding	CCA|DA9	P19689	fibrillin 2
6425	FBXO21	0.746276	5.29883	4.87661	38.2946	28.4316	chr12	117581585	117628300	4212	-	NM_015002	protein_coding	DKFZp434G058|FBX21|FLJ90233|KIAA0875|MGC26682	P35134	F-box protein 21
6432	FBXO3	0.73848	3.66969	3.23232	11.7048	8.41456	chr11	33762490	33796071	2984	-	NM_012175	protein_coding	DKFZp564B092|FBA|FBX3	P28060	F-box protein 3
6446	FBXO43	0.554802	1.19682	0.346869	1.29022	0.272765	chr8	101145588	101158099	4170	-	NM_001029860	protein_coding	EMI2|ERP1|FBX43	P33120	F-box protein 43
6452	FBXO5	0.554909	5.1885	4.33883	35.4034	19.2745	chr6	153291658	153304740	2465	-	NM_012177	protein_coding	EMI1|FBX5|Fbxo31	P20205	F-box protein 5
6462	FBXW4P1	0.683141	1.18904	0.639297	1.27777	0.559026	chr22	23604954	23607186	2233	+	NR_033408	misc_RNA	FBW3|FBXW3|FLJ94893|SHFM3P1	.	F-box and WD repeat domain containing 4 pseudogene 1
6484	FCHO2	0.751563	2.77705	2.36502	5.84405	4.16009	chr5	72251808	72386349	4981	+	NM_138782	protein_coding	.	P34556	FCH domain only 2
6486	FCHSD2	0.75396	3.86025	3.45281	13.4985	9.96936	chr11	72547790	72853143	4490	-	NM_014824	protein_coding	KIAA0769|NWK|SH3MD3	P33467	FCH and double SH3 domains 2
6500	FDFT1	0.446198	6.79813	5.63389	110.086	48.7516	chr8	11653082	11696818	5108	+	NM_001287744	protein_coding	DGPT|ERG9|SQS|SS	P1067	farnesyl-diphosphate farnesyltransferase 1
6501	FDPS	0.387222	7.2772	5.90844	153.835	59.1805	chr1	155278539	155290457	1841	+	NM_001135822	protein_coding	FPPS|FPS	P23650	farnesyl diphosphate synthase
6505	FDXACB1	0.748391	0.927578	0.509442	0.900435	0.424612	chr11	111744780	111750181	3066	-	NM_138378	protein_coding	.	P4149	ferredoxin-fold anticodon binding domain containing 1
6511	FEN1	0.477086	5.69516	4.62748	50.7193	23.766	chr11	61560109	61564714	2294	+	NM_004111	protein_coding	FEN-1|MF1|RAD2	P23777	flap structure-specific endonuclease 1
6522	FERMT3	0.780265	0.442318	0.0843548	0.358076	0.0604901	chr11	63974152	63991363	2677	+	NM_178443	protein_coding	KIND3|MGC10966|MIG-2|MIG2B|UNC112C|URP2|URP2SF	P29204	fermitin family member 3
6544	FGD6	0.707104	2.077	1.577	3.21364	1.98781	chr12	95470525	95611240	9288	-	NM_018351	protein_coding	ZFYVE24	P18287	FYVE, RhoGEF and PH domain containing 6
6546	FGF10	0.768911	6.31617	5.93706	78.5365	60.3825	chr5	44305097	44388784	627	-	NM_004465	protein_coding	.	P24006	fibroblast growth factor 10
6558	FGF17	0.733844	0.837733	0.391278	0.785806	0.312442	chr8	21900264	21906319	1531	+	NM_001304478	protein_coding	FGF-13	P4218	fibroblast growth factor 17
6577	FGFR1OP	0.687166	3.87693	3.33567	13.6674	9.11407	chr6	167412805	167455906	6107	+	NM_001278690	protein_coding	FOP	P6588	FGFR1 oncogene partner
6579	FGFR2	0.609243	2.63345	1.91854	5.19615	2.78659	chr10	123237844	123357972	5128	-	NM_001144915	protein_coding	BEK|BFR-1|CD332|CEK3|CFD1|ECT1|FLJ98662|JWS|K-SAM|KGFR|TK14|TK25	P21827	fibroblast growth factor receptor 2
6603	FIGF	0.70647	0.502235	0.000935575	0.415635	0.000749889	chrX	15363713	15402535	2074	-	NM_004469	.	VEGF-D|VEGFD	P21081	c-fos induced growth factor (vascular endothelial growth factor D)
6605	FIGN	0.452676	3.4028	2.25935	9.56058	3.79672	chr2	164464118	164592513	4535	-	NM_018086	protein_coding	.	P5446	fidgetin
6606	FIGNL1	0.669752	3.94456	3.36626	14.3713	9.33097	chr7	50511827	50518088	4183	-	NM_001287496	protein_coding	.	P1380	fidgetin like 1
6616	FJX1	0.59953	4.38901	3.65091	19.9167	11.585	chr11	35639735	35642421	2687	+	NM_014344	protein_coding	FLJ22416|FLJ25593	P13178	four jointed box 1
6618	FKBP11	0.790177	3.48878	3.14903	10.2076	7.88616	chr12	49315742	49319330	1337	-	NM_001143781	protein_coding	FKBP19|MGC54182	P24611	FK506 binding protein 11
6623	FKBP1AP1	0.773417	2.34171	1.97103	4.06173	2.92651	chr19	58336667	58338830	1643	-	NR_024162	misc_RNA	FKBP12|FKBP1P1	.	FK506 binding protein 1A pseudogene 1
6628	FKBP5	0.760481	5.80023	5.40521	54.6236	41.4562	chr6	35541362	35696360	10824	-	NM_004117	protein_coding	AIG6|FKBP51|FKBP54|MGC111006|P54|PPIase|Ptg-10	P26458	FK506 binding protein 5
6643	FLI1	0.790634	1.97998	1.64106	2.93955	2.12338	chr11	128556430	128683162	4373	+	NM_001271012	protein_coding	EWSR2|SIC-1	P17445	Fli-1 proto-oncogene, ETS transcription factor
6647	FLJ13224	0.744675	2.00947	1.58415	3.02095	2.00259	chr12	31477250	31478879	1630	+	NR_026806	lncRNA	.	.	uncharacterized LOC79857
6672	FLJ37201	0.788967	1.0821	0.74014	1.11506	0.671916	chr10	91451057	91457685	3662	-	NR_026835	misc_RNA	.	.	tigger transposable element derived 2 pseudogene
6673	FLJ37453	0.796758	1.40884	1.08106	1.65222	1.11804	chr1	16160710	16174642	2732	-	NR_024279	lncRNA	FLJ42024	.	uncharacterized LOC729614
6684	FLJ42393	0.787147	0.530549	0.185253	0.443612	0.137483	chr3	187896331	187898596	2266	+	NR_024413	lncRNA	AVPC1948	.	uncharacterized LOC401105
6696	FLNB	0.657975	5.089	4.4851	32.9766	21.4371	chr3	57994127	58157982	9350	+	NM_001164317	protein_coding	ABP-278|ABP-280|AOI|DKFZp686A1668|DKFZp686O033|FH1|FLN1L|LRS1|SCT|TABP|TAP	P8405	filamin B
6707	FLVCR1	0.786295	4.01979	3.67293	15.1934	11.7775	chr1	213031597	213072705	5939	+	NM_014053	protein_coding	FLVCR|MFSD7B	P1178	feline leukemia virus subgroup C cellular receptor 1
6712	FMN1	0.714149	3.59953	3.11383	11.102	7.67225	chr15	33057745	33486934	16648	-	NM_001277313	protein_coding	DKFZp686C2281|DKFZp686G2387|FLJ45135|FMN|LD|MGC125288|MGC125289	P3467	formin 1
6713	FMN2	0.681243	2.88404	2.33028	6.37093	4.0375	chr1	240255185	240638489	6441	+	NM_001305424	protein_coding	.	P28283	formin 2
6728	FN1	0.777166	1.96269	1.59898	2.89267	2.03358	chr2	216225163	216300791	10116	-	NM_001306129	protein_coding	CIG|DKFZp686F10164|DKFZp686H0342|DKFZp686I1370|DKFZp686O13149|ED-B|FINC|FN|FNZ|GFND|GFND2|LETS|MSF	P12737	fibronectin 1
6746	FOCAD	0.778794	3.34282	2.98213	9.12936	6.91526	chr9	20658308	20995954	6051	+	NM_017794	protein_coding	.	P23557	focadhesin
6753	FOPNL	0.741996	4.49164	4.06112	21.4578	15.7232	chr16	15959576	15982506	2382	-	NR_130756	protein_coding	.	.	FGFR1OP N-terminal like
6757	FOSL2	0.702757	3.20654	2.69764	8.21677	5.49867	chr2	28615779	28637516	3991	+	NM_005253	protein_coding	FLJ23306|FRA2	P4156	FOS like 2, AP-1 trancription factor subunit
6796	FOXM1	0.492788	6.1024	5.08144	67.5857	32.9238	chr12	2966847	2986321	3643	-	NM_001243088	protein_coding	FKHL16|FOXM1B|HFH-11|HFH11|HNF-3|INS-1|MPHOSPH2|MPP-2|MPP2|PIG29|TGT3|TRIDENT	P19992	forkhead box M1
6798	FOXN2	0.739372	3.58682	3.15119	10.9957	7.89967	chr2	48541795	48606434	5463	+	NM_002158	protein_coding	HTLF	P28268	forkhead box N2
6802	FOXN4	0.45824	3.04012	1.91429	7.21366	2.77605	chr12	109715783	109747025	3352	-	NM_213596	protein_coding	FLJ35967	P24083	forkhead box N4
6805	FOXO3B	0.736326	2.69935	2.25777	5.48534	3.79034	chr17	18569236	18576494	7259	-	NR_026718	misc_RNA	FKHRL1P1|ZNF286C	.	forkhead box O3B pseudogene
6808	FOXP1	0.775961	2.67769	2.31175	5.38863	3.97292	chr3	71003865	71633140	8701	-	NM_032682	protein_coding	12CC4|FLJ23741|MGC12942|MGC88572|MGC99551|QRF1|hFKH1B	P11377	forkhead box P1
6813	FOXP4-AS1	0.618873	2.60201	1.90972	5.06259	2.76348	chr6	41491633	41516359	815	-	NR_126416	lncRNA	.	.	FOXP4 antisense RNA 1
6846	FRMD6	0.713114	2.85506	2.36727	6.22432	4.16826	chr14	51955839	52197444	5256	+	NM_001042481	protein_coding	C14orf31|EX1|MGC17921|Willin|c14_5320	P12868	FERM domain containing 6
6864	FRYL	0.662459	3.52847	2.93437	10.5206	6.65794	chr4	48499380	48782316	11706	-	NM_015030	protein_coding	DKFZp686E205|FLJ16177|KIAA0826	P10767	FRY like transcription coactivator
6868	FSCN1	0.732856	7.47061	7.02221	176.042	129.229	chr7	5632436	5646287	2796	+	NM_003088	protein_coding	FLJ38511|SNL|p55	P23146	fascin actin-bundling protein 1
6879	FSTL1	0.701553	3.67147	3.1601	11.7207	7.95497	chr3	120113061	120169918	3840	-	NM_007085	protein_coding	FLJ50214|FLJ52277|FRP|FSL1	P21064	follistatin like 1
6883	FTCD	0.692742	0.589281	0.0596697	0.503581	0.042494	chr21	47556176	47575481	2199	-	NM_006657	protein_coding	LCHC1	P23561	formimidoyltransferase cyclodeaminase
6887	FTH1P3	0.570848	1.63755	0.828728	2.10785	0.778199	chr2	27615490	27616443	954	-	NR_002201	misc_RNA	.	.	ferritin, heavy polypeptide 1 pseudogene 3
6903	FUNDC1	0.786167	3.13235	2.78526	7.75463	5.90539	chrX	44382885	44402221	1170	-	NM_173794	protein_coding	MGC51029	P1318	FUN14 domain containing 1
6911	FUT11	0.663728	3.18749	2.59615	8.09603	5.05729	chr10	75532049	75535976	2855	+	NM_001284194	protein_coding	MGC119338|MGC119339|MGC33202	P35293	fucosyltransferase 11
6920	FUT9	0.660558	3.34019	2.74195	9.1114	5.7016	chr6	96463845	96663488	12798	+	NM_006581	protein_coding	Fuc-TIX	P31933	fucosyltransferase 9
6922	FXN	0.73742	3.1309	2.69146	7.74598	5.47076	chr9	71650479	71715094	7446	+	NM_001161706	protein_coding	CyaY|FA|FARR|FRDA|MGC57199|X25	P4451	frataxin
6930	FXYD6	0.645546	6.11335	5.48194	68.1065	43.7762	chr11	117707691	117748201	2417	-	NM_001164832	protein_coding	.	P13833	FXYD domain containing ion transport regulator 6
6941	FZD3	0.595045	3.51255	2.76362	10.3945	5.80333	chr8	28351722	28431785	13787	+	NM_145866	protein_coding	Fz-3|hFz3	P1412	frizzled class receptor 3
6942	FZD4	0.618481	1.42509	0.731891	1.68245	0.66257	chr11	86656717	86666440	7394	-	NM_012193	protein_coding	CD344|EVR1|FEVR|FZD4S|Fz-4|FzE4|GPCR|MGC34390	P14291	frizzled class receptor 4
6949	G0S2	0.784041	2.34087	1.98987	4.05877	2.97813	chr1	209848670	209849735	963	+	NM_015714	protein_coding	RP1-28O10.2	P24510	G0/G1 switch 2
6950	G2E3	0.532137	3.67525	2.76512	11.7548	5.81074	chr14	31028329	31089267	5802	+	NM_001308097	protein_coding	FLJ20333|KIAA1333|PHF7B	P9845	G2/M-phase specific E3 ubiquitin protein ligase
6958	GAB1	0.717709	2.48837	2.00984	4.60328	3.03375	chr4	144257983	144395718	7910	+	NM_002039	protein_coding	.	P11095	GRB2 associated binding protein 1
6974	GABRA3	0.675744	1.7217	1.15625	2.29426	1.23163	chrX	151335634	151619831	2785	-	NM_000808	protein_coding	MGC33793	P9293	gamma-aminobutyric acid type A receptor alpha3 subunit
7028	GAL3ST4	0.634892	1.7984	1.14298	2.47409	1.21125	chr7	99756865	99766373	2540	-	NM_024637	protein_coding	FLJ12116|GAL3ST-4	P13990	galactose-3-O-sulfotransferase 4
7030	GALE	0.725515	2.20983	1.74691	3.6198	2.36142	chr1	24122089	24127294	1724	-	NM_000403	protein_coding	FLJ95174|FLJ97302|SDR1E1	P25862	UDP-galactose-4-epimerase
7038	GALNT12	0.78255	0.857287	0.503541	0.810114	0.418761	chr9	101569981	101612363	2735	+	NM_024642	protein_coding	FLJ21212|GalNAc-T12	P22414	polypeptide N-acetylgalactosaminyltransferase 12
7043	GALNT18	0.659553	3.62162	3.02118	11.2889	7.13299	chr11	11292421	11643561	2515	-	NM_198516	protein_coding	.	P24573	polypeptide N-acetylgalactosaminyltransferase 18
7044	GALNT2	0.671065	5.63555	5.06008	48.6244	32.4235	chr1	230193536	230417876	5206	+	NM_001291866	protein_coding	GalNAc-T2	P30798	polypeptide N-acetylgalactosaminyltransferase 2
7057	GALR3	0.644664	0.928108	0.294727	0.90122	0.227424	chr22	38219389	38221502	1157	+	NM_003614	protein_coding	.	P11376	galanin receptor 3
7060	GAN	0.768924	2.04133	1.66225	3.11067	2.16965	chr16	81348571	81413803	4544	+	NM_022041	protein_coding	FLJ38059|GAN1|KLHL16	P7475	gigaxonin
7063	GAP43	0.665856	4.62869	4.04197	23.696	15.5031	chr3	115342151	115440334	2104	+	NM_002045	protein_coding	B-50|PP46	P21586	growth associated protein 43
7064	GAPDH	0.7864	12.0228	11.6761	4152.52	3277.54	chr12	6643571	6647541	1855	+	NM_002046	protein_coding	G3PD|GAPD|MGC88685	P3987	glyceraldehyde-3-phosphate dehydrogenase
7072	GARNL3	0.760112	4.39134	3.99563	19.9496	14.9808	chr9	130025941	130155828	4146	+	NM_001286779	protein_coding	DKFZp434O131|DKFZp761J1523|FLJ38360|bA356B19.1	P31942	GTPase activating Rap/RanGAP domain like 3
7075	GAS1	0.662113	1.75526	1.16041	2.37176	1.2381	chr9	89559277	89562104	2828	-	NM_002048	protein_coding	.	P18853	growth arrest specific 1
7080	GAS2L3	0.483745	3.95244	2.90475	14.4564	6.50331	chr12	100967439	101022066	6371	+	NM_001303130	protein_coding	.	P32971	growth arrest specific 2 like 3
7082	GAS5-AS1	0.710822	2.6631	2.17066	5.3245	3.50963	chr1	173832386	173833079	694	+	NR_037605	lncRNA	.	.	GAS5 antisense RNA 1
7092	GATA2-AS1	0.662419	2.86883	2.27465	6.29372	3.84695	chr3	128208046	128222050	2358	+	NR_125398	lncRNA	.	.	GATA2 antisense RNA 1
7105	GATS	0.622077	4.03084	3.34601	15.3187	9.18719	chr7	99798278	99869855	6609	-	NM_178831	protein_coding	DKFZp686B07267|STAG3OS	P20225	GATS, stromal antigen 3 opposite strand
7106	GATSL2	0.624367	4.00562	3.32608	15.0359	9.04744	chr7	74800772	74867509	7991	-	NM_001145064	protein_coding	.	P10210	GATS protein-like 2
7114	GBE1	0.602075	2.70191	1.96993	5.49722	2.92399	chr3	81538850	81810950	3099	-	NM_000158	protein_coding	GBE	P31809	glucan (1,4-alpha-), branching enzyme 1
7125	GBX1	0.798805	0.436781	0.112697	0.352871	0.0815721	chr7	150845676	150864635	1092	-	NM_001098834	protein_coding	.	P14976	gastrulation brain homeobox 1
7129	GCAT	0.796901	4.17038	3.84285	16.9747	13.3747	chr22	38203912	38213183	1787	+	NM_014291	protein_coding	KBL|MGC23053	P719	glycine C-acetyltransferase
7144	GCN1	0.796713	5.86641	5.53854	57.2342	45.5666	chr12	120565014	120632513	8668	-	NM_006836	protein_coding	.	P32144	GCN1, eIF2 alpha kinase activator homolog
7146	GCNT2	0.748056	2.73323	2.31445	5.63934	3.9823	chr6	10521568	10629601	7303	+	NM_145649	protein_coding	CCAT|GCNT2C|GCNT5|IGNT|II|MGC163396|NACGT1|NAGCT1|ULG3|bA360O19.2|bA421M1.1	P20295	glucosaminyl (N-acetyl) transferase 2, I-branching enzyme (I blood group)
7155	GCSHP3	0.668394	3.58557	3.00434	10.9856	7.03852	chr2	206980297	206981296	1000	-	NR_033248	misc_RNA	.	.	glycine cleavage system protein H (aminomethyl carrier) pseudogene 3
7176	GDPD3	0.454373	2.11572	0.977664	3.32869	0.972043	chr16	30116131	30124878	1098	-	NM_024307	protein_coding	FLJ22603|MGC4171	P19764	glycerophosphodiester phosphodiesterase domain containing 3
7180	GEM	0.749443	3.75727	3.34116	12.4998	9.15236	chr8	95261485	95274547	2298	-	NM_005261	protein_coding	KIR|MGC26294	P13036	GTP binding protein overexpressed in skeletal muscle
7182	GEMIN4	0.62174	4.14376	3.45815	16.6471	10.0107	chr17	647661	655501	3741	-	NM_015721	protein_coding	DKFZp434B131|DKFZp434D174|HC56|HCAP1|HHRF-1|p97	P24450	gem nuclear organelle associated protein 4
7183	GEMIN5	0.597462	4.59942	3.85634	23.2006	13.511	chr5	154266976	154317776	5401	-	NM_001252156	protein_coding	DKFZp586M1824|MGC142174	P9839	gem nuclear organelle associated protein 5
7188	GEN1	0.457739	3.81919	2.69179	13.0932	5.47361	chr2	17935177	17966632	6425	+	NM_182625	protein_coding	DKFZp781F0986|FLJ40869|Gen	P13412	GEN1, Holliday junction 5' flap endonuclease
7197	GFOD2	0.7433	4.00347	3.57549	15.0115	10.9431	chr16	67708436	67753273	7162	-	NM_030819	protein_coding	FLJ23802|MGC11335	P30803	glucose-fructose oxidoreductase domain containing 2
7201	GFRA2	0.723051	6.02092	5.55309	63.8175	46.0391	chr8	21549530	21646346	3330	-	NM_001495	protein_coding	.	P17149	GDNF family receptor alpha 2
7207	GGA2	0.66826	4.48975	3.90824	21.4289	14.042	chr16	23474863	23521815	5973	-	NM_015044	protein_coding	FLJ20966|KIAA1080|VEAR	P24753	golgi associated, gamma adaptin ear containing, ARF binding protein 2
7212	GGH	0.651772	4.65475	4.03719	24.1462	15.4486	chr8	63927639	63951610	1492	-	NM_003878	protein_coding	GH	P10388	gamma-glutamyl hydrolase
7235	GHRLOS	0.707837	1.288	0.789493	1.43935	0.730249	chr3	10322636	10335133	3328	+	NR_073566	lncRNA	GHRLAS|NCRNA00068	.	ghrelin opposite strand/antisense RNA
7237	GID4	0.778168	2.97989	2.61804	6.87686	5.1495	chr17	17942611	17971718	4232	+	NM_024052	protein_coding	.	P19070	GID complex subunit 4 homolog
7253	GINS1	0.506272	4.03046	3.04844	15.315	7.28903	chr20	25388323	25429191	3289	+	NM_021067	protein_coding	KIAA0186|PSF1	P2100	GINS complex subunit 1
7254	GINS2	0.591917	4.23051	3.47398	17.7408	10.1324	chr16	85711280	85722588	1180	-	NM_016095	protein_coding	HSPC037|PSF2|Pfs2	P35505	GINS complex subunit 2
7255	GINS3	0.60892	4.2269	3.51123	17.6939	10.4235	chr16	58426298	58440048	2391	+	NM_001126129	protein_coding	FLJ13912|PSF3	P18098	GINS complex subunit 3
7256	GINS4	0.607815	2.55331	1.83502	4.86148	2.57352	chr8	41386725	41402565	3841	+	NM_032336	protein_coding	MGC14799|SLD5	P34334	GINS complex subunit 4
7279	GJC1	0.779821	5.02414	4.66536	31.4823	24.4223	chr17	42875816	42908179	7818	-	NM_005497	protein_coding	CX45|DKFZp686P0738|GJA7	P59	gap junction protein gamma 1
7285	GK	0.775741	2.08574	1.71938	3.23909	2.29776	chrX	30671476	30749577	4577	+	NM_000167	protein_coding	GK1|GKD	P5032	glycerol kinase
7288	GK5	0.79872	2.68997	2.36573	5.44313	4.1625	chr3	141876369	141944449	10920	-	NM_001039547	protein_coding	FLJ33582|FLJ45739|MGC40579	P16551	glycerol kinase 5 (putative)
7292	GLA	0.652082	3.24588	2.629	8.47167	5.19687	chrX	100652779	100663001	1418	-	NM_000169	protein_coding	GALA	P22756	galactosidase alpha
7297	GLCCI1	0.441997	6.06372	4.88583	65.7721	28.6231	chr7	8008374	8128709	4793	+	NM_138426	protein_coding	FAM117C|GIG18|TSSN1	P9035	glucocorticoid induced 1
7301	GLE1	0.65292	3.83117	3.21615	13.2097	8.31006	chr9	131266971	131304580	3342	+	NM_001499	protein_coding	GLE1L|LCCS|LCCS1|hGLE1	P18039	GLE1, RNA export mediator
7304	GLI2	0.586334	3.5572	2.78699	10.7526	5.9145	chr2	121554867	121750229	6769	+	NM_005270	protein_coding	HPE9|THP1|THP2	P27113	GLI family zinc finger 2
7312	GLIS1	0.78991	2.4778	2.13756	4.56224	3.40711	chr1	53971906	54199877	2816	-	NM_147193	protein_coding	FLJ36155	P19445	GLIS family zinc finger 1
7324	GLRA1	0.350141	1.98696	0.472973	2.95948	0.389604	chr5	151202074	151304397	1797	-	NM_000171	protein_coding	MGC138878|MGC138879|STHE	P11192	glycine receptor alpha 1
7333	GLS	0.789067	4.84653	4.50474	27.7199	21.7438	chr2	191745547	191830270	7406	+	NM_001256310	protein_coding	AAD20|DKFZp686O15119|FLJ10358|GLS1|KIAA0838	P16279	glutaminase
7346	GLUD1P7	0.613426	1.3384	0.633357	1.52611	0.552696	chr10	48952592	48980339	486	+	NR_111968	misc_RNA	.	.	glutamate dehydrogenase 1 pseudogene 7
7348	GLUL	0.731363	5.17841	4.72707	35.1482	25.5337	chr1	182347228	182361341	8561	-	NM_001033044	protein_coding	GLNS|GS|PIG43|PIG59	P4741	glutamate-ammonia ligase
7351	GLYATL2	0.751669	0.411831	0	0.329729	0	chr11	58601540	58611997	1378	-	NM_145016	protein_coding	BXMAS2-10|GATF-B|MGC24009	P25746	glycine-N-acyltransferase like 2
7370	GMNN	0.585937	5.87647	5.10528	57.6434	33.4882	chr6	24775159	24786325	1149	+	NM_001251990	protein_coding	Gem|RP3-369A17.3	P26534	geminin, DNA replication inhibitor
7382	GNAI1	0.665718	3.52926	2.94224	10.5269	6.69983	chr7	79764140	79848725	3636	+	NM_002069	protein_coding	Gi	P32065	G protein subunit alpha i1
7399	GNB4	0.644317	2.9949	2.36074	6.95964	4.14517	chr3	179113876	179169371	6428	-	NM_021629	protein_coding	.	P13700	G protein subunit beta 4
7407	GNG2	0.74542	3.28156	2.85768	8.70845	6.26111	chr14	52327022	52436518	3923	+	NM_053064	protein_coding	.	P25444	G protein subunit gamma 2
7409	GNG4	0.754931	5.98684	5.58126	62.3041	46.9663	chr1	235710985	235814054	5312	-	NM_001098721	protein_coding	DKFZp547K1018|FLJ23803|FLJ34187	P8575	G protein subunit gamma 4
7410	GNG5	0.758331	6.33158	5.93248	79.3902	60.1877	chr1	84964006	84972262	806	-	NM_005274	protein_coding	FLJ92393	P125	G protein subunit gamma 5
7421	GNPAT	0.766722	5.3255	4.94227	39.0275	29.802	chr1	231376919	231413719	2680	+	NM_014236	protein_coding	DAP-AT|DAPAT|DHAPAT	P21238	glyceronephosphate O-acyltransferase
7427	GNRH1	0.594888	1.27158	0.522269	1.41188	0.437509	chr8	25276774	25282556	1281	-	NM_000825	protein_coding	GNRH|GRH|LHRH|LNRH	P22976	gonadotropin releasing hormone 1
7437	GOLGA2P5	0.799924	1.95265	1.63058	2.86564	2.10075	chr12	100550175	100567121	4487	-	NR_036632	misc_RNA	.	.	golgin A2 pseudogene 5
7457	GOLGA6L7P	0.784774	1.72277	1.37312	2.29653	1.5937	chr15	29090107	29093821	1156	-	NR_047567	misc_RNA	GOLGA6L7	.	golgin A6 family-like 7, pseudogene
7461	GOLGA8A	0.69249	4.12577	3.59563	16.428	11.1113	chr15	34671270	34729667	5434	-	NR_027409	protein_coding	GM88	.	golgin A8 family member A
7479	GOLIM4	0.779678	4.47339	4.11434	21.1753	16.3514	chr3	167726461	167813713	4327	-	NM_014498	protein_coding	GIMPC|GOLPH4|GPP130|P138	P31200	golgi integral membrane protein 4
7510	GPATCH2L	0.744626	3.97541	3.55	14.7031	10.7339	chr14	76618228	76679146	12673	+	NM_017926	protein_coding	.	P14613	G-patch domain containing 2 like
7511	GPATCH3	0.685722	2.33686	1.79255	4.04492	2.46961	chr1	27216979	27226962	2129	-	NM_022078	protein_coding	DKFZp686E0221|FLJ12455|GPATC3	P3063	G-patch domain containing 3
7535	GPI	0.539035	6.54429	5.65274	92.1633	49.4049	chr19	34855645	34893318	4603	+	NM_001289789	protein_coding	AMF|DKFZp686C13233|GNPI|NLK|PGI|PHI|SA-36|SA36	P30766	glucose-6-phosphate isomerase
7543	GPN3	0.706406	4.73645	4.23502	25.6108	17.8658	chr12	110890291	110906526	1893	-	NM_016301	protein_coding	ATPBD1C|MGC14560|MGC32810	P23401	GPN-loop GTPase 3
7555	GPR137B	0.752422	3.04391	2.63352	7.23426	5.21594	chr1	236305832	236372209	2042	+	NM_003272	protein_coding	TM7SF1	P27179	G protein-coupled receptor 137B
7556	GPR137C	0.484448	2.71968	1.6741	5.57804	2.19658	chr14	53019866	53104431	3888	+	NM_001099652	protein_coding	DKFZp762F0713|TM7SF1L2	P3989	G protein-coupled receptor 137C
7557	GPR139	0.561447	0.929358	0.0965806	0.902939	0.0696731	chr16	20043043	20085100	1238	-	NM_001002911	protein_coding	GPRg1|PGR3	P34815	G protein-coupled receptor 139
7561	GPR146	0.685254	2.25505	1.70976	3.76692	2.27602	chr7	1084209	1098905	2218	+	NM_001303473	protein_coding	PGR8	P4027	G protein-coupled receptor 146
7575	GPR161	0.776645	3.73067	3.366	12.2531	9.32856	chr1	168048780	168106905	9459	-	NM_153832	protein_coding	FLJ33952|RE2	P7546	G protein-coupled receptor 161
7585	GPR182	0.662954	0.59302	0	0.507498	0	chr12	57388355	57390469	1570	+	NM_007264	protein_coding	7TMR|ADMR|AM-R|AMR|G10D|MGC34399|gamrh|hrhAMR	P22184	G protein-coupled receptor 182
7611	GPR63	0.798431	2.48474	2.15998	4.58904	3.47614	chr6	97241998	97285353	6088	-	NM_001143957	protein_coding	PSP24(beta)|PSP24B	P9515	G protein-coupled receptor 63
7620	GPR85	0.758424	2.26161	1.86269	3.78849	2.64236	chr7	112720468	112727833	5099	-	NM_001146266	protein_coding	FLJ50993|FLJ51159|FLJ99433|SREB|SREB2	P13232	G protein-coupled receptor 85
7621	GPR87	0.785361	0.497056	0.148484	0.410524	0.108803	chr3	151011876	151034636	1519	-	NM_023915	protein_coding	GPR95|KPG_002|MGC131898	P2286	G protein-coupled receptor 87
7627	GPRC5A	0.763359	1.21484	0.825271	1.31875	0.773676	chr12	13043956	13066600	2851	+	NM_003979	protein_coding	GPCR5A|RAI3|RAIG1	P16900	G protein-coupled receptor class C group 5 member A
7638	GPSM2	0.625511	3.75875	3.08185	12.5142	7.48255	chr1	109419603	109473044	3033	+	NM_013296	protein_coding	LGN|Pins	P19411	G-protein signaling modulator 2
7660	GRB10	0.564178	2.2761	1.45032	3.8372	1.73683	chr12	66741211	67072925	5060	-	NM_001001549	protein_coding	GRB-IR|Grb-10|IRBP|KIAA0207|MEG1|RSS	P19695	growth factor receptor bound protein 10
7673	GRIA2	0.689498	3.63546	3.09908	11.4072	7.58413	chr4	158141736	158287226	5927	+	NM_001083619	protein_coding	GLUR2|GLURB|GluA2|GluR-K2|HBGR2	P9132	glutamate ionotropic receptor AMPA type subunit 2
7674	GRIA3	0.754935	1.03371	0.628129	1.04537	0.546917	chrX	122318096	122624766	5726	+	NM_000828	protein_coding	GLUR-C|GLUR-K3|GLUR3|GLURC|GluA3|MRX94	P8352	glutamate ionotropic receptor AMPA type subunit 3
7677	GRID1-AS1	0.792359	0.488641	0.152867	0.402327	0.11218	chr10	87337488	87366972	2102	+	NR_038986	lncRNA	.	.	GRID1 antisense RNA 1
7685	GRIK3	0.796257	4.16632	3.83763	16.9243	13.3228	chr1	37261128	37499844	9219	-	NM_000831	protein_coding	EAA5|GLR7|GLUR7|GluR7a	P2493	glutamate ionotropic receptor kainate type subunit 3
7724	GRWD1	0.790832	4.58207	4.24351	22.9101	17.9767	chr19	48949030	48957164	2456	+	NM_031485	protein_coding	CDW4|GRWD|KIAA1942|RRB1|WDR28	P6864	glutamate-rich WD repeat containing 1
7730	GS1-279B7.1	0.652251	0.6165	0	0.532213	0	chr1	185292979	185304171	666	-	NR_038424	misc_RNA	.	.	microtubule associated protein 1 light chain 3 beta pseudogene
7743	GSG2	0.624908	3.72937	3.05108	12.2418	7.30351	chr17	3627197	3629992	2796	+	NM_031965	protein_coding	HASPIN	P33454	germ cell associated 2, haspin
7751	GSR	0.640207	4.6721	4.02871	24.4505	15.3523	chr8	30535580	30585486	3160	-	NM_001195102	protein_coding	MGC78522	P22065	glutathione reductase
7769	GSTP1	0.658322	8.22237	7.61924	297.111	195.985	chr11	67351066	67354124	958	+	NM_000852	protein_coding	DFN7|FAEES3|GST3|GSTP|PI	P34628	glutathione S-transferase pi 1
7779	GTF2A1	0.773499	4.18119	3.81066	17.11	13.0576	chr14	81641796	81687575	6487	-	NM_001278940	protein_coding	MGC129969|MGC129970|TF2A1|TFIIA	P35958	general transcription factor IIA subunit 1
7796	GTF2IP1	0.729194	1.20413	0.748503	1.30165	0.681707	chr7	72569017	74632979	3631	+	NR_002206_1	misc_RNA	WBSCR7	.	general transcription factor IIi pseudogene 1
7803	GTF3A	0.763534	6.60815	6.21891	96.377	73.626	chr13	27998681	28009846	1404	+	NM_002097	protein_coding	AP2|TFIIIA	P9776	general transcription factor IIIA
7804	GTF3C1	0.705858	4.89799	4.39544	28.7633	20.0847	chr16	27471934	27561251	7549	-	NM_001520	protein_coding	DKFZp686A111|TFIIIC|TFIIIC220|TFIIICalpha	P15064	general transcription factor IIIC subunit 1
7805	GTF3C2	0.774654	5.07758	4.7092	32.708	25.2069	chr2	27548716	27579901	3958	-	NM_001035521	protein_coding	KIAA0011|TFIIIC-BETA|TFIIIC110	P21198	general transcription factor IIIC subunit 2
7806	GTF3C2-AS1	0.613618	1.00342	0.298832	1.00304	0.230955	chr2	27558409	27560670	841	+	NR_038427	lncRNA	.	.	GTF3C2 antisense RNA 1
7811	GTPBP1	0.713352	3.98952	3.50221	14.8576	10.3517	chr22	39101807	39129592	5047	+	NM_004286	protein_coding	GP-1|GP1|HSPC018|MGC20069	P16238	GTP binding protein 1
7819	GTSE1	0.355681	4.6745	3.18315	24.495	8.10165	chr22	46692638	46726707	3112	+	NM_016426	protein_coding	B99	P26583	G2 and S-phase expressed 1
7828	GUCD1	0.794883	3.79803	3.46685	12.8864	10.0764	chr22	24936391	24951903	3811	-	NM_001284252	protein_coding	.	P19201	guanylyl cyclase domain containing 1
7829	GUCY1A2	0.619271	1.51904	0.827681	1.86283	0.776829	chr11	106544738	106889171	16219	-	NM_001256424	protein_coding	GC-SA2|GUC1A2	P30456	guanylate cyclase 1, soluble, alpha 2
7832	GUCY1B3	0.742935	3.34658	2.91789	9.15596	6.57062	chr4	156680125	156728794	4171	+	NM_001291951	protein_coding	GC-S-beta-1|GC-SB3|GUC1B3|GUCB3|GUCSB3|GUCY1B1	P8454	guanylate cyclase 1, soluble, beta 3
7862	GYS1	0.737818	3.47161	3.03295	10.0752	7.19925	chr19	49471382	49496610	3618	-	NR_027763	protein_coding	GSY|GYS	.	glycogen synthase 1 (muscle)
7870	H19	0.594087	9.12914	8.37788	557.906	332.279	chr11	2016406	2022696	2591	-	NR_131223	lncRNA	ASM|ASM1|BWS|D11S813E|MGC4485|NCRNA00008|PRO2605|WT2	.	H19, imprinted maternally expressed transcript (non-protein coding)
7875	H1FX-AS1	0.47263	1.99869	0.917475	2.99154	0.891342	chr3	129035114	129043412	2193	+	NR_026991	lncRNA	.	.	H1FX antisense RNA 1
7880	H2AFV	0.710221	6.46325	5.96959	87.0726	61.7825	chr7	44866488	44887725	4704	-	NM_138635	protein_coding	FLJ26479|H2AV|MGC10170|MGC10831|MGC1947	P22472	H2A histone family member V
7881	H2AFX	0.542386	5.51582	4.63321	44.6737	23.864	chr11	118964585	118966177	1593	-	NM_002105	protein_coding	H2A.X|H2A/X|H2AX	P1448	H2A histone family member X
7882	H2AFY	0.616838	7.23429	6.53726	149.295	92.0526	chr5	134670071	134735577	2151	-	NM_138609	protein_coding	H2A.y|H2A/y|H2AF12M|H2AFJ|MACROH2A1.1|mH2A1|macroH2A1.2	P17621	H2A histone family member Y
7884	H2AFZ	0.636995	9.27551	8.62486	617.586	394.508	chr4	100869244	100871512	947	-	NM_002106	protein_coding	H2A.z|H2A/z|H2AZ|MGC117173	P5166	H2A histone family member Z
7888	H3F3A	0.358183	4.57538	3.09415	22.8024	7.55707	chr1	226250408	226259703	1062	+	NM_002107	protein_coding	H3.3A|H3F3|H3F3B|MGC87782|MGC87783	P29253	H3 histone, family 3A
7889	H3F3AP4	0.778321	10.1818	9.82026	1158.38	904.742	chr1	226250428	226250512	85	+	NR_002315	misc_RNA	.	.	H3 histone, family 3A, pseudogene 4
7902	HADH	0.619178	4.93558	4.24401	29.5496	17.9843	chr4	108910870	108956331	2033	+	NM_005327	protein_coding	HAD|HADH1|HADHSC|HCDH|HHF4|MGC8392|MSCHAD|SCHAD	P34985	hydroxyacyl-CoA dehydrogenase
7912	HAND2	0.580632	8.47673	7.69243	354.589	206.237	chr4	174447652	174451378	2368	-	NM_021973	protein_coding	DHAND2|FLJ16260|Hed|MGC125303|MGC125304|Thing2|bHLHa26|dHand	P6230	heart and neural crest derivatives expressed 2
7931	HAT1	0.757376	4.28849	3.88757	18.5082	13.8275	chr2	172778935	172848600	1670	+	NM_003642	protein_coding	KAT1	P5343	histone acetyltransferase 1
7932	HAUS1	0.692916	5.29439	4.76514	38.1743	26.2436	chr18	43684298	43708299	1125	+	NM_138443	protein_coding	CCDC5|FLJ21094|FLJ40084|HEI-C|HEIC|HsT1461	P13147	HAUS augmin like complex subunit 1
7934	HAUS3	0.781878	3.81017	3.45519	13.0038	9.98731	chr4	2233563	2242820	2050	-	NM_001303143	protein_coding	C4orf15|DKFZp686I1868|IT1|MGC4701|dgt3	P29989	HAUS augmin like complex subunit 3
7937	HAUS6	0.656814	4.28647	3.68003	18.4815	11.8412	chr9	19053135	19102940	6260	-	NM_017645	protein_coding	Dgt6|FAM29A|MGC102696|MGC138798|MGC138799	P33007	HAUS augmin like complex subunit 6
7938	HAUS7	0.729403	3.91327	3.45805	14.0412	10.0094	chrX	152713123	152760983	1688	-	NR_073156	protein_coding	HSXQ28ORF|UCHL5IP|UIP1	.	HAUS augmin like complex subunit 7
7939	HAUS8	0.626621	3.16626	2.49192	7.9633	4.63514	chr19	17160571	17186343	1453	-	NM_001011699	protein_coding	DGT4|HICE1|MGC20533|NY-SAR-48	P7429	HAUS augmin like complex subunit 8
7941	HAVCR1P1	0.582538	1.84543	1.06585	2.58924	1.09615	chr19	24344995	24346249	1255	-	NR_003603	misc_RNA	.	.	hepatitis A virus cellular receptor 1 pseudogene 1
7953	HBM	0.543977	0.878383	0	0.836949	0	chr16	215973	216767	510	+	NM_001003938	protein_coding	HBAP2	P35140	hemoglobin subunit mu
7963	HCFC1	0.605977	5.0436	4.32093	31.9246	19.0242	chrX	153213008	153236819	8426	-	NM_005334	protein_coding	CFF|HCF-1|HCF1|HFC1|MGC70925|VCAF	P35726	host cell factor C1
7993	HDAC10	0.685523	2.38269	1.83797	4.20771	2.58062	chr22	50683613	50689834	2706	-	NM_032019	protein_coding	DKFZp761B039|HD10|MGC149722	P28527	histone deacetylase 10
8003	HDAC9	0.671768	7.28526	6.71129	154.698	103.982	chr7	18126572	19036992	5419	+	NM_001204144	protein_coding	DKFZp779K1053|HD7|HD7b|HD9|HDAC|HDAC7|HDAC7B|HDAC9B|HDAC9FL|HDRP|KIAA0744|MITR	P2991	histone deacetylase 9
8007	HDGF	0.687854	7.74817	7.20835	213.601	147.164	chr1	156711899	156722240	2802	-	NM_001126051	protein_coding	DKFZp686J1764|FLJ96580|HMG1L2	P2986	hepatoma-derived growth factor
8016	HEATR1	0.755332	4.86684	4.46203	28.1274	21.0804	chr1	236712305	236767841	8484	-	NM_018072	protein_coding	BAP28|FLJ10359|MGC72083	P28952	HEAT repeat containing 1
8025	HECA	0.757596	3.02286	2.62236	7.11502	5.16802	chr6	139456249	139501946	5621	+	NM_016217	protein_coding	HDC|HDCL|HHDC|dJ225E12.1	P15386	hdc homolog, cell cycle regulator
8033	HEG1	0.614117	4.14056	3.43714	16.608	9.8516	chr3	124684554	124774802	9156	-	NM_020733	protein_coding	HEG|KIAA1237|MGC72175|MST112|MSTP112	P30130	heart development protein with EGF like domains 1
8035	HELB	0.768424	2.15985	1.77982	3.46246	2.43893	chr12	66696335	66737423	3611	+	NM_033647	protein_coding	.	P13435	helicase (DNA) B
8036	HELLS	0.513287	4.58878	3.62662	23.0234	11.3755	chr10	96305524	96361856	3205	+	NM_001289068	protein_coding	FLJ10339|LSH|PASG|SMARCA6	P7560	helicase, lymphoid-specific
8049	HERC1	0.782936	4.44479	4.09176	20.7401	16.0819	chr15	63900817	64126147	15197	-	NM_003922	protein_coding	p532|p619	P31036	HECT and RLD domain containing E3 ubiquitin protein ligase family member 1
8051	HERC2P10	0.547452	1.62895	0.759759	2.08943	0.695146	chr15	31110239	31119986	638	+	NR_072991	misc_RNA	.	.	hect domain and RLD 2 pseudogene 10
8054	HERC2P4	0.550867	3.14888	2.28866	7.85628	3.8947	chr16	32181364	32199434	2708	-	NR_109773	misc_RNA	D16F37S5	.	hect domain and RLD 2 pseudogene 4
8069	HES7	0.777636	3.11383	2.751	7.643	5.74331	chr17	8023908	8027410	1667	-	NM_032580	protein_coding	bHLHb37	P9116	hes family bHLH transcription factor 7
8071	HEXA	0.697555	4.29092	3.7713	18.5415	12.6797	chr15	72635778	72668520	2437	-	NM_000520	protein_coding	MGC99608|TSD	P32281	hexosaminidase subunit alpha
8077	HEY1	0.776073	1.83043	1.4647	2.55184	1.76381	chr8	80676245	80680098	2662	-	NM_001282851	protein_coding	BHLHb31|CHF2|HERP2|HESR1|HRT-1|MGC1274|OAF1	P25223	hes related family bHLH transcription factor with YRPW motif 1
8096	HHIPL2	0.730638	0.535996	0.0832251	0.449099	0.0596816	chr1	222695602	222721444	2574	-	NM_024746	protein_coding	FLJ13840|KIAA1822L	P3001	HHIP like 2
8100	HIAT1	0.788327	5.35499	5.01185	39.854	31.3239	chr1	100503789	100548929	2637	+	NM_033055	.	DKFZp564L0864	P13727	.
8101	HIATL1	0.713883	3.94623	3.45999	14.3889	10.0243	chr9	97136833	97223202	3298	+	NM_032558	.	FLJ14753|MGC117350	P26050	.
8102	HIATL2	0.635364	3.82227	3.16793	13.1224	8.00405	chr9	99708327	99775862	786	-	NR_002894	.	FLJ45467|MGC12945	.	.
8115	HIGD1B	0.634994	0.655185	0	0.573821	0	chr17	42923721	42927848	902	+	NM_001271880	protein_coding	CLST11240|CLST11240-15	P28958	HIG1 hypoxia inducible domain family member 1B
8119	HILPDA	0.667859	4.35566	3.77328	19.4384	12.6986	chr7	128095884	128098472	1298	+	NM_001098786	protein_coding	.	P35592	hypoxia inducible lipid droplet associated
8129	HIPK2	0.738572	4.30962	3.87243	18.7961	13.6728	chr7	139246316	139477693	15144	-	NM_001113239	protein_coding	DKFZp686K02111|FLJ23711|PRO0593	P2487	homeodomain interacting protein kinase 2
8135	HIST1H1B	0.438054	3.78381	2.59299	12.7519	5.04517	chr6	27834570	27835359	790	-	NM_005322	protein_coding	H1|H1.5|H1B|H1F5|MGC126630|MGC126632	P7652	histone cluster 1, H1b
8141	HIST1H2AB	0.658907	0.963865	0.362012	0.948875	0.286109	chr6	26033320	26033796	477	-	NM_003513	protein_coding	H2A/m|H2AFM|HIST1H2AE	P34396	histone cluster 1, H2ab
8143	HIST1H2AD	0.558532	1.98989	1.1496	2.96711	1.22159	chr6	26199012	26199521	510	-	NM_021065	protein_coding	H2A.3|H2A/g|H2AFG|HIST1H3D	P15550	histone cluster 1, H2ad
8146	HIST1H2AH	0.531528	2.33725	1.42547	4.04664	1.69015	chr6	27114861	27115341	481	+	NM_080596	protein_coding	H2A/S|H2AFALii|MGC171151|dJ86C11.1	P12	histone cluster 1, H2ah
8147	HIST1H2AI	0.34574	3.14654	1.6143	7.84274	2.0674	chr6	27775977	27776445	469	+	NM_003509	protein_coding	FLJ92027|H2A/c|H2AFC|HIST1H2AG|HIST1H2AK|HIST1H2AL|HIST1H2AM	P33972	histone cluster 1, H2ai
8149	HIST1H2AK	0.679781	1.89522	1.33836	2.71505	1.5321	chr6	27805658	27806117	460	-	NM_003510	protein_coding	H2A/d|H2AFD|HIST1H2AG|HIST1H2AJ|HIST1H2AL|HIST1H2AM	P10506	histone cluster 1, H2ak
8151	HIST1H2AM	0.589357	4.79715	4.03437	26.7551	15.4169	chr6	27860477	27860963	487	-	NM_003514	protein_coding	H2A.1|H2A/n|H2AFN|HIST1H2AG|HIST1H2AI|HIST1H2AK|HIST1H2AL|dJ193B12.1	P7698	histone cluster 1, H2am
8154	HIST1H2BB	0.528173	1.35048	0.429565	1.54745	0.348008	chr6	26043455	26043885	431	-	NM_021062	protein_coding	H2B.1|H2B/f|H2BFF|MGC119804	P12041	histone cluster 1, H2bb
8155	HIST1H2BC	0.401835	4.59977	3.28444	23.2078	8.76317	chr6	26123695	26124132	438	-	NM_003526	protein_coding	H2B.1|H2B/a|H2B/g|H2B/h|H2B/k|H2B/l|H2BFL|HIST1H2BE|HIST1H2BF|HIST1H2BG|HIST1H2BI|MGC104246|dJ221C16.3	P6295	histone cluster 1, H2bc
8157	HIST1H2BE	0.300302	3.63302	1.8975	11.3881	2.73331	chr6	26184024	26184458	435	+	NM_003523	protein_coding	H2B.h|H2B/a|H2B/g|H2B/h|H2B/k|H2B/l|H2BFH|H2BFN|HIST1H2BC|HIST1H2BF|HIST1H2BG|HIST1H2BI|dJ221C16.8	P21224	histone cluster 1, H2be
8159	HIST1H2BG	0.514335	3.98989	3.03067	14.8627	7.1875	chr6	26216428	26216872	445	-	NM_003518	protein_coding	H2B.1A|H2B/a|H2B/g|H2B/h|H2B/k|H2B/l|H2BFA|HIST1H2BC|HIST1H2BE|HIST1H2BF|HIST1H2BI|dJ221C16.8	P30316	histone cluster 1, H2bg
8160	HIST1H2BH	0.379099	5.76709	4.36774	53.3644	19.6867	chr6	26251879	26252303	425	+	NM_003524	protein_coding	H2B/j|H2BFJ	P16140	histone cluster 1, H2bh
8161	HIST1H2BI	0.513849	1.7049	0.74432	2.25639	0.677144	chr6	26273204	26273640	437	+	NM_003525	protein_coding	H2B/a|H2B/g|H2B/h|H2B/k|H2B/l|H2BFK|HIST1H2BC|HIST1H2BE|HIST1H2BF|HIST1H2BG	P9013	histone cluster 1, H2bi
8162	HIST1H2BJ	0.488018	3.87968	2.84468	13.6963	6.19722	chr6	27100095	27100575	481	-	NM_021058	protein_coding	H2B/r|H2BFR	P16208	histone cluster 1, H2bj
8163	HIST1H2BK	0.677477	4.47889	3.91713	21.2606	14.135	chr6	27106072	27114637	839	-	NM_080593	protein_coding	H2B/S|H2BFAiii|H2BFT|MGC131989	P8699	histone cluster 1, H2bk
8164	HIST1H2BL	0.477451	3.80379	2.73721	12.9434	5.68055	chr6	27775257	27775709	453	-	NM_003519	protein_coding	H2B/c|H2BFC|dJ97D16.4	P1715	histone cluster 1, H2bl
8165	HIST1H2BM	0.462308	4.07942	2.96635	15.8784	6.83078	chr6	27782822	27783267	446	+	NM_003521	protein_coding	H2B/e|H2BFE|dJ160A22.3	P5104	histone cluster 1, H2bm
8166	HIST1H2BN	0.434403	4.09169	2.8888	16.0227	6.42111	chr6	27806440	27806888	449	+	NM_003520	protein_coding	H2B/d|H2BFD|HIST1H3I|MGC125414|MGC125415|MGC125416|MGC9388	P18638	histone cluster 1, H2bn
8167	HIST1H2BO	0.24674	4.20884	2.18991	17.4638	3.57288	chr6	27861203	27861669	467	+	NM_003527	protein_coding	H2B.2|H2B/n|H2BFN|MGC119806|dJ193B12.2	P22851	histone cluster 1, H2bo
8168	HIST1H3A	0.440769	2.09526	0.913357	3.26781	0.88603	chr6	26020718	26021186	469	+	NM_003529	protein_coding	H3/A|H3FA|HIST1H3B|HIST1H3C|HIST1H3D|HIST1H3E|HIST1H3F|HIST1H3G|HIST1H3H|HIST1H3I|HIST1H3J	P11408	histone cluster 1, H3a
8169	HIST1H3B	0.48798	3.86587	2.83077	13.5564	6.12813	chr6	26031817	26032288	472	-	NM_003537	protein_coding	H3/l|H3FL|HIST1H3A|HIST1H3C|HIST1H3D|HIST1H3E|HIST1H3F|HIST1H3G|HIST1H3H|HIST1H3I|HIST1H3J	P1934	histone cluster 1, H3b
8170	HIST1H3C	0.607153	3.61674	2.89687	11.2476	6.46169	chr6	26045639	26046097	459	+	NM_003531	protein_coding	H3.1|H3/c|H3FC|HIST1H3A|HIST1H3B|HIST1H3D|HIST1H3E|HIST1H3F|HIST1H3G|HIST1H3H|HIST1H3I|HIST1H3J	P8682	histone cluster 1, H3c
8173	HIST1H3F	0.3004	2.86722	1.13218	6.28678	1.19581	chr6	26250370	26250835	466	-	NM_021018	protein_coding	H3/i|H3FI|HIST1H3A|HIST1H3B|HIST1H3C|HIST1H3D|HIST1H3E|HIST1H3G|HIST1H3H|HIST1H3I|HIST1H3J	P12452	histone cluster 1, H3f
8174	HIST1H3G	0.537552	2.65098	1.75546	5.27208	2.38192	chr6	26271146	26271612	467	-	NM_003534	protein_coding	H3/h|H3FH|HIST1H3A|HIST1H3B|HIST1H3C|HIST1H3D|HIST1H3E|HIST1H3F|HIST1H3H|HIST1H3I|HIST1H3J	P23727	histone cluster 1, H3g
8178	HIST1H4A	0.281319	4.08845	2.25874	15.9856	3.79598	chr6	26021907	26022278	372	+	NM_003538	protein_coding	H4/a|H4FA|HIST1H4B|HIST1H4C|HIST1H4D|HIST1H4E|HIST1H4F|HIST1H4H|HIST1H4I|HIST1H4J|HIST1H4K|HIST1H4L|HIST2H4A|HIST2H4B|HIST4H4	P15156	histone cluster 1, H4a
8180	HIST1H4C	0.713575	4.55763	4.07076	22.5089	15.8355	chr6	26104176	26104565	390	+	NM_003542	protein_coding	H4/g|H4FG|HIST1H4A|HIST1H4B|HIST1H4D|HIST1H4E|HIST1H4F|HIST1H4H|HIST1H4I|HIST1H4J|HIST1H4K|HIST1H4L|HIST2H4A|HIST2H4B|HIST4H4|dJ221C16.1	P21131	histone cluster 1, H4c
8181	HIST1H4D	0.577463	2.57449	1.78229	4.9482	2.44531	chr6	26188938	26189304	367	-	NM_003539	protein_coding	H4/b|H4FB|HIST1H4A|HIST1H4B|HIST1H4C|HIST1H4E|HIST1H4F|HIST1H4H|HIST1H4I|HIST1H4J|HIST1H4K|HIST1H4L|HIST2H4A|HIST2H4B|HIST4H4|dJ221C16.9	P31283	histone cluster 1, H4d
8182	HIST1H4E	0.736526	6.28812	5.84693	77.0054	56.6653	chr6	26204873	26205249	377	+	NM_003545	protein_coding	H4/j|H4FJ|HIST1H4A|HIST1H4B|HIST1H4C|HIST1H4D|HIST1H4F|HIST1H4H|HIST1H4I|HIST1H4J|HIST1H4K|HIST1H4L|HIST2H4A|HIST2H4B|HIST4H4	P21831	histone cluster 1, H4e
8185	HIST1H4H	0.57311	5.20377	4.40066	35.7906	20.1622	chr6	26285354	26285727	374	-	NM_003543	protein_coding	H4/h|H4FH|HIST1H4A|HIST1H4B|HIST1H4C|HIST1H4D|HIST1H4E|HIST1H4F|HIST1H4I|HIST1H4J|HIST1H4K|HIST1H4L|HIST2H4A|HIST2H4B|HIST4H4	P17562	histone cluster 1, H4h
8186	HIST1H4I	0.450978	5.37627	4.2274	40.4639	17.7685	chr6	27107088	27107457	370	+	NM_003495	protein_coding	H4/m|H4FM|H4M|HIST1H4A|HIST1H4B|HIST1H4C|HIST1H4D|HIST1H4E|HIST1H4F|HIST1H4H|HIST1H4J|HIST1H4K|HIST1H4L|HIST2H4A|HIST2H4B|HIST4H4	P15833	histone cluster 1, H4i
8189	HIST1H4L	0.424812	3.39824	2.16313	9.52741	3.48734	chr6	27840926	27841289	364	-	NM_003546	protein_coding	H4.k|H4/k|H4FK|HIST1H4A|HIST1H4B|HIST1H4C|HIST1H4D|HIST1H4E|HIST1H4F|HIST1H4H|HIST1H4I|HIST1H4J|HIST1H4K|HIST2H4A|HIST2H4B|HIST4H4	P3097	histone cluster 1, H4l
8190	HIST2H2AA3	0.795391	0.330263	0	0.25671	0	chr1	149813785	149814318	534	-	NM_003516	protein_coding	H2A|H2A.2|H2A/O|H2A/q|H2AFO|H2a-615|HIST2H2AA	P7249	histone cluster 2, H2aa3
8191	HIST2H2AA4	0.564525	0.824892	0	0.77013	0	chr1	149813785	149823161	1068	-	NM_001040874	protein_coding	H2A/R|HIST2H2AA3	P7249	histone cluster 2, H2aa4
8193	HIST2H2AC	0.743841	3.02822	2.60128	7.14524	5.07858	chr1	149858525	149858961	437	+	NM_003517	protein_coding	H2A|H2A-GL101|H2A/q|H2AFQ|MGC74460	P28392	histone cluster 2, H2ac
8196	HIST2H2BE	0.600658	3.2092	2.47382	8.23416	4.56496	chr1	149856010	149858232	2223	-	NM_003528	protein_coding	GL105|H2B|H2B.1|H2BFQ|H2BGL105|H2BQ|MGC119802|MGC119804|MGC129733|MGC129734	P14368	histone cluster 2, H2be
8197	HIST2H2BF	0.53272	5.978	5.06945	61.9197	32.6427	chr1	149754245	149783928	1494	-	NM_001161334	protein_coding	FLJ35099|FLJ56780|FLJ56787|MGC131639	P8001	histone cluster 2, H2bf
8200	HIST2H3D	0.419704	3.66769	2.41513	11.6887	4.34402	chr1	149784780	149785236	457	-	NM_001123375	protein_coding	HIST2H3A|HIST2H3C	P20676	histone cluster 2, H3d
8202	HIST2H4B	0.683105	0.549821	0	0.463064	0	chr1	149804221	149804616	396	+	NM_001034077	protein_coding	H4/o|HIST1H4A|HIST1H4B|HIST1H4C|HIST1H4D|HIST1H4E|HIST1H4F|HIST1H4H|HIST1H4I|HIST1H4J|HIST1H4K|HIST1H4L|HIST2H4A|HIST4H4	P35187	histone cluster 2, H4b
8208	HIVEP2	0.617484	3.97567	3.28014	14.7065	8.73252	chr6	143072604	143266338	9724	-	NM_006734	protein_coding	HIV-EP2|MBP-2|MIBP1|SHN2|ZAS2|ZNF40B	P20440	human immunodeficiency virus type I enhancer binding protein 2
8210	HJURP	0.436969	4.31772	3.12332	18.9094	7.73117	chr2	234745347	234763212	3189	-	NM_001282962	protein_coding	DKFZp762E1312|FAKTS|URLC9|hFLEG1	P29575	Holliday junction recognition protein
8211	HK1	0.633218	5.24955	4.59033	36.9761	23.135	chr10	71029756	71161637	4234	+	NM_033500	protein_coding	HK1-ta|HK1-tb|HK1-tc|HKI|HXK1	P27250	hexokinase 1
8245	HLTF	0.618332	4.89139	4.19785	28.6282	17.3865	chr3	148747904	148804341	4514	-	NM_139048	protein_coding	HIP116|HIP116A|HLTF1|RNF80|SMARCA3|SNF2L3|ZBU1	P3481	helicase-like transcription factor
8246	HLTF-AS1	0.774806	1.17516	0.807066	1.25588	0.7514	chr3	148804119	148820610	415	+	NR_046648	lncRNA	.	.	HLTF antisense RNA 1
8257	HMG20B	0.660743	4.99352	4.39568	30.801	20.0886	chr19	3572943	3579081	1584	+	NM_006339	protein_coding	BRAF25|BRAF35|FLJ26127|HMGX2|HMGXB2|PP7706|SMARCE1r|SOXL|pp8857	P27378	high mobility group 20B
8261	HMGB1	0.460239	8.03686	6.91731	261.142	120.099	chr13	31032879	31040081	3426	-	NM_002128	protein_coding	DKFZp686A04236|HMG1|HMG3|SBP-1	P27410	high mobility group box 1
8262	HMGB2	0.419361	8.31678	7.06304	317.273	132.971	chr4	174252527	174255595	1640	-	NM_002129	protein_coding	HMG2	P33099	high mobility group box 2
8263	HMGB3	0.49142	5.24722	4.22225	36.9161	17.7013	chrX	150148981	150159248	4066	+	NM_001301231	protein_coding	HMG2A|HMG4|MGC90319	P31649	high mobility group box 3
8268	HMGCR	0.446916	6.11961	4.95769	68.4094	30.1358	chr5	74632993	74657926	4582	+	NM_001130996	protein_coding	LDLCQ3	P25840	3-hydroxy-3-methylglutaryl-CoA reductase
8269	HMGCS1	0.257532	5.55602	3.59885	45.9675	11.1422	chr5	43287572	43313614	5450	-	NM_002130	protein_coding	HMGCS|MGC90332	P35273	3-hydroxy-3-methylglutaryl-CoA synthase 1
8272	HMGN2	0.594468	6.9812	6.23087	125.113	74.2489	chr1	26798902	26803133	1969	+	NM_005517	protein_coding	HMG17|MGC5629|MGC88718	P36110	high mobility group nucleosomal binding domain 2
8279	HMGXB4	0.669224	3.81501	3.23557	13.0513	8.43613	chr22	35653445	35691800	4251	+	NR_027780	protein_coding	HMG2L1|HMGBCG|THC211630	.	HMG-box containing 4
8282	HMMR	0.392374	4.18173	2.83203	17.119	6.13507	chr5	162887517	162918953	3188	+	NM_001142556	protein_coding	CD168|IHABP|MGC119494|MGC119495|RHAMM	P8534	hyaluronan mediated motility receptor
8283	HMMR-AS1	0.684341	0.729444	0.182233	0.656827	0.13516	chr5	162909610	162921064	1269	-	NR_109892	lncRNA	.	.	HMMR antisense RNA 1
8291	HN1	0.742168	7.73417	7.30398	211.527	157.318	chr17	73131338	73150778	3277	-	NM_001002032	protein_coding	ARM2|HN1A	P10517	hematological and neurological expressed 1
8294	HNF1A	0.764552	1.0768	0.689487	1.10733	0.614195	chr12	121416371	121440314	3582	+	NM_000545	protein_coding	HNF-1A|HNF1|IDDM20|LFB1|MODY3|TCF-1|TCF1	P2631	HNF1 homeobox A
8306	HNRNPA2B1	0.598274	8.07049	7.32937	267.324	160.13	chr7	26229556	26240413	3702	-	NM_002137	protein_coding	DKFZp779B0244|FLJ22720|HNRNPA2|HNRNPB1|HNRPA2|HNRPA2B1|HNRPB1|RNPA2|SNRPB1	P899	heterogeneous nuclear ribonucleoprotein A2/B1
8307	HNRNPA3	0.683741	7.20618	6.6577	146.394	100.154	chr2	178077422	178088685	5808	+	NM_194247	protein_coding	2610510D13Rik|D10S102|FBRNP|HNRPA3|MGC138232|MGC142030	P33116	heterogeneous nuclear ribonucleoprotein A3
8315	HNRNPD	0.634526	7.72673	7.07048	210.435	133.661	chr4	83274467	83295149	2257	-	NM_002138	protein_coding	AUF1|AUF1A|HNRPD|P37|hnRNPD0	P10675	heterogeneous nuclear ribonucleoprotein D
8316	HNRNPDL	0.633834	6.69391	6.03608	102.342	64.7447	chr4	83343717	83351378	4245	-	NR_003249	protein_coding	.	.	heterogeneous nuclear ribonucleoprotein D like
8319	HNRNPH2	0.766177	4.92559	4.54134	29.3377	22.3282	chrX	100663121	100669128	2380	+	NM_001032393	protein_coding	FTP3|HNRPH'|HNRPH2|hnRNPH'	P34844	heterogeneous nuclear ribonucleoprotein H2 (H')
8323	HNRNPL	0.586241	7.31216	6.54173	157.63	92.3418	chr19	39327028	39342979	2159	-	NM_001005335	protein_coding	FLJ35509|HNRPL|hnRNP-L	P7934	heterogeneous nuclear ribonucleoprotein L
8325	HNRNPM	0.486156	7.49676	6.45625	179.283	86.973	chr19	8509712	8554002	2711	+	NM_001297418	protein_coding	DKFZp547H118|HNRNPM4|HNRPM|HNRPM4|HTGR1|NAGR1|hnRNP M	P29438	heterogeneous nuclear ribonucleoprotein M
8326	HNRNPR	0.713774	4.7778	4.29134	26.3844	18.6168	chr1	23631181	23670857	7831	-	NM_005826	protein_coding	FLJ25714|HNRPR|hnRNP R|hnRNP-R	P19765	heterogeneous nuclear ribonucleoprotein R
8328	HNRNPU-AS1	0.57655	5.51323	4.71874	44.5913	25.3823	chr1	245003940	245010243	5045	-	NR_026778	.	.	.	.
8339	HOOK3	0.784568	3.44366	3.09363	9.86259	7.55138	chr8	42752033	42885682	14440	+	NM_032410	protein_coding	FLJ31058|HK3	P16938	hook microtubule-tethering protein 3
8390	HOXD1	0.629599	0.830819	0.163325	0.777358	0.120388	chr2	177053307	177055635	1975	+	NM_024501	protein_coding	HOX4|HOX4G|Hox-4.7	P22433	homeobox D1
8391	HOXD10	0.770612	1.07332	0.697396	1.10225	0.623073	chr2	176981492	176984670	1804	+	NM_002148	protein_coding	HOX4|HOX4D|HOX4E|Hox-4.4	P4129	homeobox D10
8415	HPS3	0.798726	2.56227	2.23804	4.89751	3.7251	chr3	148847371	148890983	4129	+	NM_032383	protein_coding	DKFZp686F0413|FLJ22704|SUTAL	P33957	HPS3, biogenesis of lysosomal organelles complex 2 subunit 1
8451	HS3ST4	0.76975	1.33237	0.954832	1.51541	0.940488	chr16	25703347	26149009	3203	+	NM_006040	protein_coding	3-OST-4|30ST4|3OST4	P15728	heparan sulfate-glucosamine 3-sulfotransferase 4
8465	HSD17B10	0.795809	5.79774	5.46824	54.5275	43.3517	chrX	53458206	53461323	1045	-	NM_001037811	protein_coding	17b-HSD10|ABAD|CAMR|DUPXp11.22|ERAB|HADH2|HCD2|MHBD|MRPP2|MRX17|MRX31|MRXS10|SCHAD|SDR5C1	P33128	hydroxysteroid (17-beta) dehydrogenase 10
8467	HSD17B12	0.779361	5.59738	5.23774	47.3277	36.8028	chr11	43702143	43878169	2545	+	NM_016142	protein_coding	KAR|SDR12C1	P29071	hydroxysteroid (17-beta) dehydrogenase 12
8474	HSD17B7	0.682521	3.47294	2.92188	10.0856	6.59185	chr1	162760492	162782608	1838	+	NM_001304512	protein_coding	MGC12523|MGC75018|PRAP|SDR37C1	P32740	hydroxysteroid (17-beta) dehydrogenase 7
8475	HSD17B7P2	0.787469	1.76374	1.41903	2.39144	1.67763	chr10	38645308	38667433	1401	+	NR_003086	misc_RNA	FLJ40773|HSD17B7|Hsd17b_2|MGC88684|bA291L22.1	.	hydroxysteroid (17-beta) dehydrogenase 7 pseudogene 2
8479	HSD3B7	0.506351	1.59673	0.614945	2.0213	0.533145	chr16	30996519	31000473	2550	+	NM_025193	protein_coding	PFIC4|SDR11E3	P28504	hydroxy-delta-5-steroid dehydrogenase, 3 beta- and steroid delta-isomerase 7
8483	HSDL2	0.790743	3.42471	3.08599	9.72082	7.50617	chr9	115142189	115234685	3373	+	NM_032303	protein_coding	C9orf99|FLJ25855|MGC10940|SDR13C1	P19548	hydroxysteroid dehydrogenase like 2
8495	HSP90AA1	0.761659	8.86423	8.47145	464.149	354.607	chr14	102547075	102606086	4074	-	NM_001017963	protein_coding	FLJ31884|HSP86|HSP89A|HSP90A|HSP90N|HSPC1|HSPCA|HSPCAL1|HSPCAL4|HSPN|Hsp89|Hsp90|LAP2	P13791	heat shock protein 90kDa alpha family class A member 1
8507	HSPA2	0.650222	1.72804	1.10705	2.3088	1.15679	chr14	65007186	65009954	2769	+	NM_021979	protein_coding	HSP70-2|HSP70-3	P5284	heat shock protein family A (Hsp70) member 2
8509	HSPA4L	0.644611	3.01801	2.38451	7.08815	4.23067	chr4	128703453	128754526	3270	+	NM_014278	protein_coding	APG-1|Osp94	P29538	heat shock protein family A (Hsp70) member 4 like
8516	HSPB11	0.629501	5.18825	4.52053	35.3963	21.9951	chr1	54387234	54411288	601	-	NM_016126	protein_coding	C1orf41|HSPCO34|IFT25|PP25	P13355	heat shock protein family B (small) member 11
8523	HSPB9	0.712793	0.488446	0	0.402181	0	chr17	40274756	40275371	616	+	NM_033194	protein_coding	CT51|FLJ27437	P6042	heat shock protein family B (small) member 9
8524	HSPBAP1	0.793024	2.62479	2.29023	5.15864	3.89922	chr3	122458844	122512666	1954	-	NM_024610	protein_coding	FLJ22623|FLJ39386|PASS1	P17815	HSPB1 associated protein 1
8527	HSPE1	0.659048	7.82888	7.22733	225.948	149.127	chr2	198364721	198368187	788	+	NM_002157	protein_coding	CPN10|GROES|HSP10	P28803	heat shock protein family E (Hsp10) member 1
8560	HTT	0.797365	3.71236	3.38567	12.0859	9.47031	chr4	3076237	3245687	13646	+	NM_002111	protein_coding	HD|IT15	P27313	huntingtin
8563	HUNK	0.772982	2.12242	1.75093	3.34822	2.3707	chr21	33245628	33376377	7385	+	NM_014586	protein_coding	.	P36204	hormonally up-regulated Neu-associated kinase
8604	ID1	0.500934	3.64043	2.64313	11.4509	5.25859	chr20	30193086	30194317	993	+	NM_002165	protein_coding	ID|bHLHb24	P29576	inhibitor of DNA binding 1, HLH protein
8606	ID2-AS1	0.603385	1.52852	0.799674	1.88172	0.742658	chr2	8811114	8821991	1571	-	NR_110154	lncRNA	.	.	ID2 antisense RNA 1 (head to head)
8607	ID3	0.694934	3.28319	2.75814	8.71962	5.77709	chr1	23884421	23886285	1239	-	NM_002167	protein_coding	HEIR-1|bHLHb25	P67	inhibitor of DNA binding 3, HLH protein
8609	IDE	0.671399	3.30158	2.72682	8.84434	5.63161	chr10	94211441	94333852	5986	-	NM_001165946	protein_coding	FLJ35968|INSULYSIN	P29468	insulin degrading enzyme
8612	IDH2	0.565496	7.28353	6.46112	154.513	87.2696	chr15	90627211	90645786	1856	-	NM_002168	protein_coding	ICD-M|IDH|IDHM|IDP|IDPM|mNADP-IDH	P10004	isocitrate dehydrogenase (NADP(+)) 2, mitochondrial
8616	IDI1	0.468735	5.16626	4.0731	34.8472	15.8647	chr10	1085964	1095061	2136	-	NM_004508	protein_coding	IPP1|IPPI1	P1632	isopentenyl-diphosphate delta isomerase 1
8617	IDI2	0.775711	2.42423	2.05783	4.3596	3.17009	chr10	1064847	1071799	1359	-	NM_033261	protein_coding	IPPI2	P34718	isopentenyl-diphosphate delta isomerase 2
8618	IDI2-AS1	0.635193	1.14459	0.489857	1.20876	0.405485	chr10	1068577	1090141	1221	+	NR_024629	lncRNA	.	.	IDI2 antisense RNA 1
8642	IFIT1B	0.781436	0.519502	0.163701	0.432616	0.120586	chr10	91137813	91144962	1972	+	NM_001010987	protein_coding	DKFZp781M1841|IFIT1L|bA149I23.6	P8994	interferon induced protein with tetratricopeptide repeats 1B
8683	IFT122	0.62653	3.23638	2.56183	8.40961	4.91501	chr3	129158879	129239350	4665	+	NM_001280541	protein_coding	SPG|WDR10|WDR10p|WDR140	P22960	intraflagellar transport 122
8684	IFT140	0.765503	3.33471	2.94919	9.07263	6.73658	chr16	1560428	1662109	5061	-	NM_014714	protein_coding	DKFZp564L232|FLJ10306|FLJ30571|KIAA0590|WDTC2|c305C8.4|c380F5.1|gs114	P22534	intraflagellar transport 140
8685	IFT172	0.78952	3.418	3.07705	9.67111	7.45361	chr2	27667240	27712678	5467	-	NM_015662	protein_coding	DKFZp434A163|KIAA1179|SLB|osm-1|wim	P20357	intraflagellar transport 172
8692	IFT57	0.74789	2.9693	2.55019	6.81934	4.86702	chr3	107879659	107941417	3203	-	NM_018010	protein_coding	ESRRBL1|FLJ10147|HIPPI|MHS4R2	P3257	intraflagellar transport 57
8693	IFT74	0.79806	3.17627	2.85084	8.02514	6.22656	chr9	26947037	27062931	2772	+	NM_001099223	protein_coding	CCDC2|CMG-1|CMG1|FLJ22621|MGC111562	P15228	intraflagellar transport 74
8696	IFT81	0.741873	3.99745	3.56669	14.9448	10.8705	chr12	110562140	110656600	3305	+	NM_001143779	protein_coding	CDV-1|CDV-1R|CDV1|CDV1R|MGC102777|MGC4027	P21452	intraflagellar transport 81
8703	IGF1R	0.596474	4.47729	3.73182	21.2364	12.311	chr15	99191768	99507759	12335	+	NM_001291858	protein_coding	CD221|IGFIR|IGFR|JTK13|MGC142170|MGC142172|MGC18216	P24900	insulin like growth factor 1 receptor
8704	IGF2	0.703502	5.35565	4.84828	39.8734	27.8596	chr11	2150342	2162354	5700	-	NM_001291861	protein_coding	C11orf43|FLJ22066|FLJ44734|INSIGF|pp9974	P12140	insulin like growth factor 2
8705	IGF2-AS	0.766963	1.11093	0.728157	1.15773	0.658093	chr11	2161758	2169896	2052	+	NR_028043	lncRNA	.	.	IGF2 antisense RNA
8706	IGF2BP1	0.701136	5.78503	5.27279	54.0411	37.7332	chr17	47074774	47133507	8769	+	NM_001160423	protein_coding	CRD-BP|CRDBP|IMP-1|IMP1|VICKZ1|ZBP1	P7695	insulin like growth factor 2 mRNA binding protein 1
8710	IGF2R	0.795675	4.72842	4.39867	25.4625	20.1314	chr6	160390131	160527583	9091	+	NM_000876	protein_coding	CD222|CIMPR|M6P-R|MPR1|MPRI	P17405	insulin like growth factor 2 receptor
8720	IGFBPL1	0.603335	7.63322	6.90425	197.166	119.006	chr9	38406525	38424444	3559	-	NM_001007563	protein_coding	IGFBP-RP4|bA113O24.1	P1917	insulin like growth factor binding protein-like 1
8725	IGFLR1	0.773124	1.5306	1.15937	1.88565	1.23632	chr19	36230151	36233351	1196	-	NM_024660	protein_coding	.	P22191	IGF like family receptor 1
8728	IGIP	0.72234	2.14407	1.67482	3.41402	2.1975	chr5	139505521	139508391	2871	+	NM_001007189	protein_coding	.	P3844	IgA-inducing protein
8744	IGSF9	0.711896	3.30161	2.81135	8.84444	6.0317	chr1	159896829	159915386	3996	-	NM_001135050	protein_coding	FP18798|IGSF9A|KIAA1355|Nrt1	P33226	immunoglobulin superfamily member 9
8783	IL17RD	0.692935	3.35942	2.83021	9.2469	6.12434	chr3	57124010	57199403	8720	-	NM_017563	protein_coding	DKFZp434N1928|FLJ35755|IL-17RD|IL17RLM|MGC133309|SEF	P21076	interleukin 17 receptor D
8787	IL18BP	0.731746	2.54477	2.09418	4.82656	3.27666	chr11	71709958	71713574	2398	+	NM_173044	protein_coding	IL18BPa	P3002	interleukin 18 binding protein
8837	IL4R	0.747206	2.15976	1.73934	3.46223	2.34377	chr16	27325230	27376099	4085	+	NM_001257997	protein_coding	CD124|IL4RA	P1968	interleukin 4 receptor
8850	ILF3	0.783544	7.52345	7.17153	182.646	143.43	chr19	10764937	10803095	8508	+	NM_153464	protein_coding	CBTF|DRBF|DRBP76|MMP4|MPHOSPH4|MPP4|NF-AT-90|NF110|NF90|NFAR|NFAR-1|NFAR2|TCP110|TCP80	P29281	interleukin enhancer binding factor 3
8873	INCENP	0.387211	5.239	3.87019	36.7015	13.6528	chr11	61891445	61920635	4146	+	NM_020238	protein_coding	FLJ31633|MGC111393	P9211	inner centromere protein
8874	INE1	0.607712	2.60909	1.89055	5.09246	2.71382	chrX	47064247	47065254	1008	+	NR_024616	lncRNA	MGC97326|MGC97335|MGC97386|NCRNA00010	.	inactivation escape 1 (non-protein coding)
8877	ING1	0.75379	3.17411	2.76634	8.01176	5.81552	chr13	111364970	111373421	3614	+	NM_198217	protein_coding	p24ING1c|p33|p33ING1|p33ING1b|p47|p47ING1a	P32031	inhibitor of growth family member 1
8899	INPP4A	0.718231	4.05678	3.5793	15.6142	10.9748	chr2	99061321	99207496	6881	+	NM_001566	protein_coding	INPP4|TVAS1	P15832	inositol polyphosphate-4-phosphatase type I A
8912	INSIG1	0.302849	4.50072	2.7774	21.6027	5.87076	chr7	155089486	155101945	2750	+	NM_005542	protein_coding	CL-6|CL6|MGC1405	P16043	insulin induced gene 1
8922	INTS1	0.750014	4.78161	4.3666	26.4567	19.6672	chr7	1509913	1544018	6828	-	NM_001080453	protein_coding	DKFZp586J0619|FLJ46624|INT1|KIAA1440|NET28	P28707	integrator complex subunit 1
8925	INTS2	0.651983	4.04373	3.42664	15.465	9.77264	chr17	59942728	60005377	6244	-	NM_020748	protein_coding	INT2|KIAA1287	P32060	integrator complex subunit 2
8930	INTS6	0.746988	3.66713	3.24629	11.6823	8.50615	chr13	51935701	52027275	8948	-	NM_012141	protein_coding	DBI-1|DDX26|DDX26A|DICE1|DKFZp434B105|HDB|INT6|Notchl2	P18646	integrator complex subunit 6
8931	INTS6-AS1	0.799657	1.85774	1.53519	2.61964	1.90226	chr13	52027481	52028851	787	+	NR_103812	lncRNA	.	.	INTS6 antisense RNA 1
8934	INTS9	0.750638	3.36975	2.95594	9.32028	6.77293	chr8	28625175	28747698	2838	-	NM_018250	protein_coding	CPSF2L|FLJ10871|INT9|RC74	P30604	integrator complex subunit 9
8935	INTU	0.787909	2.63504	2.29114	5.20255	3.90234	chr4	128554087	128637934	3275	+	NM_015693	protein_coding	FLJ41326|INT|KIAA1284|PDZD6|PDZK6	P27438	inturned planar cell polarity protein
8942	IPO11	0.69092	3.82066	3.28725	13.1064	8.78025	chr5	61708573	61857084	3016	+	NM_016338	protein_coding	RanBP11	P9124	importin 11
8949	IPO8	0.788663	4.3277	3.98518	19.0454	14.8653	chr12	30781915	30848929	5690	-	NM_001190995	protein_coding	FLJ21954|FLJ26580|RANBP8	P26415	importin 8
8953	IPPK	0.742032	2.85775	2.4273	6.23769	4.38783	chr9	95375466	95432547	4401	-	NM_022755	protein_coding	C9orf12|FLJ13163|INSP5K2|IP5K|IPK1|KIAA0699|bA476B13.1	P26139	inositol-pentakisphosphate 2-kinase
8957	IQCB1	0.747015	3.91183	3.49104	14.0262	10.264	chr3	121488610	121553926	2594	-	NM_001023570	protein_coding	NPHP5|PIQ|SLSN5	P36024	IQ motif containing B1
8959	IQCD	0.765767	0.552092	0.167069	0.465317	0.123219	chr12	113633246	113658899	1369	-	NM_138451	protein_coding	4933433C09Rik	P31599	IQ motif containing D
8960	IQCE	0.722709	2.08039	1.61188	3.22352	2.06094	chr7	2598606	2654368	6870	+	NM_001287499	protein_coding	1700028P05Rik|KIAA1023|MGC41907	P4719	IQ motif containing E
8975	IQGAP1	0.642144	4.2322	3.59317	17.7624	11.0909	chr15	90931473	91045475	7210	+	NM_003870	protein_coding	HUMORFA01|KIAA0051|SAR1|p195	P34372	IQ motif containing GTPase activating protein 1
8977	IQGAP3	0.378969	3.84301	2.44316	13.3282	4.44918	chr1	156495197	156542396	6052	-	NM_178229	protein_coding	MGC10170|MGC10831|MGC1947	P25127	IQ motif containing GTPase activating protein 3
8990	IRF2	0.77314	2.51868	2.14748	4.72209	3.43757	chr4	185308876	185395726	2286	-	NM_002199	protein_coding	DKFZp686F0244|IRF-2	P15632	interferon regulatory factor 2
8998	IRF7	0.555531	2.1675	1.31944	3.4866	1.49935	chr11	612555	615999	1972	-	NM_004029	protein_coding	IRF-7H|IRF7A	P18626	interferon regulatory factor 7
9020	ISL1	0.791314	4.10929	3.77161	16.2296	12.6821	chr5	50678958	50690563	2717	+	NM_002202	protein_coding	ISLET1|Isl-1	P24305	ISL LIM homeobox 1
9052	ITGA9	0.800217	1.32781	1.00627	1.50744	1.01095	chr3	37493813	37861281	3962	+	NM_002207	protein_coding	ALPHA-RLC|ITGA4L|RLC	P22287	integrin subunit alpha 9
9058	ITGAV	0.770313	4.01589	3.6394	15.1497	11.484	chr2	187454790	187545629	7210	+	NM_001145000	protein_coding	CD51|DKFZp686A08142|MSK8|VNRA	P4365	integrin subunit alpha V
9062	ITGB1BP2	0.797132	1.09507	0.767959	1.13413	0.704494	chrX	70521598	70525221	1282	+	NM_012278	protein_coding	CHORDC3|ITGB1BP|MELUSIN|MGC119214	P12347	integrin subunit beta 1 binding protein 2
9090	ITPKB	0.774761	1.60838	1.2402	2.0454	1.36529	chr1	226819391	226926876	6162	-	NM_002221	protein_coding	IP3-3KB|IP3K|IP3K-B|IP3KB|PIG37	P12552	inositol-trisphosphate 3-kinase B
9100	ITSN1	0.708258	3.88001	3.38236	13.6986	9.44668	chr21	35014784	35261609	7951	+	NM_001001132	protein_coding	ITSN|MGC134948|MGC134949|SH3D1A|SH3P17	P19089	intersectin 1
9112	JADE1	0.790089	4.33196	3.99204	19.1047	14.941	chr4	129730778	129796379	6352	+	NM_001287437	protein_coding	.	P9970	jade family PHD finger 1
9118	JAK1	0.662018	4.68477	4.08971	24.6748	16.0584	chr1	65298906	65432187	5053	-	NM_002227	protein_coding	JAK1A|JAK1B|JTK3	P33822	Janus kinase 1
9136	JMJD1C-AS1	0.720749	1.28888	0.816451	1.44082	0.762902	chr10	65224989	65226322	1334	+	NR_027182	lncRNA	.	.	JMJD1C antisense RNA 1
9140	JMJD7-PLA2G4B	0.79736	0.326729	3.32646e-05	0.253639	8.25798e-05	chr15	42120283	42120386	104	+	NM_005090	protein_coding	HsT16992|PLA2G4B|cPLA2-beta	P6394	JMJD7-PLA2G4B readthrough
9145	JPH1	0.698198	3.3748	2.85651	9.35665	6.25537	chr8	75146939	75233562	4373	-	NM_020647	protein_coding	DKFZp762L0313|JP-1|JP1	P14566	junctophilin 1
9162	KANK2	0.725756	2.42282	1.96037	4.35445	2.89772	chr19	11274943	11308243	5208	-	NM_001136191	protein_coding	ANKRD25|DKFZp434N161|FLJ20004|KIAA1518|MGC119707|MXRA3|SIP	P10275	KN motif and ankyrin repeat domains 2
9166	KANSL1-AS1	0.600614	1.52356	0.788073	1.87184	0.728691	chr17	44270939	44274089	522	+	NR_034172	lncRNA	.	.	KANSL1 antisense RNA 1
9170	KANTR	0.596948	4.03515	3.29082	15.3676	8.805	chrX	53123339	53173249	2423	+	NR_110456	lncRNA	.	.	KDM5C adjacent non-coding transcript
9180	KATNAL1	0.683185	2.85751	2.30785	6.23665	3.95978	chr13	30776767	30881624	7669	-	NM_032116	protein_coding	MGC2599	P35039	katanin catalytic subunit A1 like 1
9217	KCNC1	0.726654	3.07719	2.61653	7.42646	5.14323	chr11	17757495	17804602	3134	+	NM_004976	protein_coding	FLJ41162|FLJ42249|FLJ43491|KV3.1|KV4|MGC129855|NGK2	P28530	potassium voltage-gated channel subfamily C member 1
9243	KCNH7	0.70609	3.48647	2.9844	10.19	6.92801	chr2	163227917	163695257	4531	-	NM_033272	protein_coding	ERG3|HERG3|Kv11.3|MGC45986	P7684	potassium voltage-gated channel subfamily H member 7
9293	KCNN2	0.792543	2.24777	1.91233	3.74272	2.76986	chr5	113698016	113832197	3021	+	NM_001278204	protein_coding	KCa2.2|SK2|SKCA2|hSK2	P10187	potassium calcium-activated channel subfamily N member 2
9314	KCNV2	0.651612	1.77422	1.1563	2.41635	1.23175	chr9	2717526	2730037	2162	+	NM_133497	protein_coding	KV11.1|Kv8.2|MGC120515|RCD3B	P18277	potassium voltage-gated channel modifier subfamily V member 2
9319	KCTD12	0.707566	4.76646	4.2674	26.1701	18.294	chr13	77454304	77460540	6237	-	NM_138444	protein_coding	C13orf2|FLJ33073|KIAA1778|PFET1|PFETIN	P4341	potassium channel tetramerization domain containing 12
9324	KCTD17	0.74707	3.85077	3.43009	13.4036	9.79795	chr22	37447776	37459430	1766	+	NM_024681	protein_coding	FLJ12242|FLJ98761	P24300	potassium channel tetramerization domain containing 17
9337	KCTD9	0.557348	3.19116	2.34781	8.11956	4.09958	chr8	25285364	25315984	3401	-	NM_017634	protein_coding	FLJ20038	P25744	potassium channel tetramerization domain containing 9
9339	KDELC2	0.726087	1.51555	1.05376	1.85577	1.0784	chr11	108342833	108369159	4311	-	NM_153705	protein_coding	MGC33424	P17976	KDEL motif containing 2
9344	KDM1A	0.760895	6.00282	5.60859	63.0093	47.8838	chr1	23345941	23410184	3107	+	NM_001009999	protein_coding	AOF2|BHC110|KDM1|KIAA0601|LSD1	P34503	lysine (K)-specific demethylase 1A
9347	KDM2B	0.704938	4.09501	3.59058	16.0604	11.0689	chr12	121866900	122018920	5568	-	NM_001005366	protein_coding	CXXC2|FBXL10|Fbl10|JHDM1B|PCCX2	P16549	lysine demethylase 2B
9348	KDM3A	0.600466	4.3585	3.62266	19.4791	11.3409	chr2	86668271	86719839	4918	+	NM_018433	protein_coding	DKFZp686A24246|DKFZp686P07111|JHDM2A|JHMD2A|JMJD1|JMJD1A|KIAA0742|TSGA	P25311	lysine demethylase 3A
9380	KIAA0020	0.778916	4.93072	4.57026	29.4457	22.8005	chr9	2804155	2844130	2219	-	NM_014878	.	HLA-HA8|MGC8749|PEN|PUF6|XTP5	P23189	.
9383	KIAA0100	0.755864	5.43574	5.03194	42.2059	31.7772	chr17	26941458	26972177	7435	-	NM_014680	protein_coding	BCOX|BCOX1|CT101|DKFZp686M0843|MGC111488|MGC134981	P30841	KIAA0100
9384	KIAA0101	0.391797	6.2845	4.93268	76.8137	29.6015	chr15	64657211	64679886	1734	-	NR_109934	.	NS5ATP9|OEATC-1|OEATC1|PAF|p15(PAF)	.	KIAA0101
9387	KIAA0195	0.776619	4.54136	4.17664	22.2449	17.1171	chr17	73452664	73496533	5464	+	NM_014738	.	DKFZp781M1056|FLJ37545|TMEM94	P5892	.
9388	KIAA0196	0.702531	3.66065	3.15128	11.6256	7.90039	chr8	126036503	126104061	4165	-	NM_014846	.	MGC111053|SPG8	P27498	KIAA0196
9396	KIAA0391	0.508496	4.23284	3.25714	17.7715	8.5793	chr14	35591527	35743284	3959	+	NM_001256679	protein_coding	MRPP3	P35186	KIAA0391
9401	KIAA0586	0.565999	3.40444	2.58331	9.57213	5.00402	chr14	58894103	59015549	7005	+	NM_001244192	protein_coding	Talpid3	P29595	KIAA0586
9410	KIAA1024	0.783688	1.20993	0.85828	1.31086	0.814744	chr15	79724858	79764642	6742	+	NM_015206	protein_coding	.	P20094	KIAA1024
9416	KIAA1147	0.697803	3.41971	2.9006	9.68407	6.48059	chr7	141356528	141401953	7296	-	NM_001080392	protein_coding	LCHN|PRO2561	P34476	KIAA1147
9422	KIAA1217	0.767408	1.4927	1.11077	1.81088	1.16218	chr10	23983675	24836777	9177	+	NM_001098500	protein_coding	DKFZp761L0424|MGC31990|SKT	P3866	KIAA1217
9427	KIAA1328	0.707913	2.32502	1.82666	4.00367	2.55261	chr18	34409080	34805288	4854	+	NM_020776	protein_coding	.	P2978	KIAA1328
9435	KIAA1524	0.362195	4.12102	2.65586	16.3727	5.31506	chr3	108268718	108308491	4265	-	NM_020890	protein_coding	CIP2A|FLJ12850|MGC163436|p90	P17520	KIAA1524
9437	KIAA1549L	0.696557	2.87106	2.34937	6.3049	4.10459	chr11	33563877	33695646	11620	+	NM_012194	protein_coding	.	P34420	KIAA1549-like
9444	KIAA1683	0.600077	1.81936	1.08258	2.52497	1.12058	chr19	18367906	18385319	7007	-	NM_001145305	protein_coding	MGC131731	P6475	KIAA1683
9445	KIAA1715	0.797455	3.56843	3.24191	10.8436	8.4771	chr2	176788620	176867567	8202	-	NM_030650	.	DKFZp686G1442|LNP|MGC102862|Ul|ulnaless	P21761	KIAA1715
9447	KIAA1804	0.726157	2.58585	2.1242	4.99483	3.36664	chr1	233463514	233520894	5809	+	NM_032435	.	MLK4|RP5-862P8.2|dJ862P8.3	P9802	mixed lineage kinase 4
9451	KIAA1958	0.598431	4.40031	3.65956	20.0811	11.6607	chr9	115249248	115427591	13691	+	NM_133465	protein_coding	FLJ39294|MGC142075	P17155	KIAA1958
9453	KIAA2013	0.711298	3.71537	3.2239	12.1136	8.35988	chr1	11979645	11986485	2823	-	NM_138346	protein_coding	MGC33867	P4183	KIAA2013
9455	KIAA2022	0.76818	2.1307	1.75022	3.37325	2.36905	chrX	73952691	74145287	11717	-	NM_001008537	protein_coding	.	P4305	KIAA2022
9458	KIF11	0.340182	5.08538	3.52976	32.8944	10.5735	chr10	94352825	94415152	5078	+	NM_004523	protein_coding	EG5|HKSP|KNSL1|TRIP5	P14960	kinesin family member 11
9462	KIF14	0.350036	3.84252	2.32809	13.3235	4.03159	chr1	200520625	200589862	7277	-	NM_014875	protein_coding	KIAA0042|MGC142302	P26694	kinesin family member 14
9463	KIF15	0.486084	4.12868	3.08796	16.4644	7.51938	chr3	44803209	44894748	4837	+	NM_020242	protein_coding	FLJ25667|HKLP2|KNSL7|NY-BR-62	P7020	kinesin family member 15
9466	KIF18A	0.38748	3.37454	2.00673	9.35608	3.0264	chr11	28042163	28129746	3463	-	NM_031217	protein_coding	DKFZp434G2226|MS-KIF18A	P5649	kinesin family member 18A
9467	KIF18B	0.431209	5.03381	3.82027	31.7034	13.154	chr17	43002079	43025079	4026	-	NM_001265577	protein_coding	.	P33509	kinesin family member 18B
9472	KIF20A	0.281333	5.28105	3.45141	37.8178	9.96242	chr5	137514417	137523404	3471	+	NM_005733	protein_coding	FLJ21151|MKLP2|RAB6KIFL	P7337	kinesin family member 20A
9473	KIF20B	0.373702	3.56568	2.14564	10.8229	3.43356	chr10	91461347	91534700	6559	+	NM_016195	protein_coding	CT90|DKFZp434B0435|DKFZp434P0810|KRMP1|MPHOSPH1|MPP-1|MPP1	P1602	kinesin family member 20B
9474	KIF21A	0.753607	6.8424	6.43429	113.544	85.6414	chr12	39687030	39837192	6641	-	NM_017641	protein_coding	CFEOM1|DKFZp779C159|FEOM1|FEOM3A|FLJ20052|KIAA1708	P25368	kinesin family member 21A
9476	KIF22	0.436862	5.70845	4.5137	51.1984	21.8883	chr16	29802034	29816706	2423	+	NM_007317	protein_coding	A-328A3.2|KID|KNSL4|OBP|OBP-1|OBP-2	P17114	kinesin family member 22
9477	KIF23	0.462717	4.78999	3.67819	26.6186	11.8263	chr15	69706585	69740766	3723	+	NM_001281301	protein_coding	CHO1|KNSL5|MKLP-1|MKLP1	P13885	kinesin family member 23
9478	KIF24	0.560463	2.18277	1.34746	3.53431	1.54839	chr9	34252378	34329198	6227	-	NM_194313	protein_coding	C9orf48|FLJ10933|FLJ43884|MGC125677|MGC125678|bA571F15.4	P21823	kinesin family member 24
9482	KIF26B	0.732761	5.0514	4.60282	32.1022	23.3441	chr1	245318287	245866428	7287	+	NM_018012	protein_coding	FLJ10157|MGC35030	P9868	kinesin family member 26B
9486	KIF2C	0.354942	4.1526	2.65826	16.7572	5.32564	chr1	45205490	45233438	2965	+	NM_001297655	protein_coding	KNSL6|MCAK	P17764	kinesin family member 2C
9489	KIF3C	0.798564	5.20074	4.87622	35.7117	28.4234	chr2	26149455	26205443	5431	-	NM_002254	protein_coding	.	P5719	kinesin family member 3C
9490	KIF4A	0.393482	3.93665	2.59102	14.2887	5.03724	chrX	69509879	69640774	4501	+	NM_012310	protein_coding	FLJ12530|FLJ12655|FLJ14204|FLJ20631|KIF4|KIF4G1	P14670	kinesin family member 4A
9500	KIFC1	0.35272	5.61642	4.11301	47.9739	16.339	chr6	33359313	33377699	2704	+	NM_002263	protein_coding	HSET|KNSL2|MGC1202|MGC149736|MGC149737	P18484	kinesin family member C1
9503	KIN	0.735987	2.16157	1.71932	3.46784	2.29769	chr10	7792925	7829990	3969	-	NR_045609	protein_coding	BTCD|KIN17	.	Kin17 DNA and RNA binding protein
9528	KITLG	0.746736	3.16628	2.74495	7.96303	5.71521	chr12	88886570	88974250	5443	-	NM_003994	protein_coding	DKFZp686F2250|FPH2|KL-1|Kitl|MGF|SCF|SF|SHEP7	P13223	KIT ligand
9540	KLF12	0.76067	3.22195	2.82729	8.31552	6.10966	chr13	74260149	74708066	10909	-	NM_007249	protein_coding	AP-2rep|AP2REP	P10488	Kruppel-like factor 12
9551	KLF6	0.596338	2.95759	2.21179	6.75662	3.64048	chr10	3818188	3827473	5530	-	NM_001300	protein_coding	BCD1|CBA1|COPEB|CPBP|DKFZp686N0199|GBF|PAC1|ST12|ZF9	P11154	Kruppel-like factor 6
9552	KLF7	0.730173	4.32928	3.87559	19.0677	13.705	chr2	207938862	208031970	9164	-	NM_003709	protein_coding	UKLF	P30731	Kruppel-like factor 7 (ubiquitous)
9558	KLHDC3	0.668759	6.84746	6.26702	113.947	76.1572	chr6	42981841	42989036	2019	+	NM_057161	protein_coding	PEAS|RP1-20C7.3|dJ20C7.3|hPEAS	P23225	kelch domain containing 3
9569	KLHL13	0.688251	5.84196	5.30297	56.2567	38.552	chrX	117031776	117251303	5197	-	NM_001168299	protein_coding	BKLHD2|FLJ10262|MGC74791	P32782	kelch like family member 13
9571	KLHL15	0.760299	2.80094	2.40558	5.95826	4.30724	chrX	24001833	24045303	6276	-	NM_030624	protein_coding	KIAA1677|MGC126148|MGC126149	P9698	kelch like family member 15
9574	KLHL2	0.752853	3.18181	2.77225	8.05998	5.84348	chr4	166128770	166244308	3299	+	NM_007246	protein_coding	ABP-KELCH|MAV|MAYVEN	P2141	kelch like family member 2
9580	KLHL25	0.693275	3.26359	2.73509	8.5885	5.66966	chr15	86302559	86338189	3681	-	NM_022480	protein_coding	ENC-2|ENC2|FLJ12587|FLJ45015	P12003	kelch like family member 25
9584	KLHL3	0.770693	1.15833	0.782562	1.22975	0.721879	chr5	136953189	137071779	7875	-	NM_017415	protein_coding	FLJ40871|KIAA1129|MGC44594	P30024	kelch like family member 3
9600	KLHL7	0.719453	4.11407	3.63904	16.2871	11.4811	chr7	23145353	23215038	4093	+	NM_001031710	protein_coding	KLHL6|SBBI26	P9390	kelch like family member 7
9622	KLRAP1	0.588048	2.43895	1.67296	4.41496	2.19371	chr12	10741077	10752434	2208	-	NR_028045	.	.	.	.
9641	KMT2E-AS1	0.574846	2.18478	1.38603	3.54061	1.61745	chr7	104650989	104654588	3600	-	NR_024586	lncRNA	.	.	KMT2E antisense RNA 1 (head to head)
9645	KNOP1	0.67487	4.85179	4.28447	27.8256	18.5239	chr16	19717674	19729492	1950	-	NM_001012991	protein_coding	.	P18963	lysine-rich nucleolar protein 1
9646	KNSTRN	0.472899	5.39003	4.30963	40.8609	18.8691	chr15	40674922	40686489	2853	+	NM_001142762	protein_coding	.	P1509	kinetochore-localized astrin/SPAG5 binding protein
9647	KNTC1	0.437521	5.08689	3.89432	32.929	13.8994	chr12	123011809	123110947	6965	+	NM_014708	protein_coding	FLJ36151|KIAA0166|ROD	P26218	kinetochore associated 1
9649	KPNA2	0.446418	7.92033	6.7568	240.803	107.349	chr17	66031848	66042970	1980	+	NM_002266	protein_coding	IPOA1|QIP2|RCH1|SRP1alpha	P26714	karyopherin subunit alpha 2
9653	KPNA6	0.778061	3.60938	3.24733	11.1846	8.51291	chr1	32573644	32642168	7372	+	NM_012316	protein_coding	FLJ11249|IPOA7|KPNA7|MGC17918	P16673	karyopherin subunit alpha 6
9803	KRTAP5-1	0.599823	1.65433	0.91694	2.14415	0.890378	chr11	1605572	1606513	942	-	NM_001005922	protein_coding	KRN1L|KRTAP5.1	P34367	keratin associated protein 5-1
9851	LACE1	0.786915	1.88013	1.53441	2.67624	1.9007	chr6	108616098	108844251	2255	+	NM_145315	protein_coding	AFG1	P22858	lactation elevated 1
9863	LAMA1	0.526115	2.39766	1.47111	4.26238	1.77669	chr18	6941743	7117813	9657	-	NM_005559	protein_coding	LAMA	P35021	laminin subunit alpha 1
9874	LAMC1	0.680754	4.91303	4.35824	29.0755	19.5482	chr1	182992595	183114727	7889	+	NM_002293	protein_coding	LAMB2|MGC87297	P2188	laminin subunit gamma 1
9889	LANCL1-AS1	0.722726	0.992715	0.524235	0.988149	0.439336	chr2	211189436	211335057	2142	+	NR_110606	lncRNA	.	.	LANCL1 antisense RNA 1
9893	LAPTM4A	0.720657	6.40539	5.93278	83.6106	60.2008	chr2	20232411	20251789	1765	-	NM_014713	protein_coding	HUMORF13|KIAA0108|LAPTM4|MBNT|Mtrp	P11733	lysosomal protein transmembrane 4 alpha
9894	LAPTM4B	0.800136	6.79982	6.47813	110.212	88.3146	chr8	98787809	98864830	2238	+	NM_018407	protein_coding	LAPTM4beta|LC27	P14349	lysosomal protein transmembrane 4 beta
9896	LARGE	0.726638	3.29602	2.83533	8.80634	6.14954	chr22	33669062	34316416	3899	-	NM_004737	.	KIAA0609|MDC1D	P17726	like-glycosyltransferase
9903	LARP7	0.771726	4.3846	4.01076	19.8519	15.1493	chr4	113558120	113578748	2545	+	NR_049768	protein_coding	DKFZp564K112|MGC104360|PIP7S	.	La ribonucleoprotein domain family member 7
9905	LARS2	0.785007	3.3464	2.99718	9.15454	6.99826	chr3	45430075	45590328	4203	+	NM_015340	protein_coding	KIAA0028|LEURS|MGC26121	P29776	leucyl-tRNA synthetase 2, mitochondrial
9907	LAS1L	0.777421	4.9183	4.55507	29.1849	22.5513	chrX	64732462	64754686	2489	-	NM_001170649	protein_coding	FLJ12525|FLJ30133|FLJ45274|dJ475B7.2	P16936	LAS1-like, ribosome biogenesis factor
9914	LAYN	0.701144	3.51311	3.00089	10.3985	7.01922	chr11	111411233	111432470	2772	+	NM_178834	protein_coding	FLJ30977|FLJ31092	P14546	layilin
9918	LBR	0.692279	5.92265	5.39208	59.55	41.0719	chr1	225589204	225616557	3973	-	NM_194442	protein_coding	DHCR14B|FLJ43126|LMN2R|MGC9041|PHA	P15553	lamin B receptor
9922	LBX2-AS1	0.597188	2.43676	1.69302	4.40674	2.23843	chr2	74729744	74732192	2449	+	NR_024606	lncRNA	.	.	LBX2 antisense RNA 1
9949	LCMT1-AS2	0.794244	0.735955	0.403609	0.664236	0.32368	chr16	25151892	25160353	2607	-	NR_039998	lncRNA	.	.	LCMT1 antisense RNA 2
9961	LCORL	0.557679	4.27937	3.43687	18.3864	9.84993	chr4	17844839	18023483	7729	-	NM_153686	protein_coding	FLJ30696|MLR1	P10823	ligand dependent nuclear receptor corepressor like
9965	LCTL	0.72253	0.955794	0.486924	0.937958	0.402542	chr15	66839806	66858317	2981	-	NR_103739	protein_coding	FLJ33279|KLG|KLPH	.	lactase like
9970	LDHA	0.253074	8.9507	6.96833	492.889	124.461	chr11	18415936	18429765	3510	+	NM_001135239	protein_coding	GSD11|LDH1|LDHM	P15685	lactate dehydrogenase A
9976	LDLR	0.282897	4.80704	2.98539	26.9485	6.93651	chr19	11200038	11244505	7826	+	NM_001195803	protein_coding	FH|FHC|LDLCQ2	P619	low density lipoprotein receptor
9980	LDLRAD4	0.690233	2.28014	1.74529	3.85049	2.35773	chr18	13218729	13652753	11355	+	NM_181482	protein_coding	.	P3788	low density lipoprotein receptor class A domain containing 4
10032	LGI2	0.793443	1.32806	0.994255	1.50788	0.994265	chr4	25000471	25032414	6339	-	NM_018176	protein_coding	FLJ10675|KIAA1916|LGIL2|MGC126808|MGC126810	P8301	leucine-rich repeat LGI family member 2
10036	LGR4	0.724606	3.21088	2.74615	8.24445	5.72086	chr11	27387508	27494334	5247	-	NM_018490	protein_coding	GPR48	P10264	leucine-rich repeat containing G protein-coupled receptor 4
10037	LGR5	0.64492	2.81899	2.18618	6.04617	3.55864	chr12	71833550	71980088	4127	+	NR_110596	protein_coding	FEX|GPR49|GPR67|GRP49|HG38|MGC117008	.	leucine-rich repeat containing G protein-coupled receptor 5
10040	LHB	0.555321	0.848606	0	0.799448	0	chr19	49519237	49520347	523	-	NM_000894	protein_coding	CGB4|LSH-B|hLHB	P14415	luteinizing hormone beta polypeptide
10044	LHFPL2	0.790738	2.65923	2.3205	5.30738	4.00315	chr5	77781038	77944648	5045	-	NM_005779	protein_coding	DKFZp781E0375|KIAA0206	P21784	lipoma HMGIC fusion partner-like 2
10065	LIG1	0.490071	4.32199	3.29305	18.968	8.82084	chr19	48618702	48673860	4537	-	NM_000234	protein_coding	MGC117397|MGC130025	P5753	DNA ligase 1
10066	LIG3	0.765428	4.92548	4.53982	29.3355	22.3037	chr17	33307517	33332088	3900	+	NM_013975	protein_coding	LIG2	P30287	DNA ligase 3
10081	LIMA1	0.741786	4.9426	4.51167	29.6977	21.8536	chr12	50569563	50677353	3738	-	NM_001243775	protein_coding	EPLIN|FLJ38853|MGC131726|SREBP3	P19086	LIM domain and actin binding 1
10082	LIMCH1	0.680541	5.26045	4.7052	37.2636	25.135	chr4	41361624	41702061	6847	+	NM_001289124	protein_coding	DKFZp434I0312|DKFZp686A01247|DKFZp686B2470|DKFZp686G18243|DKFZp686G2094|DKFZp781C1754|DKFZp781I1455|LIMCH1A|LMO7B|MGC72127	P33801	LIM and calponin homology domains 1
10087	LIMK1	0.767361	3.34845	2.96642	9.16899	6.82958	chr7	73498107	73536855	3526	+	NM_002314	protein_coding	LIMK	P27187	LIM domain kinase 1
10089	LIMS1	0.741714	3.70401	3.27294	12.0106	8.68345	chr2	109150811	109303702	5513	+	NM_001193483	protein_coding	PINCH|PINCH1	P19315	LIM zinc finger domain containing 1
10095	LIN28B	0.756479	3.86393	3.4613	13.5355	10.0341	chr6	105404923	105531207	5505	+	NM_001004317	protein_coding	CSDD2|FLJ16517	P1583	lin-28 homolog B
10098	LIN54	0.692661	2.71555	2.18577	5.55864	3.55718	chr4	83845757	83934094	6418	-	NM_194282	protein_coding	CXCDC1|DKFZp686L1814|JC8.6|MGC129905|MIP120	P31431	lin-54 DREAM MuvB core complex component
10102	LIN9	0.623316	3.23148	2.54951	8.37772	4.86471	chr1	226418850	226497449	3468	-	NM_001270410	protein_coding	BARA|BARPsv|Lin-9|TGS|TGS1	P12960	lin-9 DREAM MuvB core complex component
10128	LINC00173	0.783912	0.67969	0.328453	0.600651	0.256399	chr12	116971227	116974318	2032	+	NR_027345	lncRNA	.	.	long intergenic non-protein coding RNA 173
10153	LINC00260	0.627239	1.16047	0.48756	1.2332	0.403255	chr1	203699705	203700979	1275	+	NR_046213	lncRNA	.	.	long intergenic non-protein coding RNA 260
10162	LINC00273	0.514232	1.38519	0.425685	1.60946	0.344401	chr16	33961052	33962503	1452	-	NR_038368	lncRNA	.	.	long intergenic non-protein coding RNA 273
10203	LINC00342	0.650941	4.39158	3.77218	19.9537	12.6883	chr2	96472800	96492729	3128	-	NR_103734	lncRNA	.	.	long intergenic non-protein coding RNA 342
10280	LINC00483	0.794777	0.331377	0	0.25768	0	chr17	48838395	48844876	825	-	NR_073199	lncRNA	.	.	long intergenic non-protein coding RNA 483
10293	LINC00504	0.791699	4.17761	3.84064	17.0651	13.3527	chr4	14472090	14889793	4671	-	NR_126435	lncRNA	.	.	long intergenic non-protein coding RNA 504
10328	LINC00565	0.701637	0.555098	0.043895	0.468408	0.0311192	chr13	114629487	114631964	2478	-	NR_047495	lncRNA	.	.	long intergenic non-protein coding RNA 565
10330	LINC00570	0.666982	0.756897	0.172617	0.688637	0.127616	chr2	11534107	11543203	1330	+	NR_047499	lncRNA	.	.	long intergenic non-protein coding RNA 570
10338	LINC00582	0.611042	0.710657	0	0.635465	0	chr1	231727038	231747836	597	-	NR_034037	lncRNA	.	.	long intergenic non-protein coding RNA 582
10345	LINC00595	0.763781	0.673667	0.284898	0.594003	0.218988	chr10	80027085	80039970	874	+	NR_073447	lncRNA	.	.	long intergenic non-protein coding RNA 595
10348	LINC00599	0.752982	3.18711	2.7778	8.09336	5.86989	chr8	9757574	9760839	2922	-	NR_024281	lncRNA	.	.	long intergenic non-protein coding RNA 599
10361	LINC00618	0.453837	2.14867	1.00891	3.42865	1.01526	chr14	97409916	97411731	361	+	NR_104113	lncRNA	.	.	long intergenic non-protein coding RNA 618
10400	LINC00669	0.764312	1.01662	0.628853	1.0213	0.547686	chr18	36786888	37331959	2147	-	NR_024391	.	.	.	.
10479	LINC00896	0.798497	0.93816	0.613519	0.914372	0.531274	chr22	20193855	20196060	2206	+	NR_026919	lncRNA	.	.	long intergenic non-protein coding RNA 896
10497	LINC00923	0.787315	0.806176	0.461188	0.747164	0.377659	chr15	98285846	98417659	1517	-	NR_024172	lncRNA	.	.	long intergenic non-protein coding RNA 923
10499	LINC00925	0.723009	3.38509	2.91718	9.43071	6.56695	chr15	89921273	89941718	4198	+	NR_015411	.	.	.	.
10500	LINC00926	0.746232	0.701523	0.279218	0.625059	0.214202	chr15	57592563	57599967	2516	+	NR_024433	lncRNA	.	.	long intergenic non-protein coding RNA 926
10519	LINC00951	0.638369	1.11807	0.470535	1.16856	0.386758	chr6	40312084	40323745	3122	-	NR_038887	lncRNA	.	.	long intergenic non-protein coding RNA 951
10533	LINC00970	0.746963	0.420892	0	0.338098	0	chr1	168873143	169056243	1129	-	NR_104091	lncRNA	.	.	long intergenic non-protein coding RNA 970
10551	LINC01004	0.589014	2.04125	1.27762	3.11075	1.42782	chr7	104622194	104631612	9419	-	NR_039981	lncRNA	.	.	long intergenic non-protein coding RNA 1004
10589	LINC01057	0.780135	0.756424	0.39822	0.688002	0.318748	chr1	95123089	95285837	1331	-	NR_104131	lncRNA	.	.	long intergenic non-protein coding RNA 1057
10595	LINC01068	0.723304	0.467326	0	0.381823	0	chr13	80140862	80145581	636	+	NR_125772	lncRNA	.	.	long intergenic non-protein coding RNA 1068
10606	LINC01089	0.653558	2.30157	1.68796	3.92314	2.22693	chr12	122233173	122241390	1521	-	NR_002809	lncRNA	.	.	long intergenic non-protein coding RNA 1089
10669	LINC01176	0.775053	0.5635	0.195866	0.476931	0.145904	chr7	30430501	30443670	715	+	NR_108081	lncRNA	.	.	long intergenic non-protein coding RNA 1176
10705	LINC01224	0.575341	2.59057	1.79306	5.01487	2.47115	chr19	23582036	23598876	2547	-	NR_126448	lncRNA	.	.	long intergenic non-protein coding RNA 1224
10780	LINC01337	0.730896	0.452262	0	0.367483	0	chr5	79904440	79918343	442	-	NR_125754	lncRNA	.	.	long intergenic non-protein coding RNA 1337
10784	LINC01341	0.645532	1.18823	0.55679	1.27653	0.472306	chr1	246952919	246954788	1123	+	NR_015422	lncRNA	.	.	long intergenic non-protein coding RNA 1341
10825	LINC01410	0.722012	1.80832	1.33841	2.49791	1.53211	chr9	66457289	66469310	2877	+	NR_121647	lncRNA	.	.	long intergenic non-protein coding RNA 1410
10858	LINC01465	0.779037	1.29657	0.936332	1.45379	0.915731	chr12	62995531	62997214	1684	-	NR_121682	lncRNA	.	.	long intergenic non-protein coding RNA 1465
10871	LINC01481	0.480241	2.19592	1.13775	3.576	1.2036	chr12	70615970	70637140	1400	-	NR_120460	lncRNA	.	.	long intergenic non-protein coding RNA 1481
10943	LINC01560	0.762103	1.44191	1.04997	1.71371	1.07289	chrX	47342115	47344626	2512	+	NR_126059	lncRNA	.	.	long intergenic non-protein coding RNA 1560
10955	LINC01573	0.669126	0.57965	0	0.493603	0	chr9	139442294	139444196	546	+	NR_121577	.	.	.	.
10977	LINC01605	0.792082	0.336277	0	0.261954	0	chr8	37263982	37378904	2177	-	NR_121620	lncRNA	.	.	long intergenic non-protein coding RNA 1605
11007	LIPT2	0.798121	1.72393	1.39861	2.29917	1.63995	chr11	74202923	74204755	960	-	NM_001144869	protein_coding	.	P12098	lipoyl(octanoyl) transferase 2 (putative)
11009	LIX1	0.666783	4.61154	4.02683	23.4042	15.3308	chr5	96427574	96478520	3967	-	NM_153234	protein_coding	C5orf11|FLJ25534	P2797	limb and CNS expressed 1
11010	LIX1L	0.736183	5.12729	4.68542	33.8898	24.7787	chr1	145477067	145501669	3997	+	NM_153713	protein_coding	DKFZp762F237|MGC46719	P5749	limb and CNS expressed 1 like
11015	LLGL1	0.759499	3.8771	3.48022	13.6687	10.1797	chr17	18128936	18148188	4224	+	NM_004140	protein_coding	DLG4|HUGL|HUGL-1|HUGL1|LLGL	P33015	LLGL1, scribble cell polarity complex component
11035	LMNB1	0.400577	5.65534	4.33549	49.3123	19.2292	chr5	126112315	126172712	3495	+	NM_005573	protein_coding	ADLD|LMN|LMN2|LMNB|MGC111419	P34060	lamin B1
11041	LMO3	0.535883	3.75966	2.85965	12.5232	6.27201	chr12	16701306	16761148	4841	-	NM_001001395	protein_coding	DAT1|MGC26081|RBTN3|RBTNL2|RHOM3|Rhom-3	P28821	LIM domain only 3
11043	LMO7	0.708496	1.98866	1.49149	2.96346	1.81577	chr13	76194570	76434006	9056	+	NM_005358	protein_coding	FBX20|FBXO20|KIAA0858|LOMP	P3038	LIM domain 7
11061	LOC100101148	0.334041	1.70354	0.121633	2.2536	0.0887689	chr7	72440213	72443674	875	+	NR_104007	misc_RNA	.	.	FK506 binding protein 6, 36kDa pseudogene
11070	LOC100128288	0.756067	1.79206	1.38864	2.45868	1.62183	chr17	8261731	8263859	2129	-	NR_024447	lncRNA	.	.	uncharacterized LOC100128288
11072	LOC100128361	0.617775	2.3714	1.67655	4.16728	2.2016	chr9	95380332	95382817	2486	+	NR_036505	lncRNA	.	.	uncharacterized LOC100128361
11084	LOC100129027	0.719969	1.17278	0.698791	1.25223	0.624696	chr21	47247755	47256333	3586	-	NR_038876	lncRNA	.	.	uncharacterized LOC100129027
11097	LOC100129434	0.778053	5.5651	5.20304	46.2587	35.9045	chr2	56400669	56412905	2863	-	NR_125368	lncRNA	.	.	uncharacterized LOC100129434
11099	LOC100129518	0.758691	0.858863	0.460447	0.812109	0.376973	chr6	160181291	160183364	1717	-	NR_037166	lncRNA	FLJ40076	.	uncharacterized LOC100129518
11110	LOC100129931	0.796438	4.34124	4.01287	19.2344	15.1728	chr4	7032281	7047958	4300	-	NR_033828	lncRNA	.	.	uncharacterized LOC100129931
11114	LOC100130075	0.783524	0.351951	0	0.275723	0	chr12	69198217	69199274	1058	-	NR_073494	misc_RNA	.	.	SUZ RNA binding domain containing 1 pseudogene
11115	LOC100130093	0.782177	1.06234	0.707911	1.08632	0.634948	chr1	227916240	227922055	2377	+	NR_024485	.	.	.	.
11120	LOC100130357	0.766566	1.82511	1.44159	2.53877	1.71988	chr6	13279527	13295818	2305	-	NM_001242698	protein_coding	.	P15174	uncharacterized LOC100130357
11121	LOC100130370	0.699171	0.516283	0	0.429474	0	chr17	79349699	79359160	767	-	NM_001272086	protein_coding	.	P26529	uncharacterized LOC100130370
11122	LOC100130417	0.458775	1.67001	0.545874	2.17871	0.461469	chr1	852198	855072	1446	-	NR_122045	lncRNA	.	.	uncharacterized LOC100130417
11131	LOC100130744	0.581699	2.2191	1.43744	3.64985	1.71245	chr5	14712803	14716638	2599	+	NR_046285	lncRNA	.	.	uncharacterized LOC100130744
11154	LOC100132077	0.680143	3.80345	3.24737	12.9392	8.51356	chr9	97094758	97123230	2162	+	NR_033937	lncRNA	.	.	uncharacterized LOC100132077
11161	LOC100132352	0.604097	1.62153	0.894383	2.0735	0.861016	chr9	68726541	69087368	2577	+	NR_034006	.	.	.	.
11184	LOC100190986	0.695631	5.62622	5.10262	48.3043	33.4235	chr16	21443345	21445776	2432	-	NR_024456	lncRNA	FLJ30147|FLJ41487	.	uncharacterized LOC100190986
11194	LOC100272216	0.603069	2.21745	1.48785	3.64451	1.8089	chr5	68926980	68929028	2049	-	NR_027439	.	.	.	.
11200	LOC100287042	0.722936	1.70456	1.2365	2.2553	1.3593	chr17	73267380	73269976	2597	+	NR_036520	lncRNA	.	.	uncharacterized LOC100287042
11217	LOC100288637	0.511261	2.91403	1.94616	6.52626	2.86018	chr15	30938318	31065209	5878	+	NR_038253	misc_RNA	MGC131512	.	OTU deubiquitinase 7A pseudogene
11228	LOC100289361	0.658748	0.840781	0.23858	0.789638	0.18048	chr3	142719687	142720309	623	-	NR_034032	lncRNA	.	.	uncharacterized LOC100289361
11231	LOC100289511	0.693219	0.960995	0.432378	0.944976	0.350459	chr14	70233000	70234430	1431	-	NR_029378	lncRNA	.	.	uncharacterized LOC100289511
11232	LOC100289561	0.700475	3.66551	3.15191	11.6682	7.9043	chr7	102004308	102021080	1041	+	NM_001242713	protein_coding	.	P14398	uncharacterized LOC100289561
11239	LOC100303749	0.696097	1.00004	0.477399	0.998283	0.393324	chr5	65240633	65241401	769	-	NR_028474	misc_RNA	.	.	LSM3 homolog, U6 small nuclear RNA associated (S. cerevisiae) pseudogene
11246	LOC100422556	0.489719	1.02997	0	1.04034	0	chr15	52211160	52216317	455	-	NR_109775	misc_RNA	.	.	LEO1 homolog, Paf1/RNA polymerase II complex component pseudogene
11287	LOC100506100	0.599056	1.23396	0.494722	1.34984	0.410281	chr9	131486741	131495522	576	+	NR_046240	lncRNA	.	.	uncharacterized LOC100506100
11291	LOC100506125	0.678789	0.975316	0.416351	0.964374	0.335531	chr12	49182930	49184318	554	+	NR_110019	lncRNA	.	.	uncharacterized LOC100506125
11293	LOC100506136	0.797197	0.535675	0.208682	0.448738	0.156136	chr7	96250969	96293650	1577	-	NR_038948	lncRNA	.	.	uncharacterized LOC100506136
11310	LOC100506384	0.762307	0.602669	0.211113	0.51754	0.158109	chr20	58201519	58203344	678	-	NR_040513	lncRNA	.	.	uncharacterized LOC100506384
11336	LOC100506730	0.732079	1.48556	1.03563	1.79706	1.05242	chr1	19619741	19622230	2490	-	NR_037847	lncRNA	.	.	uncharacterized LOC100506730
11349	LOC100506990	0.787572	3.39911	3.05459	9.53228	7.32301	chr8	12294522	12424354	4219	+	NR_040091	lncRNA	.	.	uncharacterized LOC100506990
11350	LOC100507002	0.525075	3.17945	2.25004	8.04598	3.76551	chr17	63096930	63107212	700	+	NR_110801	lncRNA	.	.	uncharacterized LOC100507002
11363	LOC100507205	0.760811	0.39439	0	0.313767	0	chr11	42209293	42275240	479	-	NR_038309	lncRNA	.	.	uncharacterized LOC100507205
11368	LOC100507346	0.78483	2.30297	1.95343	3.92766	2.87885	chr9	98225891	98232301	1957	+	NR_038982	lncRNA	.	.	uncharacterized LOC100507346
11370	LOC100507373	0.770577	2.19201	1.81602	3.56301	2.52634	chr19	14247964	14282075	2887	+	NR_045214	lncRNA	.	.	uncharacterized LOC100507373
11381	LOC100507437	0.792285	1.36075	1.02485	1.56533	1.03704	chr14	105883918	105886076	1582	-	NR_125385	lncRNA	.	.	uncharacterized LOC100507437
11446	LOC101448202	0.744738	1.06186	0.636662	1.08565	0.556114	chr9	137711261	137764464	865	-	NR_103451	lncRNA	.	.	uncharacterized LOC101448202
11496	LOC101927100	0.777725	0.362667	0	0.285224	0	chr5	114937852	114956116	830	+	NR_109875	lncRNA	.	.	uncharacterized LOC101927100
11503	LOC101927139	0.490805	1.02678	0	1.03583	0	chr1	66508183	66516401	456	-	NR_123718	lncRNA	.	.	uncharacterized LOC101927139
11554	LOC101927365	0.700713	1.90293	1.38983	2.73492	1.62408	chr6	99872747	99879190	1010	+	NR_125843	lncRNA	.	.	uncharacterized LOC101927365
11565	LOC101927416	0.767036	0.382634	0	0.303116	0	chr3	9234177	9236137	1293	+	NR_121664	.	.	.	uncharacterized LOC101927416
11590	LOC101927539	0.782452	1.27624	0.922317	1.41948	0.89719	chr17	55678226	55685773	1403	-	NR_110807	lncRNA	.	.	uncharacterized LOC101927539
11593	LOC101927550	0.794125	1.54673	1.21417	1.91805	1.32293	chr7	98610788	98634102	3400	+	NR_110102	lncRNA	.	.	uncharacterized LOC101927550
11597	LOC101927572	0.597412	1.44997	0.706768	1.72911	0.633868	chr19	36505401	36536899	677	+	NM_001290056	protein_coding	.	P24583	uncharacterized LOC101927572
11601	LOC101927583	0.781325	0.91456	0.558555	0.883351	0.473979	chr12	58012188	58015686	2444	-	NR_120450	lncRNA	.	.	uncharacterized LOC101927583
11657	LOC101927839	0.757219	0.401217	0	0.319992	0	chr17	2135972	2136904	712	+	NR_110888	lncRNA	.	.	uncharacterized LOC101927839
11687	LOC101927969	0.730606	1.34341	0.89058	1.53477	0.855932	chr5	168133932	168147889	1949	+	NR_130737	lncRNA	.	.	uncharacterized LOC101927969
11717	LOC101928137	0.695383	2.34253	1.81841	4.06477	2.53236	chr12	73552970	73602097	1256	+	NR_110130	lncRNA	.	.	uncharacterized LOC101928137
11726	LOC101928191	0.796021	0.561944	0.232822	0.475328	0.17568	chr6	10932550	10954322	1031	-	NR_125851	lncRNA	.	.	uncharacterized LOC101928191
11760	LOC101928333	0.613863	0.958817	0.254806	0.942114	0.193894	chr7	126855181	126869975	1912	+	NR_110194	lncRNA	.	.	uncharacterized LOC101928333
11795	LOC101928509	0.665978	3.9619	3.37544	14.5571	9.39696	chr4	175015811	175141549	1328	-	NR_125896	lncRNA	.	.	uncharacterized LOC101928509
11845	LOC101928786	0.795633	1.30894	0.979117	1.47489	0.973427	chr9	140934955	140939523	3031	-	NR_121582	lncRNA	.	.	uncharacterized LOC101928786
11878	LOC101928943	0.752644	0.855848	0.445888	0.808335	0.363133	chr11	47292208	47293661	536	-	NR_120569	lncRNA	.	.	uncharacterized LOC101928943
11902	LOC101929095	0.72023	0.473471	0	0.387716	0	chr4	15006566	15429538	630	-	NR_125911	lncRNA	.	.	uncharacterized LOC101929095
11927	LOC101929229	0.733569	0.446995	0	0.362505	0	chr8	10697536	10704019	445	+	NR_125432	lncRNA	.	.	uncharacterized LOC101929229
11961	LOC101929427	0.756379	0.402819	0	0.321457	0	chr11	126522673	126551998	559	+	NR_120532	lncRNA	.	.	uncharacterized LOC101929427
11979	LOC101929516	0.779817	0.959292	0.600499	0.94261	0.517517	chr1	40030742	40038875	641	+	NR_125979	lncRNA	.	.	uncharacterized LOC101929516
11986	LOC101929541	0.694707	0.525524	0	0.438652	0	chr1	212386344	212458363	912	-	NR_125982	lncRNA	.	.	uncharacterized LOC101929541
12001	LOC101929592	0.742974	0.428617	0	0.345275	0	chr1	44175076	44193014	456	-	NR_125986	lncRNA	.	.	uncharacterized LOC101929592
12040	LOC101929829	0.652898	0.61507	0	0.530696	0	chr22	42522501	42524945	414	-	NR_111920	misc_RNA	.	.	Derived by automated computational analysis using gene prediction method: Gnomon.
12044	LOC101930071	0.335518	1.57554	0	1.97752	0	chr19	42901280	42912604	292	+	NR_126041	lncRNA	.	.	uncharacterized LOC101930071
12062	LOC102477328	0.724817	0.464311	0	0.378941	0	chr5	71869902	71956496	639	-	NR_105007	.	.	.	uncharacterized LOC102477328
12098	LOC102723769	0.789129	2.92502	2.58335	6.58296	5.00334	chr1	143134603	143202239	1380	-	NR_110761	lncRNA	.	.	uncharacterized LOC102723769
12110	LOC102723927	0.720195	2.87529	2.40175	6.32626	4.29328	chr2	242912834	242919427	2170	+	NR_110592	.	.	.	uncharacterized LOC102723927
12115	LOC102724034	0.632858	0.929119	0.269073	0.902561	0.205764	chr15	83002904	84978856	1150	+	NR_120378	lncRNA	.	.	uncharacterized LOC102724034
12141	LOC102724552	0.749946	0.415142	0	0.332781	0	chr1	8484705	8495076	694	+	NR_125999	lncRNA	.	.	uncharacterized LOC102724552
12189	LOC105373383	0.67681	1.29047	0.727295	1.44356	0.657201	chrX	152864795	152865348	554	+	NR_131982	lncRNA	.	.	uncharacterized LOC105373383
12204	LOC143666	0.724858	1.18003	0.715797	1.26355	0.643977	chr11	573808	575885	2078	-	NR_026967	lncRNA	.	.	uncharacterized LOC143666
12232	LOC171391	0.457305	1.85644	0.72767	2.61695	0.657996	chr11	777578	784284	627	+	NR_126342	lncRNA	.	.	uncharacterized LOC171391
12239	LOC221946	0.542871	1.21746	0.33614	1.3232	0.263334	chr7	5553485	5565176	1826	+	NR_126168	lncRNA	.	.	uncharacterized LOC221946
12255	LOC283335	0.755347	1.13799	0.733197	1.19856	0.663914	chr12	53436973	53448222	2863	-	NR_033854	lncRNA	.	.	uncharacterized LOC283335
12290	LOC285484	0.780757	2.29971	1.94266	3.91654	2.85	chr4	6202460	6235663	1485	+	NR_037863	lncRNA	.	.	uncharacterized LOC285484
12306	LOC286083	0.708848	1.5878	1.09135	2.00237	1.13333	chr8	1244294	1250823	3006	-	NR_111948	lncRNA	.	.	uncharacterized LOC286083
12313	LOC286437	0.758896	2.24941	1.85139	3.74819	2.61393	chrX	103367000	103369317	2318	-	NR_039980	lncRNA	.	.	uncharacterized LOC286437
12326	LOC339666	0.689959	1.61056	1.07514	2.05011	1.10951	chr22	32772651	32780329	1557	+	NR_038918	lncRNA	.	.	uncharacterized LOC339666
12337	LOC340512	0.794658	0.600025	0.268432	0.514745	0.205113	chr9	109737114	109865269	2277	-	NR_126029	lncRNA	.	.	uncharacterized LOC340512
12339	LOC343052	0.75558	0.623754	0.21941	0.539861	0.164805	chr1	153766423	153768778	660	+	NR_126565	misc_RNA	.	.	immunoglobulin superfamily DCC subclass member 3 pseudogene
12342	LOC349160	0.639268	2.08458	1.43907	3.23594	1.71538	chr7	136583520	136849088	1538	-	NR_046103	lncRNA	.	.	uncharacterized LOC349160
12357	LOC389199	0.663217	2.39861	1.80616	4.26551	2.50256	chr4	7940728	7942023	1296	+	NM_203423	protein_coding	MGC35057	P19121	uncharacterized LOC389199
12381	LOC400553	0.539149	1.98195	1.09071	2.94539	1.1327	chr16	88133015	88134591	414	-	NR_120310	lncRNA	.	.	uncharacterized LOC400553
12398	LOC401052	0.552911	1.85896	1.00408	2.6231	1.00828	chr3	10048102	10052779	1897	-	NM_001008737	protein_coding	.	P24253	uncharacterized LOC401052
12410	LOC401585	0.71524	1.0343	0.550801	1.04625	0.466127	chrX	45707509	45710920	375	-	NR_125365	lncRNA	.	.	uncharacterized LOC401585
12414	LOC414300	0.696513	0.521778	0	0.434925	0	chr12	105496250	105501420	1104	-	NR_121211	lncRNA	.	.	uncharacterized LOC414300
12441	LOC441454	0.717955	3.27758	2.79955	8.68185	5.97438	chr9	99671357	99672737	1381	+	NR_028350	misc_RNA	.	.	prothymosin, alpha pseudogene
12465	LOC641367	0.715268	1.30271	0.819261	1.46431	0.766349	chr19	21933547	21936240	2694	+	NR_024523	misc_RNA	.	.	cyclin Y like 1 pseudogene
12473	LOC642846	0.633212	2.59926	1.94002	5.05103	2.84335	chr12	9436253	9466684	3499	+	NR_024374	lncRNA	.	.	DEAD/H (Asp-Glu-Ala-Asp/His) box polypeptide 11-like
12550	LOC728554	0.780554	3.2432	2.88577	8.45367	6.40376	chr5	177302262	177311269	1827	+	NR_003615	misc_RNA	.	.	THO complex 3 pseudogene
12557	LOC728989	0.625582	1.17695	0.500218	1.25883	0.41564	chr1	146490895	146514599	1076	-	NR_024442	misc_RNA	.	.	phosphodiesterase 4D interacting protein pseudogene
12558	LOC729080	0.72957	2.39626	1.94138	4.25682	2.84671	chr5	141275191	141276260	1070	-	NR_033244	misc_RNA	.	.	glycine cleavage system protein H (aminomethyl carrier) pseudogene
12566	LOC729609	0.71919	0.475555	0	0.38972	0	chrX	20004935	20007897	628	-	NR_024440	lncRNA	.	.	uncharacterized LOC729609
12578	LOC730101	0.616454	4.24414	3.54621	17.9185	10.7038	chr6	52529199	52533951	3554	+	NR_024405	lncRNA	DKFZp566E183|FLJ33798|FLJ38040|FLJ38488	.	uncharacterized LOC730101
12589	LOC81691	0.588705	2.3182	1.55381	3.98033	1.94043	chr16	20817767	20860990	2776	+	NM_030941	protein_coding	DKFZp434J0315	P6252	exonuclease NEF-sp
12590	LOC90246	0.732869	2.01616	1.56779	3.03967	1.96874	chr3	128226678	128229429	2752	+	NR_026954	lncRNA	.	.	uncharacterized LOC90246
12593	LOC91450	0.455433	1.48593	0.351235	1.79813	0.276768	chr15	78285575	78286567	993	-	NR_026998	lncRNA	.	.	uncharacterized LOC91450
12598	LONP2	0.791881	4.28873	3.95209	18.5113	14.5055	chr16	48278078	48387890	4958	+	NM_031490	protein_coding	LONP|LONPL|MGC4840	P22975	lon peptidase 2, peroxisomal
12603	LOX	0.75103	2.23347	1.82041	3.69603	2.53714	chr5	121398890	121414055	5068	-	NM_001178102	protein_coding	MGC105112	P3151	lysyl oxidase
12607	LOXL2	0.598014	2.36636	1.62462	4.14933	2.08839	chr8	23154410	23261722	3810	-	NM_002318	protein_coding	LOR2|WS9-14	P25700	lysyl oxidase like 2
12618	LPCAT1	0.715365	4.89122	4.40797	28.6239	20.2686	chr5	1461542	1524076	3946	-	NM_024830	protein_coding	AYTL2|FLJ12443|FLJ41609|PFAAP3|lpcat	P15193	lysophosphatidylcholine acyltransferase 1
12621	LPCAT4	0.796341	3.1861	2.85755	8.0868	6.26027	chr15	34651089	34659395	1908	-	NM_153613	protein_coding	AGPAT7|AYTL3|FLJ10257|LPAAT-eta|LPEAT2	P21885	lysophosphatidylcholine acyltransferase 4
12623	LPIN1	0.754265	4.76465	4.3578	26.1358	19.5414	chr2	11817705	11967533	5975	+	NM_001261428	protein_coding	DKFZp781P1796|KIAA0188|PAP1	P24871	lipin 1
12628	LPP	0.769844	2.43842	2.06105	4.41254	3.17945	chr3	187871661	188608460	18043	+	NM_001167672	protein_coding	DKFZp779O0231|FLJ30652|FLJ41512	P22304	LIM domain containing preferred translocation partner in lipoma
12639	LRCH1	0.53729	3.12123	2.225	7.68823	3.68342	chr13	47127296	47327175	8082	+	NM_001164211	protein_coding	CHDC1|FLJ41660|KIAA1016|NP81	P26858	leucine-rich repeats and calponin homology (CH) domain containing 1
12647	LRFN4	0.781775	4.67187	4.31669	24.4455	18.9642	chr11	66624876	66627946	2528	+	NM_024036	protein_coding	FIGLER6|MGC3103|SALM3|SALM3.	P14672	leucine rich repeat and fibronectin type III domain containing 4
12654	LRIG3	0.581177	2.80792	2.02497	5.99253	3.07673	chr12	59265937	59314319	4200	-	NM_001136051	protein_coding	FLJ26573|FLJ90440|KIAA3016|LIG3	P35122	leucine-rich repeats and immunoglobulin like domains 3
12662	LRP11	0.731507	3.85043	3.39937	13.4002	9.57051	chr6	150139894	150185480	3618	-	NM_032832	protein_coding	FLJ14735|MANSC3|MGC39092|bA350J20.3	P11262	LDL receptor related protein 11
12667	LRP3	0.736139	5.09804	4.65609	33.1896	24.2598	chr19	33685599	33699773	3698	+	NM_002333	protein_coding	.	P21436	LDL receptor related protein 3
12668	LRP4	0.747125	3.30851	2.88793	8.89146	6.41496	chr11	46878268	46940173	8227	-	NM_002334	protein_coding	CLSS|KIAA0816|LRP-4|LRP10|MEGF7	P5209	LDL receptor related protein 4
12673	LRP8	0.536964	4.77373	3.87662	26.3085	13.7169	chr1	53708041	53793821	7778	-	NM_001018054	protein_coding	APOER2|HSZ75190|MCI1	P29311	LDL receptor related protein 8
12676	LRR1	0.615965	3.66331	2.96423	11.6493	6.81835	chr14	50065415	50081390	2073	+	NM_152329	protein_coding	.	P23526	leucine rich repeat protein 1
12690	LRRC20	0.685305	3.44272	2.89754	9.8559	6.46481	chr10	72058726	72142406	3727	-	NM_207119	protein_coding	FLJ10751|FLJ10844	P15421	leucine rich repeat containing 20
12707	LRRC37A2	0.798033	2.71955	2.39407	5.57658	4.26495	chr17	44590076	44633014	5175	+	NM_001006607_1	protein_coding	FLJ45049	P14437	leucine-rich repeat containing 37 member A2
12713	LRRC37B	0.764905	2.16043	1.77378	3.46426	2.42456	chr17	30348155	30380519	3027	+	NM_052888	protein_coding	.	P19448	leucine rich repeat containing 37B
12720	LRRC40	0.683777	4.37988	3.83148	19.7843	13.2625	chr1	70610485	70671361	2945	-	NM_017768	protein_coding	FLJ20331|dJ677H15.1	P34884	leucine rich repeat containing 40
12724	LRRC45	0.595152	4.29419	3.54552	18.5864	10.6984	chr17	79981178	79989027	2701	+	NM_144999	protein_coding	MGC20806	P30239	leucine rich repeat containing 45
12752	LRRC8A	0.712792	4.74366	4.25521	25.7441	18.1317	chr9	131644391	131680317	4762	+	NM_019594	protein_coding	AGM5|FLJ10337|FLJ41617|KIAA1437|LRRC8	P15847	leucine-rich repeat containing 8 family member A
12754	LRRC8C	0.684803	2.43204	1.8858	4.38886	2.70138	chr1	90098644	90185094	7207	+	NM_032270	protein_coding	AD158|DKFZp586J1119|FAD158|MGC138551	P35193	leucine-rich repeat containing 8 family member C
12772	LRRTM1	0.718141	2.2415	1.76384	3.7223	2.40113	chr2	80529003	80531487	2212	-	NM_178839	protein_coding	FLJ32082	P29680	leucine rich repeat transmembrane neuronal 1
12773	LRRTM2	0.555631	3.29484	2.44704	8.79894	4.4628	chr5	138205079	138211057	5628	-	NM_015564	protein_coding	FLJ76283|FLJ99831	P9662	leucine rich repeat transmembrane neuronal 2
12781	LSAMP	0.76564	1.16364	0.778382	1.23797	0.716897	chr3	115521210	116164385	9478	-	NM_002338	protein_coding	FLJ34254|FLJ35396|FLJ37216|FLJ54658|IGLON3|LAMP	P12037	limbic system-associated membrane protein
12791	LSM3	0.646934	6.73856	6.11025	105.59	68.2126	chr3	14220228	14239869	695	+	NM_014463	protein_coding	SMX4|USS2|YLR438C	P13641	LSM3 homolog, U6 small nuclear RNA and mRNA degradation associated
12794	LSM6	0.77672	4.87363	4.5091	28.2646	21.8126	chr4	147096835	147111213	787	+	NM_007080	protein_coding	YDR378C	P23754	LSM6 homolog, U6 small nuclear RNA and mRNA degradation associated
12798	LSMEM2	0.750319	0.565859	0.151436	0.47936	0.111097	chr3	50316458	50325545	1680	+	NM_001304385	protein_coding	.	P10521	leucine rich single-pass membrane protein 2
12802	LSS	0.60528	5.01925	4.29492	31.3736	18.6664	chr21	47608360	47648738	4880	-	NM_001001438	protein_coding	FLJ25486|FLJ35015|FLJ39450|FLJ46393|OSC	P35465	lanosterol synthase (2,3-oxidosqualene-lanosterol cyclase)
12807	LTB4R	0.564127	2.0255	1.1996	3.0662	1.29997	chr14	24780705	24787242	4620	+	NM_001143919	protein_coding	BLT1|BLTR|CMKRL1|GPR16|LTB4R1|LTBR1|P2RY7|P2Y7	P17190	leukotriene B4 receptor
12808	LTB4R2	0.608478	2.08127	1.36455	3.2263	1.57866	chr14	24779357	24781259	2959	+	NM_019839	protein_coding	BLT2|BLTR2|JULF2|KPG_004|LTB4-R 2|LTB4-R2|NOP9	P34918	leukotriene B4 receptor 2
12835	LXN	0.794954	0.331056	0	0.2574	0	chr3	158384203	158390482	1116	-	NM_020169	protein_coding	ECI|TCI	P5769	latexin
12839	LY6G5C	0.616349	0.698181	0	0.621394	0	chr6	31644461	31648150	726	-	NM_025262	protein_coding	C6orf20|G5C|LY6G5CA|LY6G5CB|NG33	P12014	lymphocyte antigen 6 complex, locus G5C
12840	LY6G6C	0.739013	0.436328	0	0.352478	0	chr6	31686425	31689511	881	-	NM_025261	protein_coding	C6orf24|G6c|NG24	P19720	lymphocyte antigen 6 complex, locus G6C
12863	LYPD6	0.612197	2.13949	1.43156	3.40026	1.70133	chr2	150186499	150330659	4308	+	NM_001195685	protein_coding	MGC52057	P18891	LY6/PLAUR domain containing 6
12892	LZTS1-AS1	0.767988	0.658614	0.27777	0.577473	0.212968	chr8	20133284	20147969	892	+	NR_047509	lncRNA	.	.	LZTS1 antisense RNA 1
12898	MAB21L1	0.665659	7.18454	6.5974	144.2	96.0131	chr13	36047926	36050832	2907	-	NM_005584	protein_coding	CAGR1|FLJ10197	P25134	mab-21 like 1
12903	MACF1	0.665297	3.93215	3.34422	14.2397	9.17437	chr1	39549839	39952810	17689	+	NM_012090	protein_coding	ABP620|ACF7|FLJ45612|FLJ46776|KIAA0465|KIAA1251|MACF|OFC4	P30212	microtubule-actin crosslinking factor 1
12909	MAD2L1	0.386308	6.44356	5.07138	85.8827	32.6894	chr4	120980579	120988013	1436	-	NM_002358	protein_coding	HSMAD2|MAD2	P27897	MAD2 mitotic arrest deficient-like 1 (yeast)
12970	MAGI3	0.696535	5.47759	4.95586	43.4781	30.094	chr1	113933475	114228545	10248	+	NM_152900	protein_coding	MAGI-3|MGC163281|RP4-730K3.1|dJ730K3.2	P17728	membrane associated guanylate kinase, WW and PDZ domain containing 3
12974	MAGOHB	0.644552	3.83763	3.204	13.2735	8.23202	chr12	10756364	10766208	3373	-	NM_001300739	protein_coding	FLJ10292|MGN2|mago|magoh	P27945	mago homolog B, exon junction complex core component
12976	MAK	0.798429	0.781654	0.45689	0.717739	0.373547	chr6	10762956	10838788	4032	-	NM_001242957	protein_coding	dJ417M14.2	P11317	male germ cell associated kinase
12990	MAML3	0.66003	3.5826	2.9832	10.961	6.92164	chr4	140637546	141075233	7088	-	NM_018717	protein_coding	CAGH3|ERDA3|GDN|MAM-2|MAM2|TNRC3	P35632	mastermind like transcriptional coactivator 3
12991	MAMLD1	0.760496	1.11427	0.719279	1.16273	0.647916	chrX	149531545	149682448	4860	+	NM_001177465	protein_coding	CG1|CXorf6|F18|HYSP2	P427	mastermind like domain containing 1
12993	MAN1A1	0.748617	3.0161	2.5984	7.07711	5.06642	chr6	119498366	119670931	5027	-	NM_005907	protein_coding	HUMM3|HUMM9|MAN9	P18828	mannosidase alpha class 1A member 1
12998	MAN2A1	0.717752	3.16422	2.68578	7.95035	5.4454	chr5	109025067	109205326	7114	+	NM_002372	protein_coding	GOLIM7|MANA2|MANII	P23824	mannosidase alpha class 2A member 1
13011	MAOA	0.576021	5.74564	4.94984	52.5601	29.9655	chrX	43514155	43606071	5438	+	NM_000240	protein_coding	.	P10090	monoamine oxidase A
13022	MAP2K1	0.645249	4.497	3.86493	21.542	13.5973	chr15	66679211	66783882	2586	+	NM_002755	protein_coding	MAPKK1|MEK1|MKK1|PRKMK1	P30498	mitogen-activated protein kinase kinase 1
13024	MAP2K3	0.705319	2.76057	2.25691	5.76644	3.78759	chr17	21187968	21218551	2374	+	NM_145109	protein_coding	MAPKK3|MEK3|MKK3|PRKMK3	P8057	mitogen-activated protein kinase kinase 3
13028	MAP2K6	0.311838	4.24229	2.56115	17.8962	4.91424	chr17	67410838	67538470	1869	+	NM_002758	protein_coding	MAPKK6|MEK6|MKK6|PRKMK6|SAPKK3	P34967	mitogen-activated protein kinase kinase 6
13032	MAP3K11	0.734318	3.68892	3.2434	11.8753	8.48716	chr11	65365226	65381720	3573	-	NM_002419	protein_coding	MEKK11|MGC17114|MLK-3|MLK3|PTK1|SPRK	P23555	mitogen-activated protein kinase kinase kinase 11
13041	MAP3K4	0.722298	3.55161	3.08227	10.7066	7.48454	chr6	161412759	161538417	5724	+	NM_001291958	protein_coding	FLJ42439|KIAA0213|MAPKKK4|MEKK4|MTK1|PRO0412	P16531	mitogen-activated protein kinase kinase kinase 4
13043	MAP3K6	0.756806	1.09155	0.689543	1.12897	0.614266	chr1	27681670	27693357	4348	-	NM_001297609	protein_coding	ASK2|MAPKKK6|MEKK6|MGC125653|MGC20114	P8091	mitogen-activated protein kinase kinase kinase 6
13053	MAP4K5	0.736257	4.33958	3.89786	19.2115	13.9338	chr14	50885211	50999376	4646	-	NM_198794	protein_coding	GCKR|KHS|KHS1|MAPKKKK5	P21460	mitogen-activated protein kinase kinase kinase kinase 5
13081	MAPKAPK5	0.797886	5.15662	4.83088	34.606	27.5129	chr12	112280032	112331228	2285	+	NM_139078	protein_coding	PRAK	P32010	mitogen-activated protein kinase-activated protein kinase 5
13094	MARCH11	0.781468	5.43622	5.08048	42.2202	32.8987	chr5	16067474	16179897	1528	-	NM_001102562	protein_coding	MARCH-XI	P17804	membrane associated ring-CH-type finger 11
13113	MARVELD1	0.793028	5.10101	4.76646	33.2598	26.2677	chr10	99473465	99477909	3237	+	NM_031484	protein_coding	FLJ22343|FLJ23440|GB14|MARVD1|MGC4415|MRVLDC1|RP11-548K23.8|bA548K23.8	P6553	MARVEL domain containing 1
13124	MASTL	0.52122	3.90711	2.96707	13.9782	6.83432	chr10	27443753	27475848	3765	+	NM_032844	protein_coding	FLJ14813|RP11-85G18.2|THC2	P9170	microtubule associated serine/threonine kinase like
13127	MAT2B	0.763533	5.16439	4.77515	34.7985	26.4328	chr5	162930070	162946359	2515	+	NM_182796	protein_coding	MAT-II|MATIIbeta|MGC12237|Nbla02999|SDR23E1|TGR	P17014	methionine adenosyltransferase 2B
13134	MATR3	0.698151	7.16534	6.64695	142.28	99.4029	chr5	138609441	138667366	5963	+	NM_001194954	protein_coding	DKFZp686K0542|DKFZp686K23100|KIAA0723|MGC9105|MPD2|VCPDM	P1863	matrin 3
13151	MBD5	0.785337	2.63839	2.28978	5.21697	3.8977	chr2	148778580	149271044	6016	+	NM_018328	protein_coding	FLJ11113|FLJ30517|KIAA1461|MRD1	P16568	methyl-CpG binding domain protein 5
13160	MBNL2	0.650511	4.879	4.25865	28.3746	18.1777	chr13	97874543	98046374	4971	+	NM_001306070	protein_coding	DKFZp781H1296|MBLL|MBLL39|MGC120625|MGC120626|MGC120628|PRO2032	P35047	muscleblind like splicing regulator 2
13161	MBNL3	0.704078	1.81832	1.31213	2.52227	1.4864	chrX	131503343	131623996	11620	-	NM_018388	protein_coding	CHCR|FLJ11316|FLJ97142|MBLX|MBLX39|MBXL	P7828	muscleblind like splicing regulator 3
13163	MBOAT2	0.70552	4.5521	4.04886	22.419	15.5818	chr2	8996701	9143876	3804	-	NM_138799	protein_coding	FLJ14415|FLJ90298|LPCAT4|OACT2	P34196	membrane bound O-acyltransferase domain containing 2
13166	MBP	0.795175	0.407548	0.0768919	0.32577	0.0549981	chr18	74690789	74844774	7168	-	NM_001025101	protein_coding	MGC99675	P15068	myelin basic protein
13167	MBTD1	0.796896	5.3424	5.01486	39.499	31.3913	chr17	49254786	49337427	5382	-	NM_017643	protein_coding	FLJ20055|FLJ42067|MGC126785|SA49P01	P5579	mbt domain containing 1
13170	MC1R	0.71295	2.18275	1.69462	3.53393	2.24173	chr16	89984287	89987385	3099	+	NM_002386	protein_coding	CMM5|MGC14337|MSH-R|SHEP2	P35327	melanocortin 1 receptor
13193	MCM10	0.598585	4.16245	3.42208	16.8773	9.73898	chr10	13203554	13253104	4688	+	NM_182751	protein_coding	CNA43|DNA43|MGC126776	P34474	minichromosome maintenance 10 replication initiation factor
13194	MCM2	0.428986	6.29658	5.07558	77.4673	32.7871	chr3	127317200	127341278	3767	+	NM_004526	protein_coding	BM28|CCNL1|CDCL1|D3S3194|KIAA0030|MGC10606|MITOTIN|cdc19	P8859	minichromosome maintenance complex component 2
13195	MCM3	0.372345	6.82344	5.39815	112.053	41.2529	chr6	52128812	52149679	3208	-	NM_001270472	protein_coding	HCC5|MGC1157|P1-MCM3|P1.h|RLFB	P35868	minichromosome maintenance complex component 3
13197	MCM3AP-AS1	0.783965	2.51715	2.16602	4.71602	3.49494	chr21	47649145	47671615	4793	+	NR_110565	antisense_RNA	.	.	MCM3AP antisense RNA 1
13198	MCM4	0.428248	5.52924	4.30576	45.1016	18.8163	chr8	48872763	48890719	4799	+	NM_182746	protein_coding	CDC21|CDC54|MGC33310|P1-CDC21|hCdc21	P5809	minichromosome maintenance complex component 4
13199	MCM5	0.570933	5.54638	4.73778	45.6512	25.7327	chr22	35796116	35820495	2546	+	NM_006739	protein_coding	CDC46|MGC5315|P1-CDC46	P2450	minichromosome maintenance complex component 5
13200	MCM6	0.515305	5.33503	4.37853	39.295	19.8406	chr2	136597196	136634047	3787	-	NM_005915	protein_coding	MCG40308|Mis5|P105MCM	P5485	minichromosome maintenance complex component 6
13201	MCM7	0.584844	7.08139	6.30752	134.182	78.3546	chr7	99690351	99699563	3578	-	NM_182776	protein_coding	CDC47|MCM2|P1.1-MCM3|P1CDC47|P85MCM|PNAS146	P1237	minichromosome maintenance complex component 7
13202	MCM8	0.503153	4.00934	3.01841	15.078	7.11827	chr20	5931298	5975852	4014	+	NM_032485	protein_coding	C20orf154|MGC119522|MGC119523|MGC12866|MGC4816|REC|dJ967N21.5	P17724	minichromosome maintenance 8 homologous recombination repair factor
13203	MCM8-AS1	0.747354	0.420137	0	0.337399	0	chr20	5971441	5986467	1131	-	NR_110101	lncRNA	.	.	MCM8 antisense RNA 1
13204	MCM9	0.731328	2.77007	2.31866	5.81109	3.99694	chr6	119134612	119256327	6267	-	NM_017696	protein_coding	C6orf61|FLJ13942|FLJ20170|FLJ56845|MCMDC1|MGC35304|dJ329L24.1|dJ329L24.3	P24233	minichromosome maintenance 9 homologous recombination repair factor
13207	MCOLN1	0.724443	3.89282	3.42777	13.8296	9.78068	chr19	7587496	7598895	2098	+	NM_020533	protein_coding	ML4|MLIV|MST080|TRP-ML1|TRPM-L1|TRPML1	P20010	mucolipin 1
13217	MCU	0.767916	3.33381	2.95284	9.0664	6.75617	chr10	74451889	74647452	3660	+	NM_138357	protein_coding	.	P17001	mitochondrial calcium uniporter
13219	MDC1	0.661304	4.38471	3.7881	19.8541	12.8401	chr6	30667584	30685458	7368	-	NM_014641	protein_coding	DKFZp781A0122|KIAA0170|MGC166888|NFBD1	P10433	mediator of DNA damage checkpoint 1
13224	MDH1	0.750445	6.39447	5.98028	82.972	62.2494	chr2	63815743	63834330	1883	+	NM_005917	protein_coding	MDH-s|MDHA|MGC:1375|MOR2	P9031	malate dehydrogenase 1
13231	MDN1	0.607621	5.34775	4.62899	39.6509	23.7908	chr6	90352494	90529513	18208	-	NM_014611	protein_coding	DKFZp686H16106|FLJ23395|FLJ25587|FLJ42031|FLJ43191|KIAA0301	P19783	midasin AAA ATPase 1
13245	MED11	0.776854	3.18471	2.82043	8.07816	6.07585	chr17	4634703	4636905	1531	+	NM_001305000	protein_coding	MGC88387	P20893	mediator complex subunit 11
13262	MED24	0.596283	4.24323	3.4973	17.9067	10.3138	chr17	38175350	38210889	3715	-	NM_014815	protein_coding	ARC100|CRSP100|CRSP4|DRIP100|KIAA0130|MGC8748|THRAP4|TRAP100|hTRAP100	P21894	mediator complex subunit 24
13263	MED25	0.74371	4.18833	3.76114	17.2	12.5834	chr19	50321536	50340237	2343	+	NM_030973	protein_coding	ACID1|ARC92|CMT2B2|DKFZp434K0512|MGC70671|P78|PTOV2	P7056	mediator complex subunit 25
13285	MEG3	0.760387	7.78536	7.39016	219.203	167.063	chr14	101292445	101327360	10756	+	NR_046471	lncRNA	FLJ31163|FLJ42589|FLJ44703|FP504|GTL2|NCRNA00023|PRO0518|PRO2160|prebp1	.	maternally expressed 3 (non-protein coding)
13301	MEIS2	0.72402	4.30079	3.83489	18.6754	13.296	chr15	37183222	37393500	3675	-	NM_001220482	protein_coding	HsT18361|MGC2820|MRG1	P12517	Meis homeobox 2
13304	MELK	0.435578	4.30213	3.10314	18.6955	7.60986	chr9	36572859	36677680	2704	+	NR_046337	protein_coding	HPK38|KIAA0175	.	maternal embryonic leucine zipper kinase
13315	MESDC1	0.675329	4.37975	3.81341	19.7824	13.085	chr15	81293295	81296345	3051	+	NM_022566	protein_coding	MGC99595	P8347	mesoderm development candidate 1
13333	METTL15	0.788202	2.56241	2.21905	4.89811	3.6633	chr11	28129798	28355054	4551	+	NM_001297775	protein_coding	.	P28957	methyltransferase like 15
13348	METTL3	0.554917	3.98031	3.13066	14.7575	7.77484	chr14	21966275	21979517	2022	-	NM_019852	protein_coding	IME4|M6A|MGC4336|MT-A70|Spo8	P8991	methyltransferase like 3
13349	METTL4	0.687327	2.45965	1.91872	4.49297	2.78685	chr18	2537524	2571502	3687	-	NM_001308401	protein_coding	FLJ23017|HsT661|MGC117235	P25229	methyltransferase like 4
13352	METTL7A	0.503788	3.61813	2.62902	11.2599	5.19765	chr12	51318534	51326300	3390	+	NM_014033	protein_coding	AAM-B|DKFZp586A0522	P26444	methyltransferase like 7A
13354	METTL8	0.746916	2.45107	2.03009	4.46026	3.09072	chr2	172173913	172291312	8134	-	NM_024770	protein_coding	FLJ13334|FLJ13984|FLJ31054|FLJ42098|FLJ77788|TIP	P33231	methyltransferase like 8
13359	MEX3D	0.735457	4.73198	4.2887	25.5284	18.5808	chr19	1554668	1568057	2663	-	NM_001174118	protein_coding	KIAA2031|MEX-3D|MEX3|OK/SW-cl.4|RKHD1|RNF193|TINO	P21558	mex-3 RNA binding family member D
13375	MFSD1	0.670411	3.33321	2.75632	9.06252	5.76867	chr3	158519715	158547508	2504	+	NM_001289407	protein_coding	FLJ14153|SMAP4	P35545	major facilitator superfamily domain containing 1
13402	MGAT5	0.724322	5.02826	4.56296	31.5755	22.6808	chr2	135011830	135212192	8145	+	NM_002410	protein_coding	GNT-V|GNT-VA	P15520	mannosyl (alpha-1,6-)-glycoprotein beta-1,6-N-acetyl-glucosaminyltransferase
13403	MGAT5B	0.747762	4.13919	3.71984	16.5906	12.2	chr17	74864798	74946471	4717	+	NM_144677	protein_coding	FLJ25132|GnT-IX|GnT-VB|KIAA2008	P17676	mannosyl (alpha-1,6-)-glycoprotein beta-1,6-N-acetyl-glucosaminyltransferase, isozyme B
13422	MGME1	0.612169	3.80367	3.09567	12.9416	7.56426	chr20	17949762	17971762	2127	+	NM_052865	protein_coding	.	P21517	mitochondrial genome maintenance exonuclease 1
13430	MIA	0.722909	0.468115	0	0.382578	0	chr19	41281082	41283398	803	+	NM_001202553	protein_coding	CD-RAP	P10426	melanoma inhibitory activity
13434	MIAT	0.587384	5.9102	5.14257	59.0306	34.3912	chr22	27053446	27072440	11588	+	NR_033319	lncRNA	C22orf35|FLJ25887|FLJ25967|FLJ38367|FLJ45323|GOMAFU|NCRNA00066|RNCR2	.	myocardial infarction associated transcript (non-protein coding)
13441	MICAL3	0.647961	4.4127	3.78668	20.2627	12.8266	chr22	18270416	18507325	14863	-	NM_015241	protein_coding	KIAA0819|MGC189703	P29577	microtubule associated monooxygenase, calponin and LIM domain containing 3
13446	MICU1	0.697688	4.7343	4.21496	25.5713	17.6053	chr10	74127084	74385949	2668	-	NM_001195518	protein_coding	.	P32713	mitochondrial calcium uptake 1
13460	MIF	0.670956	10.5423	9.96662	1487.5	1001.45	chr22	24236565	24237409	561	+	NM_002415	protein_coding	GIF|GLIF|MMIF	P9045	macrophage migration inhibitory factor (glycosylation-inhibiting factor)
13461	MIF-AS1	0.769165	1.85361	1.47498	2.60935	1.7836	chr22	24235897	24241117	2192	-	NR_038911	lncRNA	.	.	MIF antisense RNA 1
13469	MINOS1-NBL1	0.748236	0.418435	0	0.335824	0	chr1	19923471	19923603	133	+	NM_001204089	protein_coding	.	P11381	MINOS1-NBL1 readthrough
13470	MINOS1P1	0.799207	1.07312	0.749765	1.10194	0.68311	chr13	33070351	33072629	2279	-	NR_051980	misc_RNA	.	.	mitochondrial inner membrane organizing system 1 pseudogene 1
13475	MIPEP	0.520919	3.0349	2.09403	7.18377	3.27693	chr13	24304328	24463587	2429	-	NM_005932	protein_coding	HMIP|MIP	P7390	mitochondrial intermediate peptidase
13483	MIR143HG	0.781462	1.19813	0.842375	1.29205	0.79483	chr5	148786408	148812399	1003	+	NR_105060	.	.	.	.
13485	MIR17HG	0.749273	1.87406	1.45763	2.66088	1.75033	chr13	92000074	92006829	927	+	NR_027349	lncRNA	.	.	miR-17-92a-1 cluster host gene
13486	MIR181A1HG	0.41386	1.52225	0.249462	1.86949	0.189719	chr1	198777132	198906558	604	-	NR_040073	lncRNA	.	.	MIR181A1 host gene
13488	MIR202HG	0.615707	0.91566	0.215976	0.884925	0.162129	chr10	135059983	135061389	815	-	NR_108078	lncRNA	.	.	MIR202 host gene
13491	MIR210HG	0.631825	1.2521	0.589693	1.37951	0.506329	chr11	565657	568457	2303	-	NR_038262	lncRNA	.	.	MIR210 host gene
13497	MIR381HG	0.714803	0.484382	0	0.398241	0	chr14	101511494	101518132	425	+	NR_104192	lncRNA	.	.	MIR381 host gene
13499	MIR4435-2HG	0.575935	1.33418	0.538153	1.51878	0.45347	chr2	112124591	112252692	1105	-	NR_015395	lncRNA	.	.	MIR4435-2 host gene
13505	MIR600HG	0.764272	2.88303	2.49519	6.36557	4.64744	chr9	125871773	125877756	5984	-	NR_026677	lncRNA	.	.	MIR600 host gene
13511	MIR762HG	0.518374	1.91476	0.966823	2.76596	0.957107	chr16	30886781	30906539	1032	+	NR_110942	lncRNA	.	.	MIR762 host gene
13513	MIRLET7BHG	0.716702	2.91359	2.43304	6.52335	4.40939	chr22	46481877	46509808	8882	+	NR_110479	lncRNA	.	.	MIRLET7B host gene
13516	MIS18A	0.635759	4.29478	3.64134	18.5942	11.5015	chr21	33640530	33651376	1571	-	NM_018944	protein_coding	.	P4026	MIS18 kinetochore protein A
13517	MIS18BP1	0.394131	4.03033	2.68707	15.3142	5.45294	chr14	45672393	45722605	4777	-	NM_018353	protein_coding	.	P2819	MIS18 binding protein 1
13522	MKI67	0.270738	6.65049	4.76546	99.2835	26.2541	chr10	129894925	129924468	12495	-	NM_001145966	protein_coding	KIA	P16899	marker of proliferation Ki-67
13525	MKL2	0.788342	2.81624	2.47313	6.03234	4.56165	chr16	14165170	14360636	8718	+	NM_014048	protein_coding	DKFZp686J1745|FLJ31823|FLJ45623|MRTF-B|NPD001	P16655	MKL1/myocardin like 2
13526	MKLN1	0.735394	3.65429	3.21088	11.57	8.27571	chr7	130794855	131181398	11417	+	NM_001145354	protein_coding	FLJ11162|TWA2	P16654	muskelin 1
13533	MKRN2OS	0.762052	1.38181	0.989774	1.60306	0.988112	chr3	12581280	12586963	1084	-	NM_001195279	protein_coding	.	P13679	MKRN2 opposite strand
13554	MLLT11	0.739654	7.24413	6.80906	150.322	111.342	chr1	151032151	151040973	2158	+	NM_006818	protein_coding	AF1Q|RP11-316M1.10	P8509	myeloid/lymphoid or mixed-lineage leukemia
13555	MLLT3	0.795483	2.83147	2.50137	6.10695	4.67161	chr9	20341663	20622542	6987	-	NM_004529	protein_coding	AF9|FLJ2035|YEATS3	P23892	myeloid/lymphoid or mixed-lineage leukemia
13564	MLXIP	0.69166	5.2301	4.69824	36.4671	25.009	chr12	122516634	122631894	8421	+	NM_014938	protein_coding	KIAA0867|MIR|MONDOA|bHLHe36	P33045	MLX interacting protein
13571	MMD	0.727769	6.32004	5.8616	78.7505	57.2545	chr17	53469974	53499341	2723	-	NM_012329	protein_coding	MMA|PAQR11	P31761	monocyte to macrophage differentiation associated
13573	MME	0.789073	0.612828	0.271059	0.528235	0.207316	chr3	154797436	154901518	6038	+	NM_000902	protein_coding	CALLA|CD10|DKFZp686O16152|MGC126681|MGC126707|NEP	P11069	membrane metallo-endopeptidase
13591	MMP24	0.613607	4.11978	3.41516	16.3562	9.6875	chr20	33814539	33864804	4333	+	NM_006690	protein_coding	MMP25|MT-MMP5|MT5-MMP	P34565	matrix metallopeptidase 24
13605	MMS22L	0.555118	3.11197	2.26283	7.63259	3.80782	chr6	97590037	97731052	8643	-	NM_198468	protein_coding	.	P27805	MMS22 like, DNA repair protein
13615	MOB1A	0.713964	4.92677	4.44069	29.363	20.7566	chr2	74383211	74405995	1329	-	NM_018221	protein_coding	.	P13701	MOB kinase activator 1A
13642	MORF4L2	0.799302	7.33666	7.01347	160.344	128.442	chrX	102930426	102943086	2153	-	NM_001142432	protein_coding	KIAA0026|MORFL2|MRGX	P13312	mortality factor 4 like 2
13644	MORN1	0.699404	1.53293	1.01712	1.8904	1.02628	chr1	2252692	2323190	6378	-	NM_024848	protein_coding	FLJ13941	P12853	MORN repeat containing 1
13652	MOSPD3	0.698136	3.55489	3.03647	10.7334	7.21949	chr7	100209725	100213000	1866	+	NM_001040097	protein_coding	CDS3|NET30	P25946	motile sperm domain containing 3
13660	MPDU1	0.640328	4.69012	4.04701	24.7704	15.561	chr17	7486965	7491527	1746	+	NM_004870	protein_coding	CDGIF|FLJ14836|HBEBP2BPA|Lec35|My008|PP3958|PQLC5|SL15	P30898	mannose-P-dolichol utilization defect 1
13667	MPHOSPH9	0.796445	4.99277	4.66441	30.7835	24.4056	chr12	123640943	123717785	4611	-	NM_022782	protein_coding	DKFZp434J034|FLJ12954|MPP-9|MPP9	P34679	M-phase phosphoprotein 9
13689	MPZL1	0.742024	5.34344	4.91298	39.5287	29.1831	chr1	167691187	167761156	5010	+	NM_001146191	protein_coding	FLJ21047|MPZL1b|PZR|PZR1b|PZRa|PZRb	P30188	myelin protein zero like 1
13698	MRE11A	0.60003	3.72755	2.99066	12.2253	6.96301	chr11	94150469	94227040	5329	-	NM_005590	.	ATLD|HNGS1|MRE11|MRE11B	P31590	MRE11 homolog A, double strand break repair nuclease
13715	MRM1	0.690873	1.7671	1.23359	2.39948	1.35459	chr17	34958025	34965407	1833	+	NM_024864	protein_coding	FLJ22578	P31911	mitochondrial rRNA methyltransferase 1
13728	MRPL11	0.780116	5.2082	4.84996	35.9019	27.8926	chr11	66202546	66206319	1897	-	NM_170739	protein_coding	L11MT|MGC111024|MRP-L11	P16689	mitochondrial ribosomal protein L11
13737	MRPL2	0.799503	5.0303	4.70748	31.6212	25.1754	chr6	43021767	43027283	1327	-	NM_001300848	protein_coding	MRP-L14|RPML14	P28486	mitochondrial ribosomal protein L2
13742	MRPL23-AS1	0.788172	1.48784	1.14442	1.8014	1.21322	chr11	2004439	2011150	1904	-	NR_024471	lncRNA	.	.	MRPL23 antisense RNA 1
13755	MRPL39	0.732224	4.41892	3.96928	20.354	14.6917	chr21	26957968	26979801	1171	-	NM_017446	protein_coding	C21orf92|FLJ20451|L39mt|MGC104174|MGC3400|MRP-L5|MRPL5|PRED22|PRED66|RPML5	P19542	mitochondrial ribosomal protein L39
13769	MRPL50	0.742789	4.75733	4.32836	25.9985	19.1265	chr9	104152249	104160919	1021	-	NM_019051	protein_coding	FLJ20493|FLJ21990|MRP-L50	P8741	mitochondrial ribosomal protein L50
13795	MRPS28	0.688707	4.86743	4.3294	28.1398	19.1414	chr8	80831095	80942506	707	-	NM_014018	protein_coding	FLJ22853|MRP-S28|MRP-S35|MRPS35	P6520	mitochondrial ribosomal protein S28
13804	MRPS6	0.744944	4.62439	4.19959	23.622	17.4079	chr21	35445823	35515334	990	+	NM_032476	protein_coding	C21orf101|MRP-S6|RPMS6|S6mt	P26073	mitochondrial ribosomal protein S6
13836	MSH2	0.755734	5.10256	4.69851	33.2967	25.0134	chr2	47630206	47710367	3025	+	NM_001258281	protein_coding	COCA1|FCC1|HNPCC|HNPCC1|LCFS2	P18814	mutS homolog 2
13840	MSH5-SAPCD1	0.6996	2.02959	1.5142	3.07749	1.86048	chr6	31707725	31732624	854	+	NR_037846	lncRNA	.	.	MSH5-SAPCD1 readthrough (NMD candidate)
13843	MSI2	0.750558	6.80193	6.38796	110.375	82.9034	chr17	55333931	55757299	3100	+	NM_138962	protein_coding	FLJ36569|MGC3245|MSI2H	P18682	musashi RNA binding protein 2
13844	MSL1	0.800162	4.39476	4.07312	19.999	15.8625	chr17	38278790	38293045	3820	+	NM_001012241	protein_coding	DKFZp686J17211|MGC141861|MSL-1|hMSL1	P21045	male specific lethal 1 homolog
13850	MSMO1	0.362161	5.68351	4.21821	50.3049	17.6504	chr4	166248818	166264314	2228	+	NM_006745	protein_coding	.	P31412	methylsterol monooxygenase 1
13858	MSS51	0.597519	1.66208	0.919134	2.16107	0.893261	chr10	75183337	75193319	2423	-	NM_001024593	protein_coding	.	P27424	MSS51 mitochondrial translational activator
13888	MTAP	0.741917	4.11352	3.68285	16.2805	11.8659	chr9	21802635	21865969	4921	+	NM_002451	protein_coding	MSAP|c86fus	P32761	methylthioadenosine phosphorylase
13889	MTBP	0.560373	2.53417	1.69863	4.78437	2.25117	chr8	121457638	121535875	3087	+	NM_022045	protein_coding	MDM2BP	P10786	MDM2 binding protein
13891	MTCH2	0.743816	5.25149	4.8245	37.0262	27.3876	chr11	47638858	47664206	2628	-	NM_014342	protein_coding	MIMP	P17099	mitochondrial carrier 2
13900	MTF2	0.743828	4.9347	4.50774	29.53	21.7913	chr1	93544792	93604638	4048	+	NM_001164392	protein_coding	M96|PCL2|RP5-976O13.1|dJ976O13.2	P36040	metal response element binding transcription factor 2
13905	MTFR2	0.543595	2.22833	1.34893	3.67976	1.55104	chr6	136552168	136571449	1841	-	NM_138419	protein_coding	.	P31907	mitochondrial fission regulator 2
13908	MTHFD1	0.530903	5.75103	4.83755	52.7607	27.6472	chr14	64854759	64926725	3448	+	NM_005956	protein_coding	MTHFC|MTHFD	P6967	methylenetetrahydrofolate dehydrogenase, cyclohydrolase and formyltetrahydrofolate synthetase 1
13922	MTMR11	0.732073	0.629451	0.179509	0.545962	0.132985	chr1	149900543	149908791	2521	-	NM_181873	protein_coding	CRA|RP11-212K13.1	P24469	myotubularin related protein 11
13940	MTR	0.705613	4.67123	4.16818	24.4348	17.0117	chr1	236958581	237067281	10558	+	NM_001291939	protein_coding	FLJ33168|FLJ43216|FLJ45386|MS|cblG	P32084	5-methyltetrahydrofolate-homocysteine methyltransferase
13958	MTUS1	0.667109	3.77003	3.18603	12.6201	8.11756	chr8	17501303	17658426	7565	-	NM_001001931	protein_coding	ATBP|ATIP|DKFZp586D1519|DKFZp686F20243|FLJ14295|KIAA1288|MP44|MTSG1	P28037	microtubule associated tumor suppressor 1
13965	MUC1	0.767511	1.03669	0.65495	1.04959	0.575966	chr1	155158300	155162706	1460	-	NM_001044393	protein_coding	CD227|EMA|H23AG|KL-6|MAM6|PEM|PEMT|PUM	P13050	mucin 1, cell surface associated
13971	MUC19	0.751576	0.686026	0.274018	0.607711	0.209822	chr12	40787196	40964557	24831	+	NM_173600	protein_coding	FLJ35746	P2055	mucin 19, oligomeric
13973	MUC20	0.755757	1.56558	1.16158	1.95646	1.23977	chr3	195447753	195460424	3100	+	NM_020790	protein_coding	FLJ14408|FLJ53153|KIAA1359|MUC-20	P660	mucin 20, cell surface associated
13986	MURC	0.714324	2.45653	1.97118	4.48102	2.92706	chr9	103340361	103350669	3096	+	NM_001018116	protein_coding	.	P5247	muscle related coiled-coil protein
13994	MVD	0.617903	3.33629	2.64174	9.08424	5.25199	chr16	88718348	88729557	1857	-	NM_002461	protein_coding	FP17780|MPD	P49	mevalonate diphosphate decarboxylase
13995	MVK	0.493512	3.6642	2.64536	11.6577	5.26832	chr12	110011500	110035075	2160	+	NM_001301182	protein_coding	FLJ96772|LRBP|MK|MVLK	P13949	mevalonate kinase
14000	MXD3	0.52429	4.927	3.99544	29.3693	14.9804	chr5	176732501	176739292	3161	-	NM_001142935	protein_coding	BHLHC13|FLJ35523|MAD3|MGC2383|MYX	P24329	MAX dimerization protein 3
14009	MYB	0.520351	2.72963	1.78718	5.62342	2.45721	chr6	135502453	135540310	3620	+	NM_005375	protein_coding	Cmyb|c-myb|c-myb_CDS|efg	P19019	MYB proto-oncogene, transcription factor
14010	MYBBP1A	0.649875	4.67655	4.05479	24.5291	15.6505	chr17	4442191	4458681	4105	-	NM_001105538	protein_coding	FLJ37886|P160|PAP2	P20491	MYB binding protein 1a
14011	MYBL1	0.657442	1.99566	1.3906	2.98283	1.62557	chr8	67474410	67525484	5189	-	NM_001144755	protein_coding	A-MYB|AMYB|MGC120059|MGC120061	P1251	MYB proto-oncogene like 1
14012	MYBL2	0.444732	6.20756	5.03857	72.772	31.9311	chr20	42295659	42345136	2777	+	NM_001278610	protein_coding	B-MYB|BMYB|MGC15600	P12695	MYB proto-oncogene like 2
14019	MYCBP	0.612555	2.13074	1.42365	3.37367	1.68656	chr1	39328162	39339050	2433	-	NM_012333	protein_coding	AMY-1|FLJ41056	P2951	MYC binding protein
14024	MYCN	0.789732	10.2817	9.94112	1241.47	983.885	chr2	16080560	16087129	2728	+	NM_005378	protein_coding	MODED|N-myc|NMYC|ODED|bHLHe37	P5473	v-myc avian myelocytomatosis viral oncogene neuroblastoma derived homolog
14030	MYEF2	0.63645	6.10366	5.45178	67.6442	42.85	chr15	48431625	48470558	6994	-	NM_016132	protein_coding	FLJ11213|HsT18564|KIAA1341|MEF-2|MGC87325|MST156|MSTP156	P10752	myelin expression factor 2
14036	MYH10	0.572154	5.73808	4.93255	52.2799	29.5967	chr17	8377523	8534079	7759	-	NM_001256095	protein_coding	MGC134913|MGC134914|NMMHCB	P1566	myosin, heavy chain 10, non-muscle
14049	MYH9	0.771201	4.91864	4.54382	29.1919	22.3683	chr22	36677323	36784112	7554	-	NM_002473	protein_coding	DFNA17|EPSTS|FTNS|MGC104539|MHA|NMHC-II-A|NMMHCA	P32667	myosin, heavy chain 9, non-muscle
14059	MYL6	0.730962	8.4134	7.96127	339.315	248.685	chr12	56552045	56555366	809	+	NM_079423	protein_coding	ESMLC|LC17-GI|LC17-NM|LC17A|LC17B|MLC1SM|MLC3NM|MLC3SM	P27063	myosin light chain 6
14081	MYO1B	0.744707	5.17308	4.74783	35.0149	25.9182	chr2	192110107	192290115	5179	+	NM_001130158	protein_coding	myr1	P28194	myosin IB
14084	MYO1E	0.755421	0.650073	0.245426	0.56818	0.186039	chr15	59428168	59665071	5110	-	NM_004998	protein_coding	HuncM-IC|MGC104638|MYO1C	P14372	myosin IE
14097	MYO9B	0.609171	3.60043	2.88535	11.11	6.40235	chr19	17186591	17324104	7611	+	NM_004145	protein_coding	CELIAC4|MYR5	P13995	myosin IXB
14114	MYRIP	0.785196	3.01229	2.66341	7.05569	5.34599	chr3	39850405	40301811	5487	+	NM_001284423	protein_coding	DKFZp586F1018|FLJ44025|MGC130034|MGC130035|SLAC2-C|SLAC2C	P35349	myosin VIIA and Rab interacting protein
14117	MYT1L	0.683084	3.92772	3.37785	14.1928	9.41423	chr2	1792885	2335085	8154	-	NM_001303052	protein_coding	NZF1	P5664	myelin transcription factor 1 like
14123	MZT1	0.741309	4.78635	4.3545	26.5471	19.4946	chr13	73282495	73301938	2412	-	NM_001071775	protein_coding	C13orf37|FLJ21869|MGC150539|MOZART1	P19893	mitotic spindle organizing protein 1
14127	N4BP2	0.792836	3.69644	3.36153	11.9423	9.29655	chr4	40058524	40159872	9666	+	NM_018177	protein_coding	B3BP|FLJ10680|KIAA1413	P14623	NEDD4 binding protein 2
14137	NAA16	0.662455	3.46453	2.87043	10.0213	6.32589	chr13	41885341	41951166	4347	+	NM_001110798	protein_coding	MGC40612|NARG1L	P27765	N(alpha)-acetyltransferase 16, NatA auxiliary subunit
14153	NAB1	0.754223	3.79324	3.3863	12.8405	9.47504	chr2	191513848	191557492	4469	+	NM_005966	protein_coding	.	P20609	NGFI-A binding protein 1
14158	NACA2	0.700374	0.513803	0	0.427021	0	chr17	59667794	59668563	770	-	NM_199290	protein_coding	ANAC|MGC71999|NACAL	P17128	nascent polypeptide associated complex alpha subunit 2
14165	NADSYN1	0.724479	2.71129	2.2463	5.53923	3.75244	chr11	71164217	71212581	2430	+	NM_018161	protein_coding	FLJ10631|FLJ36703|FLJ40627	P19434	NAD synthetase 1
14168	NAGA	0.701981	3.01319	2.50269	7.06098	4.6771	chr22	42454338	42466846	3726	-	NM_000262	protein_coding	D22S674|GALB	P4344	N-acetylgalactosaminidase, alpha-
14175	NAIP	0.71797	3.13687	2.65887	7.78232	5.32627	chr5	70264310	70320941	6551	-	NM_022892	protein_coding	BIRC1|FLJ18088|FLJ42520|FLJ58811|NLRB1|psiNAIP	P31646	NLR family, apoptosis inhibitory protein
14190	NAP1L4	0.695896	5.90631	5.38326	58.8682	40.8155	chr11	2965660	3013607	2518	-	NM_005969	protein_coding	MGC4565|NAP1L4b|NAP2|NAP2L|hNAP2	P3271	nucleosome assembly protein 1 like 4
14198	NAPRT	0.773916	1.46683	1.09708	1.76095	1.14174	chr8	144656955	144660521	1819	-	NM_001286829	protein_coding	.	P18898	nicotinate phosphoribosyltransferase
14203	NARR	0.589151	0.763291	0	0.696189	0	chr17	27043011	27043079	69	-	NM_001256281	.	.	P29119	nine-amino acid residue-repeats
14206	NASP	0.521398	5.45586	4.51632	42.8148	21.9291	chr1	46049660	46084578	3291	+	NM_001195193	protein_coding	DKFZp547F162|FLB7527|FLJ31599|FLJ35510|MGC19722|MGC20372|MGC2297|PRO1999	P13813	nuclear autoantigenic sperm protein
14208	NAT10	0.613809	4.87079	4.16665	28.2081	16.9932	chr11	34127111	34168458	4041	+	NM_001144030	protein_coding	ALP|DKFZp434C116|FLJ10774|FLJ12179|FLJ23850|KIAA1709|NET43	P20862	N-acetyltransferase 10
14218	NAV1	0.629191	4.6102	3.94177	23.3818	14.396	chr1	201617450	201796102	13460	+	NM_020443	protein_coding	DKFZp781D0314|FLJ12560|FLJ14203|KIAA1151|MGC14961|POMFIL3|STEERIN1|UNC53H1	P9567	neuron navigator 1
14226	NBEA	0.692486	4.87327	4.34313	28.2579	19.334	chr13	35516424	36246873	11209	+	NM_015678	protein_coding	BCL8B|LYST2	P17610	neurobeachin
14231	NBN	0.794926	4.45739	4.12628	20.9306	16.4955	chr8	90945564	90996899	4671	-	NM_002485	protein_coding	AT-V1|AT-V2|ATV|FLJ10155|MGC87362|NBS|NBS1|P95	P28741	nibrin
14251	NCALD	0.708661	2.34279	1.84596	4.06566	2.60046	chr8	102698770	103137135	4487	-	NM_001040630	protein_coding	MGC33870|MGC74858	P24013	neurocalcin delta
14256	NCAPD2	0.417178	6.59886	5.3376	95.7562	39.5156	chr12	6603298	6641132	4806	+	NM_014865	protein_coding	CAP-D2|CNAP1|KIAA0159|hCAP-D2	P26847	non-SMC condensin I complex subunit D2
14257	NCAPD3	0.436069	4.03927	2.8419	15.4154	6.18373	chr11	134022337	134094426	5605	-	NM_015261	protein_coding	CAP-D3|FLJ42888|KIAA0056|MGC104671|hCAP-D3|hHCP-6|hcp-6	P4897	non-SMC condensin II complex subunit D3
14258	NCAPG	0.406393	4.44374	3.14469	20.7267	7.86172	chr4	17812436	17846487	4851	+	NM_022346	protein_coding	CAPG|CHCG|FLJ12450|HCAP-G|MGC126525|NY-MEL-3	P5516	non-SMC condensin I complex subunit G
14259	NCAPG2	0.477457	4.50614	3.43958	21.6863	9.87092	chr7	158423861	158497522	6046	-	NR_104054	protein_coding	CAP-G2|FLJ20311|LUZP5|MTB|hCAP-G2	.	non-SMC condensin II complex subunit G2
14260	NCAPH	0.410586	4.29483	3.01058	18.5962	7.07503	chr2	97001479	97042833	6460	+	NM_001281710	protein_coding	BRRN1|CAP-H|HCAP-H	P21377	non-SMC condensin I complex subunit H
14293	NCOR1P1	0.708711	0.49673	0	0.410249	0	chr20	26084052	26094677	419	-	NR_003678	misc_RNA	.	.	nuclear receptor corepressor 1 pseudogene 1
14303	NDC1	0.56063	5.35037	4.51549	39.7251	21.9155	chr1	54231134	54304225	4705	-	NM_001168551	protein_coding	.	P15946	NDC1 transmembrane nucleoporin
14304	NDC80	0.408593	4.5151	3.22383	21.8281	8.36143	chr18	2571510	2616634	2172	+	NM_006101	protein_coding	HEC|HEC1|KNTC2|TID3|hsNDC80	P36145	NDC80 kinetochore complex component
14305	NDE1	0.56756	2.95462	2.13746	6.74076	3.40749	chr16	15737124	15820208	4003	+	NM_001143979	protein_coding	FLJ20101|HOM-TES-87|NUDE|NUDE1	P863	nudE neurodevelopment protein 1
14311	NDNF	0.768919	0.776175	0.397078	0.711255	0.317711	chr4	121956782	121993673	2871	-	NM_024574	protein_coding	.	P12177	neuron-derived neurotrophic factor
14315	NDRG1	0.724064	5.40144	4.93563	41.1913	29.6609	chr8	134249414	134309547	3649	-	NM_001135242	protein_coding	CAP43|CMT4D|DRG1|GC4|HMSNL|NDR1|NMSL|PROXY1|RIT42|RTP|TARG1|TDD5	P24130	N-myc downstream regulated 1
14319	NDST1	0.79849	4.07552	3.75086	15.831	12.4867	chr5	149877340	149937773	8232	+	NM_001301063	protein_coding	HSST|NST1	P2164	N-deacetylase/N-sulfotransferase 1
14323	NDUFA1	0.765444	6.61824	6.23261	97.0603	74.3377	chrX	119005734	119010629	486	+	NM_004541	protein_coding	CI-MWFE|MWFE|ZNF183	P16196	NADH:ubiquinone oxidoreductase subunit A1
14328	NDUFA2	0.797745	6.18537	5.85937	71.6423	57.1639	chr5	140024948	140027370	726	-	NM_002488	protein_coding	B8|CD14|CIB8	P9846	NADH:ubiquinone oxidoreductase subunit A2
14329	NDUFA3	0.763906	7.13697	6.74843	139.489	106.719	chr19	54606160	54610281	354	+	NM_004542	protein_coding	B9	P1252	NADH:ubiquinone oxidoreductase subunit A3
14330	NDUFA4	0.772591	6.40615	6.03393	83.6548	64.6454	chr7	10971580	10979813	2058	-	NM_002489	protein_coding	CI-9k|CI-MLRQ|FLJ27440|MGC104422|MGC126843|MGC126845|MLRQ	P22302	NDUFA4, mitochondrial complex associated
14337	NDUFA9	0.791579	5.74489	5.4077	52.5303	41.5291	chr12	4758264	4796720	1609	+	NM_005002	protein_coding	CC6|CI-39k|CI39k|MGC111043|NDUFS2L|SDR22E1	P27115	NADH:ubiquinone oxidoreductase subunit A9
14338	NDUFAB1	0.772573	7.04672	6.67446	130.97	101.335	chr16	23592335	23607639	667	-	NM_005003	protein_coding	ACP|FASN2A|MGC65095|SDAP	P2897	NADH:ubiquinone oxidoreductase subunit AB1
14350	NDUFB2	0.713071	7.22769	6.7398	148.607	106.077	chr7	140396481	140406446	495	+	NM_004546	protein_coding	AGGG|CI-AGGG|MGC70788	P31798	NADH:ubiquinone oxidoreductase subunit B2
14352	NDUFB3	0.663997	5.45828	4.86753	42.887	28.2476	chr2	201936462	201950473	778	+	NM_001257102	protein_coding	B12	P7173	NADH:ubiquinone oxidoreductase subunit B3
14357	NDUFB8	0.762773	7.18862	6.79795	144.61	110.48	chr10	102283486	102289680	807	-	NM_005004	protein_coding	ASHI|CI-ASHI	P31929	NADH:ubiquinone oxidoreductase subunit B8
14366	NDUFS5	0.653037	7.87409	7.25932	233.172	152.493	chr1	39491967	39500308	567	+	NM_001184979	protein_coding	CI-15k|CI15K	P20882	NADH:ubiquinone oxidoreductase subunit S5
14372	NDUFV2-AS1	0.663396	1.16043	0.568369	1.23309	0.484165	chr18	9121263	9136718	845	-	NR_110771	lncRNA	.	.	NDUFV2 antisense RNA 1
14383	NEDD1	0.762482	3.67537	3.28414	11.7548	8.75882	chr12	97301001	97347469	4119	+	NM_001135177	protein_coding	FLJ35902|GCP-WD|TUBGCP7	P8169	neural precursor cell expressed, developmentally down-regulated 1
14385	NEDD4L	0.72437	4.16331	3.69811	16.8873	12.0028	chr18	55711610	56068772	9652	+	NM_001144967	protein_coding	FLJ33870|KIAA0439|NEDD4-2|RSP5|hNedd4-2	P26189	neural precursor cell expressed, developmentally down-regulated 4-like, E3 ubiquitin protein ligase
14388	NEDD9	0.572626	3.0326	2.22827	7.17057	3.69389	chr6	11183531	11382581	5829	-	NM_001271033	protein_coding	CAS-L|CAS2|CASL|CASS2|HEF1|dJ49G10.2|dJ761I2.1	P32733	neural precursor cell expressed, developmentally down-regulated 9
14390	NEFL	0.777142	4.98547	4.62172	30.6232	23.6648	chr8	24808469	24814383	3840	-	NM_006158	protein_coding	CMT1F|CMT2E|FLJ53642|NF-L|NF68|NFL	P23902	neurofilament, light polypeptide
14396	NEIL3	0.500775	3.44008	2.44232	9.83681	4.44521	chr4	178230991	178284092	2402	+	NM_018248	protein_coding	FGP2|FLJ10858|FPG2|NEI3|hFPG2|hNEI3	P257	nei like DNA glycosylase 3
14400	NEK2	0.552566	4.60667	3.75089	23.3227	12.4884	chr1	211831599	211848972	3400	-	NM_001204182	protein_coding	HsPK21|NEK2A|NLK1	P27015	NIMA related kinase 2
14404	NEK6	0.677753	2.42125	1.86008	4.34874	2.63597	chr9	127019885	127114719	3263	+	NM_001166167	protein_coding	SID6-1512	P9892	NIMA related kinase 6
14409	NELFB	0.749089	5.16913	4.75234	34.9164	26.0025	chr9	140149752	140168000	2573	+	NM_015456	protein_coding	.	P28152	negative elongation factor complex member B
14410	NELFCD	0.532412	5.14743	4.23804	34.3818	17.9067	chr20	57556263	57570188	2305	+	NM_198976	protein_coding	.	P31298	negative elongation factor complex member C/D
14414	NEMF	0.784201	4.06364	3.71294	15.6931	12.1368	chr14	50250532	50319791	4373	-	NM_001301732	protein_coding	.	P11215	nuclear export mediator factor
14415	NEMP1	0.53771	4.69167	3.79657	24.7988	12.9225	chr12	57449426	57472574	5691	-	NM_001130963	protein_coding	.	P15794	nuclear envelope integral membrane protein 1
14419	NES	0.711858	5.82591	5.33557	55.623	39.4558	chr1	156638556	156647189	5557	-	NM_006617	protein_coding	FLJ21841	P24607	nestin
14420	NET1	0.724363	4.38384	3.91863	19.8412	14.1504	chr10	5454514	5501019	4399	+	NM_001047160	protein_coding	ARHGEF8|NET1A	P5267	neuroepithelial cell transforming 1
14422	NETO2	0.727882	5.43772	4.97949	42.2654	30.6073	chr16	47115431	47177936	3716	-	NM_001201477	protein_coding	FLJ10430|FLJ14724|FLJ90456|NEOT2	P19280	neuropilin and tolloid like 2
14429	NEURL1B	0.763716	2.56355	2.17466	4.9028	3.522	chr5	172068269	172118533	6414	+	NM_001142651	protein_coding	DKFZp761M1511|NEURL3|hNeur2|neur2	P14071	neuralized E3 ubiquitin protein ligase 1B
14442	NF1	0.757765	4.41241	4.01223	20.2577	15.1658	chr17	29421945	29704695	12425	+	NM_000267	protein_coding	DKFZp686J1293|FLJ21220|NFNS|VRNF|WSS	P8749	neurofibromin 1
14444	NF2	0.796684	4.43801	4.11009	20.638	16.3002	chr22	29999545	30094589	6289	+	NM_000268	protein_coding	ACN|BANF|SCH	P1127	neurofibromin 2 (merlin)
14457	NFIA	0.787017	2.23466	1.88913	3.69984	2.70969	chr1	61542946	61928460	10081	+	NM_001145511	protein_coding	DKFZp434L0422|DKFZp686J23256|FLJ39164|KIAA1439|NFI-L	P19559	nuclear factor I A
14460	NFIB	0.553986	4.88294	4.03087	28.4557	15.3774	chr9	14081842	14398982	9179	-	NM_001190737	protein_coding	HMGIC/NFIB|NFI-RED|NFIB2|NFIB3	P31211	nuclear factor I B
14468	NFKBID	0.772716	1.05896	0.686968	1.08144	0.611368	chr19	36379143	36391552	1834	-	NM_139239	protein_coding	IkappaBNS|MGC11314|MGC149503|TA-NFKBH	P11125	NFKB inhibitor delta
14469	NFKBIE	0.778531	2.65961	2.29844	5.30907	3.92722	chr6	44225903	44233525	2581	-	NM_004556	protein_coding	IKBE	P21118	NFKB inhibitor epsilon
14477	NFYA	0.735455	5.33135	4.88806	39.1906	28.6663	chr6	41040707	41070146	6219	+	NM_002505	protein_coding	CBF-A|CBF-B|FLJ11236|HAP2|NF-YA	P15364	nuclear transcription factor Y subunit alpha
14494	NHLRC2	0.701457	4.07486	3.56329	15.8238	10.8427	chr10	115614391	115672265	6392	+	NM_198514	protein_coding	DKFZp779F115|FLJ20147|FLJ25621|FLJ33312|MGC45492	P31751	NHL repeat containing 2
14502	NHSL2	0.675384	3.4079	2.84168	9.59706	6.18126	chrX	71130938	71363424	3678	+	NM_001013627	protein_coding	.	P33796	NHS like 2
14504	NID1	0.784725	2.76337	2.41363	5.77937	4.33687	chr1	236139132	236228481	5881	-	NM_002508	protein_coding	NID	P8923	nidogen 1
14506	NIF3L1	0.798804	4.08819	3.7641	15.9794	12.611	chr2	201754050	201768655	2158	+	NM_001142355	protein_coding	ALS2CR1|CALS-7	P3610	NGG1 interacting factor 3 like 1
14555	NKX3-1	0.795276	1.10946	0.778987	1.15551	0.717588	chr8	23536206	23540434	2529	-	NR_046072	protein_coding	BAPX2|NKX3|NKX3.1|NKX3A	.	NK3 homeobox 1
14563	NLGN2	0.670267	4.83195	4.25476	27.4321	18.126	chr17	7311502	7323183	4646	+	NM_020795	protein_coding	KIAA1366	P2645	neuroligin 2
14566	NLGN4Y	0.592583	4.24089	3.48598	17.8761	10.2254	chrY	16634488	16955848	6915	+	NM_001206850	protein_coding	KIAA0951	P12172	neuroligin 4, Y-linked
14569	NLN	0.652365	3.78434	3.16809	12.7559	8.00499	chr5	65018023	65125111	8661	+	NM_020726	protein_coding	AGTBP|DKFZp564F123|EP24.16|FLJ23002|KIAA1226|MEP|MOP	P5632	neurolysin
14591	NME1	0.742924	9.45826	9.02954	701.119	522.569	chr17	49230920	49239450	686	+	NM_198175	protein_coding	AWD|GAAD|NB|NBS|NDPK-A|NDPKA|NM23|NM23-H1	P26838	NME/NM23 nucleoside diphosphate kinase 1
14598	NME7	0.690846	4.76034	4.22678	26.0552	17.7584	chr1	169101768	169337201	1671	-	NM_013330	protein_coding	FLJ37194|nm23-H7	P24129	NME/NM23 family member 7
14614	NNAT	0.586651	5.77376	5.00433	53.6138	31.1574	chr20	36149607	36152090	1302	+	NM_005386	protein_coding	MGC1439|Peg5	P30397	neuronatin
14616	NNT	0.783656	4.8193	4.46759	27.1831	21.1656	chr5	43602791	43705668	4612	+	NM_012343	protein_coding	MGC126502|MGC126503	P24036	nicotinamide nucleotide transhydrogenase
14621	NOC2L	0.749005	5.00365	4.5867	31.0245	23.0735	chr1	879583	894679	2800	-	NM_015658	protein_coding	DKFZp564C186|FLJ35172|NET15|NET7|NIR	P32803	NOC2 like nucleolar associated transcriptional repressor
14622	NOC3L	0.750021	3.88372	3.46872	13.7362	10.091	chr10	96092983	96122733	3492	-	NM_022451	protein_coding	AD24|C10orf117|FAD24|FLJ12820	P30565	NOC3 like DNA replication regulator
14624	NOCT	0.756178	2.67355	2.27035	5.37038	3.83226	chr4	139936913	139967093	1984	+	NM_012118	protein_coding	.	P32307	nocturnin
14625	NOD1	0.771782	1.62999	1.25626	2.09134	1.39178	chr7	30464143	30518393	4412	-	NM_006092	protein_coding	CARD4|CLR7.1|NLRC1	P25845	nucleotide binding oligomerization domain containing 1
14627	NODAL	0.729427	0.792287	0.337122	0.730484	0.26402	chr10	72191692	72201465	2086	-	NM_018055	protein_coding	MGC138230	P28135	nodal growth differentiation factor
14633	NOL4	0.749596	3.22175	2.80593	8.31425	6.00519	chr18	31431064	31803515	4623	-	NM_001198548	protein_coding	CT125|NOLP	P35540	nucleolar protein 4
14640	NOM1	0.794308	3.06014	2.72791	7.32728	5.63618	chr7	156742417	156765876	6077	+	NM_138400	protein_coding	C7orf3|FLJ16401|SGD1	P7568	nucleolar protein with MIF4G domain 1
14648	NOP16	0.777703	5.0626	4.69989	32.3599	25.0383	chr5	175810940	175815763	1818	-	NM_001291307	protein_coding	HSPC111|HSPC185	P29486	NOP16 nucleolar protein
14658	NOSTRIN	0.664933	1.01517	0.42645	1.01936	0.344939	chr2	169643049	169721849	2980	+	NM_001171631	protein_coding	DaIP2|MGC20702	P18988	nitric oxide synthase trafficking
14661	NOTCH2NL	0.689004	2.13522	1.59781	3.38712	2.03128	chr1	145209113	145286270	5318	+	NM_203458	protein_coding	N2N	P222	notch 2 N-terminal like
14674	NOXO1	0.777523	0.627542	0.264499	0.543891	0.201837	chr16	2028918	2031550	1706	-	NM_144603	protein_coding	MGC20258|P41NOX|P41NOXA|P41NOXB|P41NOXC|SH3PXD5|SNX28	P12072	NADPH oxidase organizer 1
14681	NPAT	0.759131	3.02752	2.62994	7.14126	5.20051	chr11	108028119	108093365	5936	-	NM_002519	protein_coding	E14|p220	P2835	nuclear protein, co-activator of histone transcription
14689	NPEPL1	0.679915	1.18884	0.63227	1.27746	0.551445	chr20	57264187	57290900	2323	+	NM_001204872	protein_coding	FLJ11583|FLJ42065|bA261P9.2	P20868	aminopeptidase-like 1
14690	NPEPPS	0.776087	5.27415	4.90844	37.628	29.088	chr17	45608444	45700642	4339	+	NM_006310	protein_coding	AAP-S|MP100|PSA	P8161	aminopeptidase puromycin sensitive
14691	NPFF	0.633075	1.32545	0.665894	1.50353	0.588128	chr12	53900474	53901422	592	-	NM_003717	protein_coding	FMRFAL	P14933	neuropeptide FF-amide peptide precursor
14710	NPIPB4	0.785137	2.16429	1.81531	3.47619	2.52457	chr16	21845884	21869077	4049	-	NM_001310148	protein_coding	.	P3852	nuclear pore complex interacting protein family member B4
14736	NPTX2	0.581927	3.35311	2.57202	9.20259	4.95712	chr7	98246597	98259181	2713	+	NM_002523	protein_coding	NARP|NP-II|NP2	P1295	neuronal pentraxin 2
14747	NQO2	0.652955	2.5023	1.88736	4.6578	2.70547	chr6	3000050	3020110	1787	+	NM_000904	protein_coding	DHQV|DIA6|NMOR2|QR2	P12955	NAD(P)H quinone dehydrogenase 2
14777	NRARP	0.796412	3.14465	2.81624	7.82953	6.05526	chr9	140194083	140196703	2621	-	NM_001004354	protein_coding	MGC61598	P7059	NOTCH-regulated ankyrin repeat protein
14786	NREP	0.593011	7.08806	6.33419	134.808	79.8353	chr5	111065000	111312628	3250	-	NM_001142479	protein_coding	.	P6604	neuronal regeneration related protein
14803	NRM	0.750955	4.55931	4.14611	22.5361	16.7379	chr6	30655824	30659197	1953	-	NM_007243_4	protein_coding	NRM29	P20327	nurim (nuclear envelope membrane protein)
14808	NRP2	0.665404	4.98481	4.39711	30.6096	20.1095	chr2	206547224	206662857	7558	+	NM_201266	protein_coding	MGC126574|NP2|NPN2|PRO2714|VEGF165R2	P13999	neuropilin 2
14819	NSDHL	0.774178	4.00217	3.63291	14.9969	11.4279	chrX	151999511	152037907	1630	+	NM_001129765	protein_coding	H105E3|SDR31E1|XAP104	P35538	NAD(P) dependent steroid dehydrogenase-like
14828	NSMCE4A	0.748055	4.36582	3.94704	19.5824	14.4516	chr10	123716603	123734743	1402	-	NM_001167865	protein_coding	C10orf86|FLJ20003|NSE4A	P32139	NSE4 homolog A, SMC5-SMC6 complex component
14831	NSUN2	0.781984	4.78412	4.42933	26.5043	20.5855	chr5	6599352	6633473	3372	-	NM_017755	protein_coding	FLJ20303|MISU|SAKI|TRM4	P17920	NOP2/Sun RNA methyltransferase family member 2
14848	NT5DC3	0.622412	3.91648	3.23242	14.0753	8.41584	chr12	104166081	104234975	7214	-	NM_001031701	protein_coding	FLJ11266|GNN|TU12B1-TY|TU12B1TY	P4496	5'-nucleotidase domain containing 3
14851	NTAN1	0.682457	3.90388	3.35269	13.9439	9.23417	chr16	15131710	15149936	1219	-	NM_001270767	protein_coding	DKFZp666E058	P35854	N-terminal asparagine amidase
14881	NUCKS1	0.684375	7.56233	7.01518	187.663	128.597	chr1	205681947	205719372	6464	-	NM_022731	protein_coding	FLJ21480|FLJ32016|FLJ38536|NUCKS	P10482	nuclear casein kinase and cyclin-dependent kinase substrate 1
14886	NUDT1	0.587883	5.93322	5.16682	59.9963	34.9911	chr7	2281857	2290780	816	+	NM_002452	protein_coding	MTH1	P25584	nudix (nucleoside diphosphate linked moiety X)-type motif 1
14888	NUDT11	0.693418	3.60103	3.07282	11.1146	7.42927	chrX	51232863	51239459	2396	-	NM_018159	protein_coding	APS1|ASP1|DIPP3b|DIPP3beta|FLJ10628|hDIPP3beta	P6568	nudix hydrolase 11
14900	NUDT21	0.751752	5.77483	5.36315	53.6529	40.2364	chr16	56463048	56485261	4407	-	NM_007006	protein_coding	CFIM25|CPSF5|DKFZp686H1588	P1014	nudix hydrolase 21
14912	NUF2	0.320774	5.49069	3.85032	43.8875	13.4532	chr1	163291723	163325553	1843	+	NM_031423	protein_coding	CDCA1|CT106|NUF2R	P4376	NUF2, NDC80 kinetochore complex component
14913	NUFIP1	0.682853	3.2081	2.65774	8.22678	5.32146	chr13	45513384	45563613	3487	-	NM_012345	protein_coding	NUFIP|bA540M5.1	P33314	nuclear fragile X mental retardation protein interacting protein 1
14916	NUMA1	0.76866	5.69602	5.31644	50.7476	38.9223	chr11	71713910	71791739	7601	-	NR_104476	protein_coding	NUMA	.	nuclear mitotic apparatus protein 1
14919	NUP107	0.535749	5.26823	4.36786	37.4717	19.6868	chr12	69080731	69136473	3124	+	NM_020401	protein_coding	NUP84	P21525	nucleoporin 107kDa
14920	NUP133	0.781878	5.2664	4.91141	37.4209	29.15	chr1	229577044	229644088	4170	-	NM_018230	protein_coding	FLJ10814|MGC21133|hNUP133	P9897	nucleoporin 133kDa
14921	NUP153	0.759513	5.14194	4.74509	34.2459	25.8671	chr6	17615266	17707065	6030	-	NM_001278210	protein_coding	HNUP153|N153	P22391	nucleoporin 153kDa
14922	NUP155	0.668551	4.4666	3.88571	21.0718	13.8089	chr5	37291735	37371228	5053	-	NM_153485	protein_coding	KIAA0791|N155	P13296	nucleoporin 155kDa
14924	NUP188	0.520617	4.82758	3.88587	27.3471	13.8117	chr9	131709972	131769375	5695	+	NM_015354	protein_coding	FLJ21639|KIAA0169	P20841	nucleoporin 188kDa
14925	NUP205	0.634589	5.24172	4.58562	36.7705	23.0563	chr7	135242662	135333499	6265	+	NM_015135	protein_coding	C7orf14	P1274	nucleoporin 205kDa
14926	NUP210	0.735587	4.82007	4.37704	27.1984	19.8173	chr3	13357730	13461819	7208	-	NM_024923	protein_coding	FLJ22389|GP210|KIAA0906|POM210	P12604	nucleoporin 210kDa
14929	NUP214	0.7781	3.80152	3.43955	12.9201	9.86885	chr9	134000948	134110057	7600	+	NM_005085	protein_coding	CAIN|CAN|D9S46E|MGC104525|N214	P27405	nucleoporin 214kDa
14930	NUP35	0.673551	4.1747	3.60456	17.0293	11.1866	chr2	183982218	184026412	2006	+	NM_001287584	protein_coding	MP44|NP44|NUP53	P9265	nucleoporin 35kDa
14935	NUP54	0.798417	4.60445	4.27966	23.2838	18.4582	chr4	77035812	77069668	2557	-	NM_001278603	protein_coding	MGC13407	P27082	nucleoporin 54kDa
14936	NUP62	0.529251	5.67807	4.7601	50.11	26.1499	chr19	50410084	50432799	3557	-	NM_012346	protein_coding	DKFZp547L134|FLJ20822|FLJ43869|IBSN|MGC841|SNDI|p62	P33764	nucleoporin 62kDa
14938	NUP85	0.49805	4.89891	3.89328	28.784	13.8881	chr17	73201545	73231854	2363	+	NM_001303276	protein_coding	FLJ12549|Nup75	P17046	nucleoporin 85
14939	NUP88	0.793927	4.88956	4.55664	28.5894	22.5768	chr17	5289346	5323059	2495	-	NM_002532	protein_coding	MGC8530	P34719	nucleoporin 88
14940	NUP93	0.648089	5.01217	4.38644	31.2149	19.954	chr16	56764017	56878861	3716	+	NM_014669	protein_coding	KIAA0095|MGC21106	P18053	nucleoporin 93kDa
14947	NUSAP1	0.395692	6.02091	4.68336	63.8205	24.745	chr15	41624892	41673248	2875	+	NM_001243143	protein_coding	ANKT|BM037|FLJ13421|LNP|NUSAP|PRO0310p1|Q0310|SAPL	P7834	nucleolar and spindle associated protein 1
14953	NUTM2B-AS1	0.732972	4.29516	3.84699	18.5988	13.4164	chr10	81451256	81586350	5260	-	NR_120613	lncRNA	.	.	NUTM2B antisense RNA 1
14966	NXN	0.671523	5.33058	4.75609	39.1696	26.0734	chr17	702553	882998	3121	-	NM_022463	protein_coding	FLJ12614|NRX|TRG-4	P3204	nucleoredoxin
14978	NXT2	0.739914	1.58081	1.14624	1.98782	1.21608	chrX	108779010	108787927	3051	+	NM_018698	protein_coding	P15-2	P24623	nuclear transport factor 2 like export factor 2
14990	OAT	0.707601	5.03612	4.53713	31.7537	22.2607	chr10	126085872	126107545	2092	-	NM_001171814	protein_coding	DKFZp781A11155|GACR|HOGA|OATASE|OKT	P16456	ornithine aminotransferase
15004	OCLM	0.685593	1.93059	1.38601	2.80719	1.61717	chr1	186369704	186370587	884	+	NM_022375	protein_coding	TISR	P7921	oculomedin
15005	OCLN	0.752786	2.12419	1.7145	3.35358	2.28665	chr5	68788119	68853931	6576	+	NM_002538	protein_coding	.	P25784	occludin
15033	OIP5	0.499677	3.60617	2.60523	11.1587	5.09632	chr15	41601466	41624819	1236	-	NM_007280	protein_coding	5730547N13Rik|CT86|LINT-25|MIS18beta|hMIS18beta	P8549	Opa interacting protein 5
15038	OLFM1	0.763706	6.6163	6.22739	96.9287	74.0657	chr9	137967089	138013030	4401	+	NM_014279	protein_coding	AMY|NOE1|NOELIN1|OlfA	P24169	olfactomedin 1
15052	OMD	0.721023	0.885331	0.413449	0.845661	0.332807	chr9	95176527	95186836	2542	-	NM_005014	protein_coding	OSAD|SLRR2C	P31105	osteomodulin
15056	ONECUT2	0.643779	4.63033	3.99496	23.7242	14.9742	chr18	55102917	55158530	16122	+	NM_004852	protein_coding	MGC120377|MGC120378|OC-2|OC2	P16846	one cut homeobox 2
15072	OPN3	0.586677	2.74549	1.97612	5.69642	2.94093	chr1	241756452	241803701	2632	-	NM_014322	protein_coding	ECPN	P26019	opsin 3
15482	ORC1	0.689172	4.08947	3.55241	15.9951	10.7538	chr1	52838501	52870143	3347	-	NM_001190818	protein_coding	.	P20877	origin recognition complex subunit 1
15484	ORC3	0.764416	4.98611	4.59854	30.6375	23.2719	chr6	88299785	88377172	2649	+	NM_181837	protein_coding	.	P25481	origin recognition complex subunit 3
15487	ORC6	0.486769	4.53386	3.49517	22.1263	10.2979	chr16	46723558	46732306	1628	+	NM_014321	protein_coding	.	P32427	origin recognition complex, subunit 6
15505	OSBPL8	0.676202	5.30661	4.74213	38.5076	25.8127	chr12	76745578	76953589	7232	-	NM_001003712	protein_coding	DKFZp686A11164|MGC126578|MGC133203|MST120|MSTP120|ORP8|OSBP10	P20563	oxysterol binding protein like 8
15523	OSTCP1	0.6222	1.28197	0.597419	1.42927	0.514439	chr6	159262158	159278664	1186	-	NR_028496	misc_RNA	.	.	oligosaccharyltransferase complex subunit pseudogene 1
15550	OTULIN	0.750963	3.43054	3.01735	9.76435	7.11103	chr5	14664783	14699842	7896	+	NM_138348	protein_coding	.	P20541	OTU deubiquitinase with linear linkage specificity
15563	OVOL3	0.740517	0.672045	0.238649	0.592229	0.18048	chr19	36602105	36604613	623	+	NM_001302757	protein_coding	.	P7369	ovo like zinc finger 3
15565	OXCT1	0.780829	3.75413	3.39721	12.4703	9.55443	chr5	41730167	41870791	3558	-	NM_000436	protein_coding	OXCT|SCOT	P19685	3-oxoacid CoA-transferase 1
15576	OXTR	0.730096	0.891295	0.437454	0.853292	0.355194	chr3	8792095	8811300	4360	-	NM_000916	protein_coding	OT-R	P30436	oxytocin receptor
15578	P2RX2	0.791166	0.481593	0.143646	0.395502	0.10508	chr12	133195366	133198972	1660	+	NM_012226	protein_coding	MGC129601|P2X2	P8937	purinergic receptor P2X 2
15585	P2RX7	0.512602	2.90659	1.9425	6.48754	2.85038	chr12	121570622	121624354	4346	+	NR_033953	protein_coding	MGC20089|P2X7	.	purinergic receptor P2X, ligand-gated ion channel, 7
15588	P2RY11	0.707491	3.04978	2.55057	7.268	4.86868	chr19	10222197	10226064	1976	+	NM_002566	protein_coding	P2Y11	P16811	purinergic receptor P2Y11
15596	P3H1	0.761741	2.7749	2.38227	5.83382	4.22216	chr1	43212006	43232755	2846	-	NM_022356	protein_coding	.	P1528	prolyl 3-hydroxylase 1
15607	PA2G4	0.782331	7.52496	7.17081	182.839	143.358	chr12	56498103	56507694	2626	+	NM_006191	protein_coding	EBP1|HG4-1|p38-2G4	P15652	proliferation-associated 2G4
15617	PABPC4	0.767325	5.57729	5.1952	46.6598	35.7046	chr1	40026485	40042521	3276	-	NM_003819	protein_coding	APP-1|APP1|FLJ43938|PABP4|iPABP	P26878	poly(A) binding protein cytoplasmic 4
15645	PAGE2	0.775862	0.366127	0	0.288307	0	chrX	55115485	55119269	501	+	NM_207339	protein_coding	CT16.4|GAGEC2|GAGEE2|MGC62094|PAGE-2	P17785	PAGE family member 2
15652	PAICS	0.635783	6.93954	6.28615	121.523	77.1875	chr4	57301915	57327534	3586	+	NM_006452	protein_coding	ADE2|ADE2H1|AIRC|DKFZp781N1372|MGC1343|MGC5024|PAIS	P210	phosphoribosylaminoimidazole carboxylase
15668	PALM2-AKAP2	0.725599	2.5878	2.12504	5.00292	3.36918	chr9	112542577	112778319	323	+	NM_007203	protein_coding	AKAP2|DKFZp686H1948	P27407	PALM2-AKAP2 readthrough
15671	PAM	0.689808	4.25625	3.72051	18.0775	12.2065	chr5	102201527	102366808	5592	+	NM_138821	protein_coding	PAL|PHM	P29134	peptidylglycine alpha-amidating monooxygenase
15689	PAPD7	0.699707	4.42468	3.9095	20.4396	14.055	chr5	6714718	6757161	6596	+	NM_006999	protein_coding	LAK-1|LAK1|POLK|POLS|TRF4|TRF4-1|TRF41|TUTASE5	P16912	PAP associated domain containing 7
15698	PAPSS1	0.717451	4.91159	4.43254	29.0452	20.634	chr4	108534822	108641419	2542	-	NM_005443	protein_coding	ATPSK1|PAPSS|SK1	P2595	3'-phosphoadenosine 5'-phosphosulfate synthase 1
15706	PAQR9	0.716156	2.20836	1.72671	3.61511	2.31467	chr3	142680074	142682178	2105	-	NM_198504	protein_coding	FLJ41938	P9617	progestin and adipoQ receptor family member 9
15722	PARP1	0.648735	7.26899	6.64469	152.953	99.2462	chr1	226548392	226595801	3985	-	NM_001618	protein_coding	ADPRT|ADPRT 1|ADPRT1|PARP|PARP-1|PPOL|pADPRT-1	P20733	poly (ADP-ribose) polymerase 1
15729	PARP2	0.738568	4.28289	3.8457	18.4328	13.4034	chr14	20811773	20826063	1848	+	NM_005484	protein_coding	ADPRT2|ADPRTL2|ADPRTL3|PARP-2|pADPRT-2	P11940	poly(ADP-ribose) polymerase 2
15731	PARP4	0.616418	4.12248	3.42446	16.3888	9.75663	chr13	24995069	25086948	5469	-	NM_006437	protein_coding	ADPRTL1|PARP-4|PARPL|PH5P|VAULT3|VPARP|VWA5C|p193	P21091	poly(ADP-ribose) polymerase family member 4
15735	PARPBP	0.439402	3.72725	2.54086	12.2233	4.83061	chr12	102513956	102591298	3081	+	NM_017915	protein_coding	.	P19822	PARP1 binding protein
15743	PASK	0.386993	3.76107	2.39145	12.5372	4.25723	chr2	242045514	242089394	6410	-	NM_015148	protein_coding	DKFZp434O051|DKFZp686P2031|KIAA0135|PASKIN|STK37	P29294	PAS domain containing serine/threonine kinase
15757	PAX5	0.723502	2.21308	1.74615	3.63021	2.35965	chr9	36833272	37034476	8966	-	NM_001280550	protein_coding	BSAP	P17231	paired box 5
15765	PAXIP1	0.691733	3.34073	2.80902	9.11506	6.02044	chr7	154735400	154794682	3712	-	NM_007349	protein_coding	CAGF29|FLJ41049|PACIP1|PAXIP1L|PTIP|TNRC2	P32269	PAX interacting protein 1
15769	PBK	0.427151	5.00423	3.77704	31.0398	12.7363	chr8	27667138	27695612	2503	-	NM_001278945	protein_coding	CT84|FLJ14385|Nori-3|SPK|TOPK	P24725	PDZ binding kinase
15770	PBLD	0.773505	1.43785	1.06733	1.70608	1.098	chr10	70042417	70092684	2917	-	NM_022129	protein_coding	FLJ14767|FLJ35507|MAWBP|MAWDBP	P5790	phenazine biosynthesis like protein domain containing
15773	PBX1	0.68883	4.51081	3.97302	21.7584	14.7328	chr1	164528597	164821060	9387	+	NM_001204963	protein_coding	DKFZp686B09108|MGC126627	P2394	pre-B-cell leukemia homeobox 1
15775	PBX3	0.654283	4.19389	3.58188	17.2708	10.9966	chr9	128509617	128729655	3104	+	NM_006195	protein_coding	.	P31302	pre-B-cell leukemia homeobox 3
15776	PBX4	0.635223	1.23926	0.584598	1.35845	0.501008	chr19	19672516	19729725	1877	-	NR_038198	protein_coding	.	.	pre-B-cell leukemia homeobox 4
15777	PBXIP1	0.495979	2.50232	1.49067	4.65828	1.81472	chr1	154916559	154928567	3196	-	NM_020524	protein_coding	HPIP	P11315	pre-B-cell leukemia homeobox interacting protein 1
15779	PCA3	0.790313	0.507091	0.167587	0.420355	0.12361	chr9	79379352	79402485	3970	+	NR_015342	lncRNA	DD3|NCRNA00019	.	prostate cancer associated 3 (non-protein coding)
15811	PCDH8	0.783366	3.57021	3.21797	10.8583	8.32121	chr13	53418109	53422775	6547	-	NM_032949	protein_coding	ARCADLIN|PAPC	P24086	protocadherin 8
15852	PCDHGA11	0.76498	0.726319	0.339813	0.653189	0.266359	chr5	140800537	140802672	2136	+	NM_032092	protein_coding	PCDH-GAMMA-A11	P24744	protocadherin gamma subfamily A, 11
15853	PCDHGA12	0.640564	0.909353	0.266768	0.876689	0.203829	chr5	140810158	140812750	2593	+	NM_003735	protein_coding	CDH21|FIB3|KIAA0588|PCDH-GAMMA-A12	P11923	protocadherin gamma subfamily A, 12
15858	PCDHGA6	0.79868	0.910589	0.586278	0.878165	0.502598	chr5	140753651	140756074	2424	+	NM_018919	protein_coding	PCDH-GAMMA-A6	P34797	protocadherin gamma subfamily A, 6
15861	PCDHGA9	0.76788	1.6608	1.27976	2.15804	1.43109	chr5	140782520	140784943	2424	+	NM_018921	protein_coding	PCDH-GAMMA-A9	P29100	protocadherin gamma subfamily A, 9
15876	PCF11	0.745021	3.63656	3.21191	11.4164	8.28228	chr11	82868137	82896835	5912	+	NM_015885	protein_coding	KIAA0824	P6716	PCF11 cleavage and polyadenylation factor subunit
15882	PCGF6	0.758889	4.0168	3.61876	15.16	11.3067	chr10	105062553	105110891	2230	-	NM_001011663	protein_coding	MBLR|MGC15678|MGC17541|RNF134	P34614	polycomb group ring finger 6
15890	PCMTD1	0.78108	3.2177	2.86124	8.28807	6.27892	chr8	52730135	52811746	4394	-	NM_001286782	protein_coding	FLJ10883	P23751	protein-L-isoaspartate (D-aspartate) O-methyltransferase domain containing 1
15892	PCNA	0.48711	6.49855	5.46087	89.2568	43.1287	chr20	5095599	5107268	1355	-	NM_182649	protein_coding	MGC8367	P17186	proliferating cell nuclear antigen
15893	PCNA-AS1	0.531658	7.4209	6.50947	170.049	90.2787	chr20	5100232	5100615	384	+	NR_028370	lncRNA	.	.	PCNA antisense RNA 1
15896	PCNT	0.658104	3.74331	3.13969	12.3702	7.82941	chr21	47744036	47865682	10560	+	NM_006031	protein_coding	KEN|MOPD2|PCN|PCNT2|PCNTB|PCTN2|SCKL4	P22749	pericentrin
15897	PCNX	0.711589	3.68838	3.1975	11.8706	8.19015	chr14	71374122	71582099	13122	+	NM_001308160	.	FLJ23409|FLJ45663|KIAA0805|KIAA0995|PCNXL1	P2969	.
15937	PDCL	0.765176	4.35769	3.97155	19.4666	14.7163	chr9	125580376	125590935	3085	-	NM_005388	protein_coding	DKFZp564M1863|PhLP	P13445	phosducin like
15942	PDE10A	0.773403	2.99281	2.6221	6.94772	5.16685	chr6	165740776	166075588	8323	-	NM_001130690	protein_coding	FLJ11894|FLJ25677|HSPDE10A	P9109	phosphodiesterase 10A
15949	PDE3A	0.599655	3.31411	2.57631	8.93048	4.9748	chr12	20522179	20837041	7610	+	NM_000921	protein_coding	CGI-PDE	P32929	phosphodiesterase 3A
15950	PDE3B	0.683804	2.99374	2.44539	6.95311	4.45604	chr11	14665269	14893604	6090	+	NM_000922	protein_coding	HcGIP1|cGIPDE1	P26924	phosphodiesterase 3B
15952	PDE4B	0.679004	3.56391	3.0054	10.807	7.0444	chr1	66258193	66840262	5943	+	NM_001297440	protein_coding	DKFZp686F2182|DPDE4|MGC126529|PDE4B5|PDEIVB	P20959	phosphodiesterase 4B
15963	PDE7A	0.795245	3.22412	2.89359	8.32942	6.44395	chr8	66626569	66753969	6844	-	NM_002603	protein_coding	HCP1|PDE7	P30990	phosphodiesterase 7A
15988	PDK1	0.408939	4.5057	3.21566	21.68	8.30856	chr2	173420101	173490351	4236	+	NR_103731	protein_coding	.	.	pyruvate dehydrogenase kinase 1
15989	PDK2	0.791908	3.92074	3.58414	14.119	11.0147	chr17	48172101	48188733	3090	+	NM_001199898	protein_coding	PDHK2	P14104	pyruvate dehydrogenase kinase 2
15990	PDK3	0.710954	2.56775	2.07558	4.92015	3.22191	chrX	24483344	24568583	12779	+	NM_001142386	protein_coding	.	P36168	pyruvate dehydrogenase kinase 3
16002	PDPR	0.738882	3.05423	2.61765	7.29342	5.14795	chr16	70147529	70195184	7999	+	NM_017990	protein_coding	DKFZp686A088|DKFZp686D16130|FLJ10079|PDP3	P13100	pyruvate dehydrogenase phosphatase regulatory subunit
16005	PDS5B	0.711759	3.44429	2.95375	9.86756	6.7613	chr13	33160564	33352158	7498	+	NM_015032	protein_coding	APRIN|AS3|CG008|FLJ23236|KIAA0979	P26020	PDS5 cohesin associated factor B
16025	PDZRN3	0.752921	3.3837	2.97427	9.42057	6.87236	chr3	73431581	73674072	5361	-	NM_001303139	protein_coding	LNX3|SEMACAP3	P489	PDZ domain containing ring finger 3
16029	PEAK1	0.635312	3.18638	2.53191	8.08911	4.79353	chr15	77400498	77712446	11817	-	NM_024776	protein_coding	.	P23605	pseudopodium enriched atypical kinase 1
16031	PEBP1	0.682724	8.18689	7.63626	289.868	198.323	chr12	118573870	118583390	1491	+	NM_002567	protein_coding	HCNP|PBP|PEBP|RKIP	P9094	phosphatidylethanolamine binding protein 1
16036	PEG10	0.562956	4.61364	3.78473	23.4404	12.8085	chr7	94285637	94299006	6617	+	NM_001184962	protein_coding	EDR|HB-1|KIAA1051|MEF3L|Mar2|Mart2|RGAG3	P34979	paternally expressed 10
16046	PEPD	0.589668	4.65369	3.89166	24.1281	13.8707	chr19	33877855	34012799	2010	-	NM_001166057	protein_coding	MGC10905|PROLIDASE	P7013	peptidase D
16054	PET100	0.587293	7.81779	7.04994	224.211	131.758	chr19	7694671	7696510	429	+	NR_033242	protein_coding	.	.	PET100 homolog
16075	PFAS	0.57782	5.29839	4.50709	38.2841	21.7823	chr17	8152596	8173809	5385	+	NM_012393	protein_coding	FGAMS|FGARAT|KIAA0361|PURL	P18151	phosphoribosylformylglycinamidine synthase
16083	PFKFB3	0.610818	4.61199	3.90081	23.4122	13.9651	chr10	6186843	6277507	4864	+	NM_001145443	protein_coding	FLJ37326|IPFK2|PFK2	P34929	6-phosphofructo-2-kinase/fructose-2,6-biphosphatase 3
16084	PFKFB4	0.650966	1.85043	1.23109	2.60159	1.35058	chr3	48555117	48594227	3490	-	NM_004567	protein_coding	.	P9973	6-phosphofructo-2-kinase/fructose-2,6-biphosphatase 4
16085	PFKL	0.630311	4.77643	4.11056	26.359	16.307	chr21	45719917	45747264	3412	+	NM_001002021	protein_coding	DKFZp686G1648|DKFZp686L2097|FLJ30173|FLJ40909|PFK-B	P6677	phosphofructokinase, liver type
16087	PFKP	0.618233	6.96907	6.2753	124.057	76.6017	chr10	3109712	3178997	2969	+	NM_002627	protein_coding	FLJ40226|PFK-C|PFKF	P19058	phosphofructokinase, platelet
16089	PFN1P2	0.764149	4.68168	4.29361	24.6193	18.6474	chr1	144610815	144612719	1905	-	NR_003242	misc_RNA	.	.	profilin 1 pseudogene 2
16090	PFN2	0.72706	6.68424	6.22439	101.651	73.9101	chr3	149682691	149688741	1784	-	NM_002628	protein_coding	D3S1319E|PFL	P6795	profilin 2
16096	PGAM1	0.492173	7.37969	6.35693	165.232	81.1204	chr10	99186027	99193198	1720	+	NM_002629	protein_coding	PGAM-B|PGAMA	P14706	phosphoglycerate mutase 1
16108	PGBD5	0.646936	3.52601	2.89771	10.5011	6.46583	chr1	230457392	230561674	3354	-	NM_001258311	protein_coding	DKFZp761A0620|FLJ11413	P28661	piggyBac transposable element derived 5
16114	PGK1	0.474424	7.18051	6.10476	143.797	67.9517	chrX	77359666	77382324	2423	+	NM_000291	protein_coding	MGC117307|MGC142128|MGC8947|MIG10|PGKA	P29670	phosphoglycerate kinase 1
16122	PGM2	0.718194	3.51128	3.03373	10.384	7.20377	chr4	37828282	37864559	3238	+	NM_018290	protein_coding	FLJ10983	P2994	phosphoglucomutase 2
16125	PGM5	0.70963	1.882	1.38714	2.68114	1.61918	chr9	70971815	71145977	3338	+	NM_021965	protein_coding	PGMRP	P32178	phosphoglucomutase 5
16127	PGM5P2	0.710872	1.05899	0.566649	1.08154	0.482346	chr9	69080244	69147854	1972	-	NR_002836	misc_RNA	.	.	phosphoglucomutase 5 pseudogene 2
16134	PGRMC1	0.683041	6.13648	5.58653	69.2233	47.1425	chrX	118370208	118378429	1919	+	NM_006667	protein_coding	HPR6.6|MPR	P20500	progesterone receptor membrane component 1
16146	PHC3	0.703085	3.17713	2.6689	8.03083	5.37048	chr3	169805368	169899537	12735	-	NM_024947	protein_coding	DKFZp313K1221|EDR3|FLJ12729|FLJ12967|HPH3|MGC88144	P848	polyhomeotic homolog 3
16155	PHF19	0.752718	4.18314	3.77332	17.1346	12.6985	chr9	123617929	123657174	4861	-	NM_001286842	protein_coding	MGC131698|MGC149712|MGC149713|MGC23929|MTF2L1|PCL3	P27411	PHD finger protein 19
16165	PHF6	0.623181	4.48668	3.80441	21.3815	12.9977	chrX	133507342	133562822	4602	+	NM_032335	protein_coding	BORJ|MGC14797	P33106	PHD finger protein 6
16170	PHIP	0.609876	5.09362	4.38021	33.086	19.864	chr6	79644136	79788011	11966	-	NM_017934	protein_coding	DCAF14|FLJ20705|FLJ45918|MGC90216|WDR11|ndrp	P5500	pleckstrin homology domain interacting protein
16181	PHLDB2	0.529304	1.3802	0.462368	1.60043	0.379053	chr3	111451327	111695364	6624	+	NM_001134437	protein_coding	DKFZp313O2433|DKFZp434G227|DKFZp686J05113|FLJ21791|LL5b|LL5beta	P15432	pleckstrin homology like domain family B member 2
16188	PHOX2A	0.660127	7.73608	7.1369	211.81	140.005	chr11	71950121	71955220	1699	-	NM_005169	protein_coding	ARIX|CFEOM2|FEOM2|MGC52227|NCAM2|PMX2A	P17182	paired like homeobox 2a
16189	PHOX2B	0.75173	7.44092	7.02921	172.436	129.862	chr4	41746099	41750987	3030	-	NM_003924	protein_coding	NBLST2|NBPhox|PMX2B	P9823	paired like homeobox 2b
16192	PHTF1	0.651936	2.65316	2.03596	5.28124	3.10767	chr1	114239824	114301777	3244	-	NM_006608	protein_coding	PHTF	P30623	putative homeodomain transcription factor 1
16193	PHTF2	0.660895	3.8565	3.259	13.4613	8.59067	chr7	77428109	77586821	5268	+	NM_001127358	protein_coding	DKFZp564F013|FLJ33324|MGC86999	P25800	putative homeodomain transcription factor 2
16197	PHYHIPL	0.695317	3.79635	3.2721	12.8707	8.67799	chr10	60936348	61007534	3732	+	NM_032439	protein_coding	KIAA1796	P13532	phytanoyl-CoA 2-hydroxylase interacting protein like
16209	PIAS1	0.759168	4.98023	4.58272	30.5088	23.0072	chr15	68346572	68480404	2280	+	NM_016166	protein_coding	DDXBP1|GBP|GU/RH-II|MGC141878|MGC141879|ZMIZ3	P8211	protein inhibitor of activated STAT 1
16220	PIF1	0.416649	3.01689	1.7538	7.08267	2.37854	chr15	65107829	65117867	2380	-	NM_001286497	protein_coding	C15orf20|PIF	P13321	PIF1 5'-to-3' DNA helicase
16224	PIGBOS1	0.769721	3.03106	2.65347	7.16122	5.30244	chr15	55609382	55611392	1567	-	NM_001308421	protein_coding	.	P16416	PIGB opposite strand 1
16232	PIGN	0.715874	2.42832	1.9461	4.37494	2.85936	chr18	59711458	59854289	4875	-	NM_012327	protein_coding	MCD4|MDC4|MGC26427|PIG-N	P31103	phosphatidylinositol glycan anchor biosynthesis class N
16241	PIGW	0.74718	2.61791	2.19744	5.12946	3.59406	chr17	34891403	34895150	2255	+	NM_178517	protein_coding	FLJ37433|Gwt1	P22378	phosphatidylinositol glycan anchor biosynthesis class W
16244	PIH1D1	0.591501	6.01762	5.26007	63.6708	37.3942	chr19	49949550	49955115	1246	-	NM_017916	protein_coding	FLJ20643|NOP17	P32168	PIH1 domain containing 1
16251	PIK3C3	0.714573	3.96706	3.48221	14.6126	10.1954	chr18	39535163	39661446	3103	+	NM_001308020	protein_coding	MGC61518|VPS34|hVps34	P16125	phosphatidylinositol 3-kinase catalytic subunit type 3
16252	PIK3CA	0.799652	3.41971	3.09715	9.68371	7.57222	chr3	178866311	178952497	3709	+	NM_006218	protein_coding	MGC142161|MGC142163|PI3K|p110-alpha	P14370	phosphatidylinositol-4,5-bisphosphate 3-kinase catalytic subunit alpha
16258	PIK3IP1	0.585033	2.35939	1.58598	4.12455	2.00678	chr22	31677579	31688520	2473	-	NM_001135911	protein_coding	HGFL|MGC17330|hHGFL(S)	P14461	phosphoinositide-3-kinase interacting protein 1
16262	PIK3R3	0.593043	4.02866	3.27487	15.2942	8.69717	chr1	46505812	46642167	5541	-	NM_003629	protein_coding	DKFZp686P05226|FLJ41892|p55|p55-GAMMA	P18715	phosphoinositide-3-kinase regulatory subunit 3
16263	PIK3R4	0.728039	3.13075	2.67283	7.74507	5.38777	chr3	130397778	130465696	5039	-	NM_014602	protein_coding	MGC102700|VPS15|p150	P195	phosphoinositide-3-kinase regulatory subunit 4
16267	PILRA	0.621499	1.18967	0.50349	1.27882	0.418863	chr7	99971068	99997722	1316	+	NM_013439	protein_coding	FDF03	P2423	paired immunoglobin like type 2 receptor alpha
16275	PIN4P1	0.70135	1.29897	0.787178	1.45796	0.72748	chr15	44168024	44170369	2346	-	NR_003571	misc_RNA	.	.	protein (peptidylprolyl cis/trans isomerase) NIMA-interacting, 4 pseudogene 1
16278	PINLYP	0.718094	0.746875	0.269119	0.676921	0.205736	chr19	44080952	44086256	959	+	NM_001193621	protein_coding	.	P34984	phospholipase A2 inhibitor and LY6/PLAUR domain containing
16296	PITHD1	0.773744	3.48087	3.1108	10.1464	7.65382	chr1	24104876	24114722	1622	+	NM_020362	protein_coding	.	P21129	PITH domain containing 1
16302	PITPNM2	0.713128	2.46942	1.98165	4.53019	2.95568	chr12	123468027	123594975	6880	-	NM_020845	protein_coding	KIAA1457|NIR3|RDGB2|RDGBA2	P21125	phosphatidylinositol transfer protein membrane associated 2
16328	PKI55	0.662307	4.0217	3.42727	15.2154	9.77729	chr2	217081612	217084915	3304	+	NR_037701	.	.	.	DKFZp434H1419
16334	PKM	0.361856	9.546	8.07948	745.15	270.01	chr15	72491370	72523727	3941	-	NM_002654	protein_coding	.	P11242	pyruvate kinase, muscle
16335	PKMYT1	0.729595	4.6327	4.17787	23.7644	17.1329	chr16	3022792	3030540	2093	-	NM_182687	protein_coding	DKFZp547K1610|FLJ20093|MYT1	P469	protein kinase, membrane associated tyrosine/threonine 1
16339	PKN3	0.766054	3.05939	2.67491	7.32305	5.39685	chr9	131464802	131483199	3377	+	NM_013355	protein_coding	RP11-545E17.1	P35017	protein kinase N3
16368	PLA2G6	0.613605	2.024	1.31938	3.06188	1.49912	chr22	38507502	38577836	3190	-	NM_003560	protein_coding	CaI-PLA2|GVI|INAD1|IPLA2-VIA|NBIA2A|NBIA2B|PARK14|PLA2|PNPLA9|iPLA2	P34307	phospholipase A2 group VI
16376	PLAC9	0.7409	0.43265	0	0.349037	0	chr10	81892258	81904784	673	+	NM_001012973	protein_coding	MGC104710	P1939	placenta specific 9
16397	PLCG1	0.699729	5.73381	5.21867	52.1213	36.3071	chr20	39766161	39804357	5390	+	NM_182811	protein_coding	NCKAP3|PLC-II|PLC1|PLC148|PLCgamma1	P26938	phospholipase C gamma 1
16463	PLK1	0.438048	5.53457	4.34373	45.272	19.3446	chr16	23690143	23701688	2227	+	NM_005030	protein_coding	PLK|STPK13	P20823	polo-like kinase 1
16466	PLK4	0.457774	3.66573	2.53844	11.6713	4.82069	chr4	128802016	128820377	3995	+	NM_001190799	protein_coding	SAK|STK18	P3578	polo like kinase 4
16469	PLN	0.782358	0.544617	0.190518	0.457744	0.141652	chr6	118869442	118881587	1714	+	NM_002667	protein_coding	CMD1P|PLB	P15346	phospholamban
16470	PLOD1	0.779061	4.18323	3.82304	17.1356	13.1787	chr1	11994724	12035599	3031	+	NM_000302	protein_coding	FLJ42041|LH|LH1|LLH|PLOD	P4998	procollagen-lysine,2-oxoglutarate 5-dioxygenase 1
16471	PLOD2	0.713808	3.41776	2.93137	9.66961	6.64182	chr3	145787228	145879282	4059	-	NM_182943	protein_coding	LH2|TLH	P14307	procollagen-lysine,2-oxoglutarate 5-dioxygenase 2
16472	PLOD3	0.784739	3.80021	3.45049	12.9074	9.95158	chr7	100849258	100861011	2813	-	NM_001084	protein_coding	LH3	P54	procollagen-lysine,2-oxoglutarate 5-dioxygenase 3
16476	PLS1	0.781047	2.95979	2.60327	6.76788	5.08682	chr3	142315229	142432505	4128	+	NM_001145319	protein_coding	.	P5730	plastin 1
16479	PLSCR1	0.693866	2.27706	1.74979	3.84015	2.36821	chr3	146232967	146262628	2210	-	NM_021105	protein_coding	MMTRA1B	P19502	phospholipid scramblase 1
16493	PLXNB2	0.773222	5.40613	5.03509	41.3283	31.8488	chr22	50713408	50746001	6335	-	NM_012401	protein_coding	KIAA0315|MM1|Nbla00445|PLEXB2|dJ402G11.3	P29313	plexin B2
16495	PLXNC1	0.746833	3.02351	2.60236	7.11868	5.08312	chr12	94542499	94701451	7589	+	NM_005761	protein_coding	CD232|PLXN-C1|VESPR	P6572	plexin C1
16496	PLXND1	0.734461	4.04224	3.59699	15.4475	11.1225	chr3	129274056	129325582	6977	-	NM_015103	protein_coding	KIAA0620|MGC75353|PLEXD1	P8388	plexin D1
16498	PM20D2	0.748742	4.79916	4.3817	26.7926	19.8846	chr6	89855769	89875288	4712	+	NM_001010853	protein_coding	ACY1L2|bA63L7.3	P8387	peptidase M20 domain containing 2
16500	PMCH	0.709257	1.8014	1.30578	2.4812	1.47546	chr12	102590237	102591614	757	-	NM_002674	protein_coding	MCH	P959	pro-melanin concentrating hormone
16507	PMFBP1	0.785465	0.409614	0.0612325	0.327673	0.0435828	chr16	72152996	72206349	3727	-	NM_001160213	protein_coding	DKFZp434G131|FLJ40146	P17636	polyamine modulated factor 1 binding protein 1
16512	PMP22	0.774877	5.03911	4.67115	31.8212	24.5247	chr17	15133094	15168674	2183	-	NM_001281456	protein_coding	CMT1A|CMT1E|DSS|GAS-3|HMSNIA|HNPP|MGC20769|Sp110	P15771	peripheral myelin protein 22
16513	PMPCA	0.771046	4.64932	4.27421	24.051	18.3849	chr9	139305025	139318213	2264	+	NM_015160	protein_coding	Alpha-MPP|FLJ26258|INPP5E|KIAA0123|MGC104197	P28550	peptidase, mitochondrial processing alpha subunit
16519	PMS2P2	0.704885	0.806976	0.302435	0.748194	0.233962	chr7	72476644	72491707	639	+	NR_003614	misc_RNA	.	.	PMS1 homolog 2, mismatch repair system component pseudogene 2
16523	PMS2P7	0.753951	0.921068	0.51361	0.891881	0.428734	chr7	72476603	74984929	826	+	NR_130940	misc_RNA	.	.	PMS1 homolog 2, mismatch repair system component pseudogene 7
16524	PMS2P9	0.741675	3.42689	2.99575	9.73719	6.99048	chr7	76668797	76682355	2332	+	NR_028058	misc_RNA	.	.	PMS1 homolog 2, mismatch repair system component pseudogene 9
16543	PNN	0.791182	6.14415	5.80623	69.5966	55.0608	chr14	39644387	39652422	3606	+	NM_002687	protein_coding	DRS|SDK3|memA|pinin	P24563	pinin, desmosome associated protein
16557	PNRC1	0.718646	5.00186	4.52521	30.9849	22.0692	chr6	89790429	89794879	2133	+	NM_006813	protein_coding	B4-2|PNAS-145|PROL2|PRR2	P13127	proline rich nuclear receptor coactivator 1
16559	POC1A	0.678761	3.28942	2.7304	8.76175	5.64806	chr3	52109249	52188706	2196	-	NM_015426	protein_coding	DKFZp434C245|MGC131902|PIX2|WDR51A	P32651	POC1 centriolar protein A
16562	POC5	0.610643	3.25026	2.53866	8.50063	4.82081	chr5	74970024	75013313	2136	-	NM_152408	protein_coding	C5orf37|FLJ35779|MGC120442|MGC120443|MGC120444	P3708	POC5 centriolar protein
16566	PODXL2	0.761567	6.91537	6.52241	119.486	91.0987	chr3	127348002	127391653	2209	+	NM_015720	protein_coding	PODLX2	P3379	podocalyxin like 2
16573	POLA1	0.577316	4.1303	3.33774	16.4835	9.12922	chrX	24712064	25015102	5439	+	NM_016937	protein_coding	DKFZp686K1672|POLA|p180	P9835	polymerase (DNA) alpha 1, catalytic subunit
16574	POLA2	0.64395	3.62132	2.98634	11.2864	6.93898	chr11	65029323	65066156	3654	+	NM_002689	protein_coding	FLJ21662|FLJ37250	P11063	polymerase (DNA) alpha 2, accessory subunit
16576	POLD1	0.472143	5.09638	4.01367	33.1524	15.1841	chr19	50887580	50921275	4067	+	NR_046402	protein_coding	CDC2|POLD	.	polymerase (DNA) delta 1, catalytic subunit
16578	POLD3	0.641431	3.40208	2.76145	9.55457	5.79288	chr11	74303575	74354105	4257	+	NM_006591	protein_coding	KIAA0039|MGC119642|MGC119643|P66|P68	P14797	polymerase (DNA) delta 3, accessory subunit
16582	POLE	0.504549	4.78954	3.8026	26.6096	12.9811	chr12	133200348	133264110	8005	-	NM_006231	protein_coding	DKFZp434F222|FLJ21434|POLE1	P35377	polymerase (DNA) epsilon, catalytic subunit
16583	POLE2	0.523228	2.96801	2.03353	6.81311	3.1012	chr14	50110270	50155098	2122	-	NM_001197330	protein_coding	DPE2	P1155	polymerase (DNA) epsilon 2, accessory subunit
16584	POLE3	0.780112	5.42356	5.06531	41.8426	32.5442	chr9	116169518	116173029	3980	-	NM_017443	protein_coding	CHARAC17|CHRAC17|YBL1|p17	P31900	polymerase (DNA) epsilon 3, accessory subunit
16586	POLG	0.765495	4.6191	4.23356	23.5318	17.8464	chr15	89859536	89878026	4559	-	NM_001126131	protein_coding	FLJ27114|MDP1|PEO|POLG1|POLGA|SANDO|SCAE	P16754	polymerase (DNA) gamma, catalytic subunit
16594	POLQ	0.508038	2.81755	1.84056	6.03957	2.58763	chr3	121150273	121264853	8780	-	NM_199420	protein_coding	DKFZp781A0112|POLH|PRO0327	P26244	polymerase (DNA) theta
16600	POLR2A	0.794146	5.23391	4.90139	36.5655	28.9412	chr17	7387698	7417935	6738	+	NM_000937	protein_coding	MGC75453|POLR2|POLRA|RPB1|RPBh1|RPO2|RPOL2|RpIILS|hRPB220|hsRPB1	P24998	polymerase (RNA) II subunit A
16601	POLR2B	0.771067	5.50729	5.13222	44.4026	34.1366	chr4	57844806	57897328	4223	+	NM_001303268	protein_coding	POL2RB|RPB2|hRPB140|hsRPB2	P16924	polymerase (RNA) II subunit B
16605	POLR2F	0.692384	4.77016	4.23981	26.24	17.9286	chr22	38349670	38437922	3214	+	NR_125371	protein_coding	HRBP14.4|POLRF|RPABC2|RPB14.4|RPB6	.	polymerase (RNA) II subunit F
16609	POLR2J	0.799198	4.69404	4.37066	24.8394	19.7251	chr7	102113548	102119381	976	-	NM_006234	protein_coding	MGC71910|POLR2J1|RPB11|RPB11A|RPB11m|hRPB14	P30405	polymerase (RNA) II subunit J
16610	POLR2J2	0.743692	1.49502	1.0678	1.81544	1.09872	chr7	102277195	102312176	1416	-	NM_032959	protein_coding	HRPB11B|MGC105050|MGC54043|RPB11b1	P1160	polymerase (RNA) II subunit J2
16613	POLR2K	0.79728	5.54152	5.21468	45.4924	36.2032	chr8	101162839	101166230	971	+	NM_005034	protein_coding	ABC10-alpha|RPABC4|RPB10alpha|RPB12|RPB7.0|hRPB7.0|hsRPB10a	P21157	polymerase (RNA) II subunit K
16625	POLR3K	0.687587	5.47811	4.93772	43.4941	29.7056	chr16	96979	103632	824	-	NM_016310	protein_coding	C11|C11-RNP3|RPC10|RPC11|RPC12.5|hRPC11	P7743	polymerase (RNA) III subunit K
16640	POMP	0.79849	5.40903	5.08438	41.4132	32.9903	chr13	29233141	29253093	1461	+	NM_015932	protein_coding	C13orf12|PNAS-110|UMP1	P18261	proteasome maturation protein
16647	POP1	0.747052	3.89482	3.4741	13.8501	10.1325	chr8	99129521	99172069	4711	+	NM_001145861	protein_coding	KIAA0061|MGC17365	P22162	POP1 homolog, ribonuclease P/MRP subunit
16679	POU3F2	0.666172	3.27327	2.68724	8.65314	5.45213	chr6	99282580	99286666	4087	+	NM_005604	protein_coding	BRN2|OCT7|OTF7|POUF3	P25526	POU class 3 homeobox 2
16685	POU5F1	0.754824	0.631415	0.225627	0.548051	0.169845	chr6	31132114	31138470	2057	-	NM_001173531_6	protein_coding	MGC22487|OCT3|OCT4|OTF-3|OTF3|OTF4|Oct-3|Oct-4	P16662	POU class 5 homeobox 1
16699	PPA2	0.737698	5.23575	4.79685	36.6137	26.8487	chr4	106290234	106395227	1673	-	NM_176866	protein_coding	FLJ20459|MGC49850|SID6-306	P16290	pyrophosphatase (inorganic) 2
16711	PPARG	0.556404	1.65103	0.80523	2.13702	0.749467	chr3	12329349	12475855	2263	+	NM_005037	protein_coding	CIMT1|GLM1|NR1C3|PPARG1|PPARG2|PPARgamma	P22896	peroxisome proliferator activated receptor gamma
16714	PPAT	0.786831	4.97952	4.63364	30.493	23.8695	chr4	57259529	57301802	3702	-	NM_002703	protein_coding	ATASE|GPAT|PRAT	P29536	phosphoribosyl pyrophosphate amidotransferase
16726	PPFIA4	0.548481	2.75317	1.88668	5.73229	2.70407	chr1	202995649	203047864	6478	+	NM_001304331	protein_coding	.	P21454	PTPRF interacting protein alpha 4
16729	PPHLN1	0.742156	5.53838	5.10818	45.3918	33.5561	chr12	42719947	42842422	3845	+	NM_001143788	protein_coding	HSPC232|MGC48786	P24874	periphilin 1
16730	PPIA	0.773721	8.85298	8.48287	460.536	357.433	chr7	44836235	44842722	2445	+	NM_001300981	protein_coding	CYPA|CYPH|MGC117158|MGC12404|MGC23397	P22507	peptidylprolyl isomerase A
16740	PPIEL	0.772461	0.833735	0.461268	0.780839	0.377747	chr1	39987952	40025370	2637	-	NR_003929	misc_RNA	FLJ35287|FLJ36340	.	peptidylprolyl isomerase E like pseudogene
16741	PPIF	0.672087	5.5074	4.93412	44.4067	29.6291	chr10	81107220	81115089	2200	+	NM_005729	protein_coding	CYP3|Cyp-D|FLJ90798|MGC117207	P6916	peptidylprolyl isomerase F
16743	PPIH	0.603175	4.57262	3.84326	22.7551	13.38	chr1	43124048	43142429	800	+	NM_006347	protein_coding	CYP-20|CYPH|MGC5016|SnuCyp-20|USA-CYP	P18231	peptidylprolyl isomerase H
16750	PPIP5K2	0.626456	3.78923	3.11451	12.8027	7.67678	chr5	102455958	102539224	6244	+	NM_001276277	protein_coding	FLJ21506|FLJ23463|HISPPD1|IP7K2|KIAA0433|VIP2	P24198	diphosphoinositol pentakisphosphate kinase 2
16764	PPME1	0.69848	4.32078	3.80307	18.9501	12.9843	chr11	73882108	73965748	2885	+	NM_016147	protein_coding	FLJ22226|PME-1	P10840	protein phosphatase methylesterase 1
16772	PPP1R12B	0.642507	3.00596	2.36775	7.02089	4.17022	chr1	202317830	202557697	11772	+	NM_001167857	protein_coding	FLJ40942|MGC131980|MGC87886|MYPT2	P1542	protein phosphatase 1 regulatory subunit 12B
16788	PPP1R1C	0.789802	0.340437	0	0.265594	0	chr2	182818968	182996109	3554	+	NR_048567	protein_coding	IPP5	.	protein phosphatase 1 regulatory inhibitor subunit 1C
16815	PPP2R1B	0.61513	2.3096	1.60856	3.95069	2.05415	chr11	111597632	111637169	5877	-	NM_181699	protein_coding	MGC26454|PP2A-Abeta|PR65B	P6575	protein phosphatase 2 regulatory subunit A, beta
16824	PPP2R4	0.780915	5.0641	4.70733	32.3944	25.1729	chr9	131873228	131911225	3194	+	NM_021131	.	MGC2184|PP2A|PR53|PTPA	P35340	protein phosphatase 2A regulatory subunit 4
16828	PPP2R5D	0.568162	5.22397	4.40834	36.3091	20.2752	chr6	42952237	42980083	3385	+	NM_006245	protein_coding	B56D|MGC2134|MGC8949	P9078	protein phosphatase 2 regulatory subunit B', delta
16838	PPP4R1-AS1	0.784556	0.350051	0	0.274046	0	chr18	9614805	9619361	587	+	NR_110773	lncRNA	.	.	PPP4R1 antisense RNA 1
16845	PPP5C	0.800206	5.55212	5.23056	45.8351	36.615	chr19	46850251	46894232	2232	+	NM_001204284	protein_coding	FLJ36922|PP5|PPP5	P26996	protein phosphatase 5 catalytic subunit
16857	PPY	0.743799	0.427015	0	0.343784	0	chr17	42018172	42019833	457	-	NM_002722	protein_coding	PNP	P25706	pancreatic polypeptide
16894	PRC1	0.418792	6.34443	5.08873	80.1132	33.0966	chr15	91509268	91537881	3290	-	NM_199413	protein_coding	ASE1|MGC1671|MGC3669	P24834	protein regulator of cytokinesis 1
16895	PRC1-AS1	0.455373	3.06173	1.92685	7.33759	2.80908	chr15	91509599	91531854	1528	+	NR_051984	lncRNA	.	.	PRC1 antisense RNA 1
16901	PRDM10	0.732172	2.01161	1.56186	3.02694	1.95656	chr11	129769601	129872730	6424	-	NM_020228	protein_coding	KIAA1231|MGC131802|PFM7	P26100	PR domain 10
16906	PRDM15	0.799381	2.03357	1.71053	3.08857	2.27752	chr21	43218385	43299591	6869	-	NR_104260	protein_coding	C21orf83|PFM15|ZNF298	.	PR domain 15
16915	PRDX1	0.401546	7.04565	5.72929	130.877	52.1531	chr1	45976707	45988562	1762	-	NM_181696	protein_coding	MSP23|NKEFA|PAG|PAGA|PAGB|PRX1|PRXI|TDPX2	P33814	peroxiredoxin 1
16916	PRDX2	0.710652	7.86967	7.37689	232.456	165.524	chr19	12907634	12912724	1038	-	NM_005809	protein_coding	MGC4104|NKEFB|PRP|PRX2|PRXII|TDPX1|TSA	P26068	peroxiredoxin 2
16917	PRDX3	0.694472	6.18655	5.66054	71.7027	49.6765	chr10	120927211	120938377	1713	-	NM_001302272	protein_coding	AOP-1|AOP1|MER5|MGC104387|MGC24293|PRO1748|SP-22	P25088	peroxiredoxin 3
16920	PRDX6	0.759584	7.08129	6.68458	134.171	102.055	chr1	173446486	173457946	1670	+	NM_004905	protein_coding	1-Cys|AOP2|KIAA0106|MGC46173|NSGPx|PRX|aiPLA2|p29	P29800	peroxiredoxin 6
16925	PREP	0.729628	5.28356	4.8288	37.8812	27.4723	chr6	105725442	105850999	2943	-	NM_002726	protein_coding	MGC16060|PE|PEP	P16621	prolyl endopeptidase
16934	PRH1	0.485289	2.1225	1.07942	3.34902	1.11619	chr12	11033560	11324222	1174	-	NM_001291315	protein_coding	MGC74956|Pa	P2105	proline-rich protein HaeIII subfamily 1
16945	PRIM2	0.613419	4.81044	4.10538	27.0117	16.2451	chr6	57179603	57513376	2405	+	NM_001282488	protein_coding	MGC75142|PRIM2A|p58	P9779	primase (DNA) subunit 2
16946	PRIMA1	0.647776	2.70416	2.07772	5.50719	3.22837	chr14	94184644	94254766	3650	-	NM_178013	protein_coding	PRIMA	P4233	proline rich membrane anchor 1
16952	PRKACA	0.799487	4.668	4.34514	24.3772	19.3617	chr19	14202507	14228559	3408	-	NM_001304349	protein_coding	MGC102831|MGC48865|PKACA	P17908	protein kinase cAMP-activated catalytic subunit alpha
16957	PRKAG2-AS1	0.595811	3.70766	2.96058	12.0442	6.79872	chr7	151574127	151576308	791	+	NR_038926	lncRNA	.	.	PRKAG2 antisense RNA 1
16963	PRKAR2B	0.758198	3.81559	3.41624	13.0566	9.69472	chr7	106685178	106802256	3661	+	NM_002736	protein_coding	PRKAR2|RII-BETA	P34301	protein kinase cAMP-dependent type II regulatory subunit beta
16969	PRKCE	0.718715	3.17251	2.696	8.00188	5.49123	chr2	45879043	46415129	5520	+	NM_005400	protein_coding	MGC125656|MGC125657|PKCE|nPKC-epsilon	P1452	protein kinase C epsilon
16979	PRKD3	0.697486	4.5516	4.03184	22.411	15.3874	chr2	37477646	37544222	5902	-	NM_005813	protein_coding	EPK2|PKC-NU|PKD3|PRKCN|nPKC-NU	P77	protein kinase D3
16980	PRKDC	0.490833	6.28384	5.25715	76.7767	37.3174	chr8	48685669	48872743	13508	-	NM_001081640	protein_coding	DNA-PKcs|DNAPK|DNPK1|HYRC|HYRC1|XRCC7|p350	P13611	protein kinase, DNA-activated, catalytic polypeptide
16987	PRKX	0.734615	3.72131	3.27637	12.1676	8.70654	chrX	3522384	3631675	6084	-	NM_005044	protein_coding	PKX1	P1063	protein kinase, X-linked
16990	PRKY	0.734259	2.56993	2.12429	4.92905	3.36689	chrY	7142013	7249588	7217	+	NR_028062	misc_RNA	.	.	protein kinase, Y-linked, pseudogene
17028	PROS1	0.783358	2.27428	1.92203	3.83067	2.79531	chr3	93591881	93692934	3580	-	NM_000313	protein_coding	PROS|PS21|PS22|PS23|PS24|PS25|PSA	P32122	protein S (alpha)
17048	PRPF4B	0.7799	4.66889	4.31025	24.3931	18.8753	chr6	4021569	4065217	7482	+	NM_003913	protein_coding	KIAA0536|PR4H|PRP4|PRP4H|PRP4K|dJ1013A10.1	P32202	pre-mRNA processing factor 4B
17050	PRPF8	0.660426	6.88501	6.28648	116.978	77.2051	chr17	1553923	1588176	7295	-	NM_006445	protein_coding	HPRP8|PRP8|PRPC8|RP13	P16217	pre-mRNA processing factor 8
17053	PRPS1	0.610927	4.83061	4.11968	27.4061	16.4169	chrX	106871654	106894256	2156	+	NM_002764	protein_coding	ARTS|CMTX5|DFN2|DFNX1|KIAA0967|PPRibP|PRSI	P23023	phosphoribosyl pyrophosphate synthetase 1
17055	PRPS2	0.724041	3.03017	2.56432	7.15635	4.92483	chrX	12809474	12842346	2531	+	NM_002765	protein_coding	PRSII	P7233	phosphoribosyl pyrophosphate synthetase 2
17058	PRR11	0.573907	5.25566	4.45455	37.1378	20.9677	chr17	57232860	57284070	6473	+	NM_018304	protein_coding	FLJ11029	P3213	proline rich 11
17089	PRR4	0.50732	0.985213	0.00618174	0.978043	0.00454193	chr12	10998448	11002075	296	-	NM_001098538	protein_coding	DKFZp779L1763|LPRP|PROL4	P19703	proline rich 4 (lacrimal)
17104	PRRT1	0.719886	1.06214	0.58798	1.08608	0.504444	chr6	32116140	32119720	1896	-	NM_030651	protein_coding	C6orf31|IFITMD7|NG5	P20498	proline rich transmembrane protein 1
17105	PRRT2	0.679607	3.86793	3.3107	13.5762	8.9406	chr16	29823409	29827202	2567	+	NM_001256442	protein_coding	DKFZp547J199|FLJ25513|IFITMD1	P32914	proline rich transmembrane protein 2
17111	PRRX2-AS1	0.67605	0.897816	0.333019	0.861725	0.260466	chr9	132475173	132480985	502	-	NR_132102	lncRNA	.	.	PRRX2 antisense RNA 1
17113	PRSS12	0.65807	6.00853	5.40484	63.2638	41.4461	chr4	119201193	119273922	4573	-	NM_003619	protein_coding	BSSP-3|BSSP3|MGC12722|MRT1	P35690	protease, serine 12
17122	PRSS35	0.776074	1.28507	0.919339	1.43433	0.893281	chr6	84222194	84235421	2606	+	NM_153362	protein_coding	C6orf158|MGC46520|dJ223E3.1	P3806	protease, serine 35
17154	PSD3	0.785497	4.45363	4.10531	20.8737	16.2431	chr8	18384813	18871196	11828	-	NM_015310	protein_coding	DKFZp761K1423|EFA6R|HCA67	P29213	pleckstrin and Sec7 domain containing 3
17170	PSIP1	0.685009	6.4981	5.9523	89.2266	61.0349	chr9	15464065	15511003	3924	-	NM_033222	protein_coding	DFS70|LEDGF|MGC74712|PAIP|PSIP2|p52|p75	P4621	PC4 and SFRS1 interacting protein 1
17180	PSMA7	0.745562	7.74962	7.32602	213.816	159.755	chr20	60711783	60718514	1032	-	NM_002792	protein_coding	C6|HSPC|MGC3755|RC6-1|XAPC7	P2956	proteasome subunit alpha 7
17183	PSMB10	0.747394	3.16472	2.74466	7.95333	5.71385	chr16	67968407	67970780	1006	-	NM_002801	protein_coding	FLJ00366|LMP10|MECL1|MGC1665|beta2i	P2084	proteasome subunit beta 10
17185	PSMB2	0.711869	3.86485	3.37454	13.545	9.39019	chr1	36065143	36107445	4980	-	NM_001199780	protein_coding	HC7-I|MGC104215|MGC126885	P6911	proteasome subunit beta 2
17186	PSMB3	0.523988	6.98467	6.05227	125.417	65.4878	chr17	36908966	36920484	897	+	NR_104195	protein_coding	HC10-II|MGC4147	.	proteasome subunit beta 3
17189	PSMB6	0.787918	6.56018	6.2163	93.1924	73.4906	chr17	4699439	4701798	1096	+	NM_001270481	protein_coding	DELTA|LMPY|MGC5169|Y	P8727	proteasome subunit beta 6
17195	PSMC2	0.739122	4.72015	4.28404	25.3117	18.5176	chr7	102987971	103009842	2831	+	NM_001204453	protein_coding	MGC3004|MSS1|Nbla10058|S7	P21970	proteasome 26S subunit, ATPase 2
17196	PSMC3	0.697176	6.72435	6.20394	104.545	72.8563	chr11	47440320	47448024	1580	-	NM_002804	protein_coding	MGC8487|TBP1	P20106	proteasome 26S subunit, ATPase 3
17201	PSMD1	0.645455	5.29635	4.66474	38.2279	24.4124	chr2	231921578	232037540	3325	+	NM_001191037	protein_coding	MGC133040|MGC133041|P112|Rpn2|S1	P1871	proteasome 26S subunit, non-ATPase 1
17206	PSMD14	0.774408	5.81701	5.44817	55.2741	42.7393	chr2	162164786	162268228	1717	+	NM_005805	protein_coding	PAD1|POH1|RPN11	P12460	proteasome 26S subunit, non-ATPase 14
17207	PSMD2	0.590646	6.28152	5.52189	76.6508	45.034	chr3	184016886	184026842	3379	+	NM_002808	protein_coding	MGC14274|P97|Rpn1|S2|TRAP2	P391	proteasome 26S subunit, non-ATPase 2
17213	PSMD6-AS2	0.595613	1.42709	0.679532	1.68619	0.603281	chr3	63989698	63997917	2549	+	NR_038286	lncRNA	.	.	PSMD6 antisense RNA 2
17214	PSMD7	0.774527	5.07796	4.70935	32.717	25.2096	chr16	74330673	74340186	1670	+	NM_002811	protein_coding	MOV34|P40|Rpn8|S12	P6650	proteasome 26S subunit, non-ATPase 7
17220	PSME4	0.758782	4.36691	3.96866	19.5978	14.6849	chr2	54091204	54197977	7099	-	NM_014614	protein_coding	FLJ21864|KIAA0077|MGC138374|MGC142228|PA200	P31069	proteasome activator subunit 4
17222	PSMG1	0.745845	5.09904	4.67598	33.2132	24.6105	chr21	40547372	40555440	1125	-	NM_001261824	protein_coding	C21LRP|DSCR2|LRPC21|PAC1	P22508	proteasome assembly chaperone 1
17226	PSMG4	0.538077	4.94973	4.05561	29.8513	15.6609	chr6	3259162	3268300	938	+	NM_001128591	protein_coding	C6orf86|PAC4|bA506K6.2	P22415	proteasome assembly chaperone 4
17233	PSRC1	0.481601	4.68412	3.63003	24.6645	11.405	chr1	109822176	109825790	1754	-	NM_032636	protein_coding	DDA3|FP3214|MGC1780	P15452	proline and serine rich coiled-coil 1
17238	PTAR1	0.676622	4.79406	4.23049	26.6951	17.8068	chr9	72324438	72374876	10051	-	NM_001099666	protein_coding	FLJ45604	P22621	protein prenyltransferase alpha subunit repeat containing 1
17239	PTBP1	0.739527	7.31205	6.87673	157.616	116.737	chr19	797392	812327	3338	+	NM_002819	protein_coding	HNRNP-I|HNRNPI|HNRPI|MGC10830|MGC8461|PTB|PTB-1|PTB-T|PTB2|PTB3|PTB4|pPTB	P17280	polypyrimidine tract binding protein 1
17240	PTBP2	0.715107	4.62954	4.14577	23.7103	16.734	chr1	97187161	97280605	5748	+	NM_001300989	protein_coding	FLJ34897|PTB|PTBLP|brPTB|nPTB|nPTB5|nPTB6|nPTB7|nPTB8	P31127	polypyrimidine tract binding protein 2
17245	PTCH1	0.72366	4.19214	3.72552	17.2482	12.2522	chr9	98205264	98279247	9432	-	NM_000264	protein_coding	BCNS|FLJ26746|FLJ42602|HPE7|NBCCS|PTC|PTC1|PTCH|PTCH11	P21757	patched 1
17251	PTCHD4	0.614205	2.63471	1.9315	5.20154	2.82076	chr6	47845764	48036425	5177	-	NM_001013732	protein_coding	.	P21826	patched domain containing 4
17276	PTGFRN	0.757388	4.59645	4.19556	23.1498	17.3564	chr1	117452545	117532980	6312	+	NM_020440	protein_coding	CD315|CD9P-1|EWI-F|FLJ11001|FPRP|KIAA1436|SMAP-6	P33083	prostaglandin F2 receptor inhibitor
17296	PTOV1-AS1	0.708805	2.74476	2.24822	5.69272	3.75881	chr19	50341903	50354933	2148	-	NR_040037	lncRNA	.	.	PTOV1 antisense RNA 1
17308	PTPN18	0.740671	3.56	3.1269	10.7748	7.75108	chr2	131113580	131132982	3669	+	NM_001142370	protein_coding	BDP1|PTP-HSCF	P26831	protein tyrosine phosphatase, non-receptor type 18
17327	PTPRE	0.715395	1.44552	0.962331	1.72056	0.950678	chr10	129705325	129884164	5511	+	NM_006504	protein_coding	DKFZp313F1310|FLJ57799|FLJ58245|HPTPE|PTPE|R-PTP-EPSILON	P25566	protein tyrosine phosphatase, receptor type E
17328	PTPRF	0.799057	4.12699	3.80336	16.4422	12.9865	chr1	43996547	44089343	7733	+	NM_002840	protein_coding	FLJ43335|FLJ45062|FLJ45567|LAR	P28095	protein tyrosine phosphatase, receptor type F
17329	PTPRG	0.729387	4.33409	3.87885	19.1348	13.7383	chr3	61547243	62280573	6648	+	NM_002841	protein_coding	HPTPG|PTPG|R-PTP-GAMMA|RPTPG	P19193	protein tyrosine phosphatase, receptor type G
17340	PTPRS	0.777522	5.90862	5.54558	58.9633	45.7944	chr19	5205519	5340814	7347	-	NM_130853	protein_coding	PTPSIGMA	P15578	protein tyrosine phosphatase, receptor type S
17342	PTPRU	0.71011	2.90209	2.4082	6.46364	4.31707	chr1	29563028	29653325	5783	+	NM_133177	protein_coding	FLJ37530|FMI|GLEPP1|PCP-2|PTP|PTP-J|PTP-PI|PTPPSI|PTPRO|PTPU2|R-PTP-PSI|hPTP-J	P8675	protein tyrosine phosphatase, receptor type U
17350	PTTG1	0.294619	6.69517	4.93209	102.437	29.5902	chr5	159848814	159855751	1014	+	NM_004219	protein_coding	EAP1|HPTTG|MGC126883|MGC138276|PTTG|TUTR1	P17295	pituitary tumor-transforming 1
17354	PTX3	0.534103	3.06734	2.16253	7.36979	3.48491	chr3	157154580	157161417	1938	+	NM_002852	protein_coding	TNFAIP5|TSG-14	P27975	pentraxin 3
17361	PURG	0.690859	3.52803	2.99449	10.517	6.98375	chr8	30853318	30891231	4654	-	NM_001015508	protein_coding	MGC119274|PURG-A|PURG-B	P18226	purine-rich element binding protein G
17365	PUS7	0.738534	4.50092	4.06366	21.6027	15.7526	chr7	105096960	105162685	3482	-	NM_019042	protein_coding	FLJ20485|KIAA1897|MGC17720	P28378	pseudouridylate synthase 7 (putative)
17366	PUS7L	0.769662	4.21575	3.83805	17.5491	13.3271	chr12	44122410	44152620	6619	-	NM_031292	protein_coding	DKFZp434G1415|DKFZp781B2386|FLJ34711|FLJ40012	P23286	pseudouridylate synthase 7 like
17370	PVRIG	0.603108	2.40493	1.67542	4.28877	2.19912	chr7	99816871	99819111	1569	+	NM_024070	protein_coding	C7orf15|MGC104322|MGC138295|MGC138297|MGC2463	P16003	poliovirus receptor related immunoglobulin domain containing
17380	PWAR5	0.670468	4.21243	3.63567	17.507	11.4523	chr15	25230007	25233379	3373	+	NR_022008	lncRNA	.	.	Prader Willi/Angelman region RNA 5
17381	PWARSN	0.676408	3.7173	3.15327	12.1313	7.91278	chr15	25227141	25228937	1797	+	NR_022011	lncRNA	.	.	Prader Willi/Angelman region RNA, SNRPN neighbor
17383	PWP2	0.771191	4.14217	3.76733	16.6269	12.6417	chr21	45527208	45551063	3260	+	NM_005049	protein_coding	EHOC-17|PWP2H	P23679	PWP2 periodic tryptophan protein homolog (yeast)
17430	QSER1	0.668794	4.91478	4.33441	29.112	19.2117	chr11	32914724	33001814	9337	+	NM_001076786	protein_coding	FLJ21924	P24671	glutamine and serine rich 1
17447	RAB11FIP3	0.720068	3.90091	3.42712	13.913	9.77584	chr16	475668	572481	4448	+	NM_014700	protein_coding	KIAA0665|Rab11-FIP3	P24208	RAB11 family interacting protein 3
17472	RAB30	0.622457	2.83048	2.14652	6.10255	3.43507	chr11	82684175	82782965	10117	-	NM_014488	protein_coding	.	P19215	RAB30, member RAS oncogene family
17480	RAB36	0.791986	1.46342	1.12697	1.75442	1.18659	chr22	23487513	23506531	3822	+	NM_004914	protein_coding	.	P5876	RAB36, member RAS oncogene family
17486	RAB3B	0.719878	2.76122	2.28704	5.76945	3.88861	chr1	52373628	52456436	12844	-	NM_002867	protein_coding	.	P14281	RAB3B, member RAS oncogene family
17487	RAB3C	0.576765	4.6721	3.87815	24.4509	13.7322	chr5	57878939	58147406	1009	+	NM_138453	protein_coding	.	P8272	RAB3C, member RAS oncogene family
17528	RABL2B	0.766011	2.42331	2.03874	4.35618	3.1153	chr22	51205920	51222087	2711	-	NM_001003789	protein_coding	FLJ93981|FLJ98216	P5852	RAB, member of RAS oncogene family-like 2B
17534	RACGAP1	0.485872	5.57514	4.53378	46.5911	22.2087	chr12	50382945	50419307	3586	-	NM_013277	protein_coding	HsCYK-4|ID-GAP|MgcRacGAP	P21813	Rac GTPase activating protein 1
17538	RAD18	0.445288	3.29262	2.12543	8.78434	3.37145	chr3	8918880	9005159	5739	-	NM_020165	protein_coding	RNF73	P17959	RAD18, E3 ubiquitin protein ligase
17539	RAD21	0.702892	6.5025	5.99387	89.5016	62.8484	chr8	117858173	117887105	3750	-	NM_006265	protein_coding	FLJ25655|FLJ40596|HR21|HRAD21|KIAA0078|MCD1|NXP1|SCC1|hHR21	P16165	RAD21 cohesin complex component
17547	RAD51AP1	0.488431	4.33935	3.30558	19.2098	8.90654	chr12	4647950	4669213	2269	+	NM_001130862	protein_coding	PIR51	P25851	RAD51 associated protein 1
17554	RAD54B	0.570365	3.12454	2.31449	7.70807	3.98309	chr8	95384188	95487343	8477	-	NM_012415	protein_coding	FSBP|RDH54	P19974	RAD54 homolog B (S. cerevisiae)
17555	RAD54L	0.558021	2.76655	1.92494	5.79497	2.80362	chr1	46713367	46744145	2549	+	NM_001142548	protein_coding	HR54|RAD54A|hHR54|hRAD54	P28465	RAD54-like (S. cerevisiae)
17571	RAI14	0.77722	4.25239	3.88879	18.0261	13.8399	chr5	34656433	34832717	5856	+	NM_015577	protein_coding	DKFZp564G013|KIAA1334|NORPEG|RAI13	P3960	retinoic acid induced 14
17577	RALGAPA1P	0.566065	1.92513	1.10417	2.79304	1.15265	chr14	36007961	36278350	1577	-	NR_104269	.	DKFZp566D133|GARNL2|GARNL2P|bA235C23.1	.	.
17578	RALGAPA2	0.726119	2.5565	2.09478	4.87413	3.27844	chr20	20370272	20693266	9426	-	NM_020343	protein_coding	AS250|C20orf74|FLJ12819|KIAA1272|bA287B20.1|dJ1049G11|dJ1049G11.4	P34272	Ral GTPase activating protein catalytic alpha subunit 2
17591	RANBP1	0.625269	7.60954	6.93209	193.94	121.344	chr22	20103461	20114880	2394	+	NM_001278639	protein_coding	HTF9A|MGC88701	P1255	RAN binding protein 1
17599	RANGAP1	0.636586	5.04312	4.39155	31.9135	20.0285	chr22	41640781	41682255	4621	-	NM_002883	protein_coding	Fug1|KIAA1835|MGC20266|SD	P28601	Ran GTPase activating protein 1
17602	RAP1B	0.775232	5.54282	5.17551	45.5343	35.207	chr12	69004619	69054385	2142	+	NM_001010942	protein_coding	DKFZp586H0723|K-REV|RAL1B	P7022	RAP1B, member of RAS oncogene family
17606	RAP2A	0.795529	4.79347	4.46345	26.6829	21.102	chr13	98086475	98120252	4358	+	NM_021033	protein_coding	K-REV|KREV|RAP2|RbBP-30	P23645	RAP2A, member of RAS oncogene family
17615	RAPGEF5	0.79303	1.66505	1.33049	2.1673	1.51813	chr7	22157908	22396533	6622	-	NM_012294	protein_coding	GFR|KIAA0277|MR-GEF|REPAC	P7428	Rap guanine nucleotide exchange factor 5
17616	RAPGEF6	0.737527	3.28482	2.84559	8.73045	6.2005	chr5	130759614	130970929	9621	-	NM_016340	protein_coding	DKFZp667N084|DKFZp686I15116|KIA001LB|PDZ-GEF2|PDZGEF2|RA-GEF-2|RAGEF2	P16036	Rap guanine nucleotide exchange factor 6
17631	RASA3	0.695525	2.84175	2.31792	6.15803	3.99449	chr13	114747194	114898095	4200	-	NM_007368	protein_coding	GAP1IP4BP|GAPIII|MGC46517|MGC47588	P12184	RAS p21 protein activator 3
17648	RASGRP1	0.779489	1.60193	1.24253	2.03181	1.3691	chr15	38780299	38857007	7616	-	NM_001306086	protein_coding	CALDAG-GEFI|CALDAG-GEFII|MGC129998|MGC129999|RASGRP|V|hRasGRP1	P13049	RAS guanyl releasing protein 1
17656	RASL11B	0.700997	3.20461	2.69209	8.20444	5.47372	chr4	53728495	53733002	1957	+	NM_023940	protein_coding	MGC2827|MGC4499	P34922	RAS like family 11 member B
17662	RASSF3	0.726868	3.15479	2.69455	7.89199	5.48469	chr12	65004293	65091347	3492	+	NR_040718	protein_coding	MGC119194|MGC119195|MGC119197|RASSF5	.	Ras association domain family member 3
17678	RBAKDN	0.614393	0.702765	0	0.62655	0	chr7	5111691	5112854	579	+	NR_015343	lncRNA	.	.	RBAK downstream neighbor (non-protein coding)
17677	RBAK-RBAKDN	0.696632	0.521531	0	0.434679	0	chr7	5085452	5085589	138	+	NM_001204513	protein_coding	.	P27148	RBAK-RBAKDN readthrough
17679	RBBP4	0.730312	4.03736	3.58395	15.3921	11.0134	chr1	33116749	33151812	8163	+	NM_005610	protein_coding	NURF55|RBAP48	P19337	retinoblastoma binding protein 4
17681	RBBP6	0.746019	4.55079	4.12808	22.3976	16.5176	chr16	24550908	24584183	6836	+	NM_032626	protein_coding	DKFZp686P0638|DKFZp761B2423|MY038|P2P-R|PACT|RBQ-1|SNAMA	P23447	retinoblastoma binding protein 6
17682	RBBP7	0.728669	5.74139	5.28472	52.401	38.0546	chrX	16862775	16888534	2381	-	NM_002893	protein_coding	MGC138867|MGC138868|RbAp46	P20250	retinoblastoma binding protein 7
17690	RBFOX2	0.733054	6.07475	5.62674	66.2815	48.5029	chr22	36134783	36424585	7314	-	NM_014309	protein_coding	FOX2|Fox-2|HNRBP2|HRNBP2|RBM9|RTA|dJ106I20.3|fxh	P28318	RNA binding protein, fox-1 homolog 2
17698	RBM12B	0.757367	4.74255	4.34161	25.7232	19.3122	chr8	94743731	94753224	5101	-	NM_203390	protein_coding	MGC:33837	P11511	RNA binding motif protein 12B
17699	RBM12B-AS1	0.687284	3.50132	2.9603	10.3058	6.79674	chr8	94752339	94753047	709	+	NR_027259	lncRNA	.	.	RBM12B antisense RNA 1
17702	RBM15	0.775946	5.03511	4.66914	31.7303	24.4891	chr1	110881945	110889303	3431	+	NM_022768	protein_coding	FLJ12479|FLJ21943|MGC119584|OTT|OTT1|SPEN	P9818	RNA binding motif protein 15
17706	RBM19	0.56363	4.29507	3.46789	18.5985	10.0857	chr12	114254543	114404176	5084	-	NM_001146699	protein_coding	DKFZp586F1023|KIAA0682	P35018	RNA binding motif protein 19
17717	RBM33	0.584498	4.24712	3.47239	17.9578	10.1202	chr7	155437203	155574179	10325	+	NM_053043	protein_coding	DKFZp434D1319|MGC20460|PRR8	P29673	RNA binding motif protein 33
17722	RBM41	0.686897	2.7246	2.18277	5.59993	3.54772	chrX	106305118	106362057	6529	-	NM_001171080	protein_coding	FLJ11016|FLJ13670	P15595	RNA binding motif protein 41
17738	RBMS3	0.759753	6.00957	5.61318	63.3095	48.0394	chr3	29322803	30051886	8426	+	NM_001003792	protein_coding	FLJ36544	P18008	RNA binding motif single stranded interacting protein 3
17762	RBPJ	0.771635	5.62475	5.25074	48.2535	37.1451	chr4	26321332	26436752	6287	+	NM_005349	protein_coding	CBF1|IGKJRB|IGKJRB1|KBF2|MGC61669|RBP-J|RBPJK|RBPSUH|SUH|csl	P30747	recombination signal binding protein for immunoglobulin kappa J region
17764	RBPMS	0.785709	3.3367	2.98877	9.08648	6.95173	chr8	30242017	30429778	3444	+	NM_006867	protein_coding	FLJ32971|HERMES	P29735	RNA binding protein with multiple splicing
17769	RC3H1	0.783595	3.57102	3.2192	10.8649	8.32912	chr1	173900222	173962210	11099	-	NM_172071	protein_coding	KIAA2025|RNF198|ROQUIN	P4395	ring finger and CCCH-type domains 1
17775	RCBTB1	0.719899	3.88857	3.41444	13.786	9.68155	chr13	50106082	50159719	4033	-	NM_018191	protein_coding	CLLD7|CLLL7|GLP|MGC33184|RP11-185C18.1	P6729	RCC1 and BTB domain containing protein 1
17777	RCC1	0.618273	4.39913	3.70545	20.0638	12.0697	chr1	28832455	28865708	2948	+	NM_001048199	protein_coding	CHC1|RCC1-I|SNHG3-RCC1	P17131	regulator of chromosome condensation 1
17779	RCCD1	0.691544	4.24294	3.71084	17.9024	12.1182	chr15	91498106	91506355	2767	+	NM_033544	protein_coding	MGC14386	P19237	RCC1 domain containing 1
17785	RCN3	0.777765	2.05771	1.69511	3.15755	2.24271	chr19	50030875	50046890	1606	+	NM_020650	protein_coding	RLP49	P3563	reticulocalbin 3
17793	RDH10	0.791081	1.46014	1.12204	1.74816	1.17912	chr8	74206837	74237520	3963	+	NM_172037	protein_coding	SDR16C4	P34654	retinol dehydrogenase 10 (all-trans)
17802	RDM1	0.708705	1.91611	1.41937	2.76917	1.67839	chr17	34245085	34257780	1363	-	NM_001163130	protein_coding	MGC33977|RAD52B	P8374	RAD52 motif containing 1
17807	RECQL	0.541818	4.14452	3.2604	16.6568	8.60071	chr12	21621844	21654603	3582	-	NM_032941	protein_coding	RECQL1|RecQ1	P32222	RecQ like helicase
17808	RECQL4	0.627813	4.11973	3.44814	16.3556	9.93455	chr8	145736667	145743210	3816	-	NM_004260	protein_coding	RECQ4	P35575	RecQ like helicase 4
17813	REEP4	0.732062	3.72707	3.27711	12.2203	8.71153	chr8	21995533	21999448	1694	-	NM_025232	protein_coding	C8orf20|FLJ22246|FLJ22277	P2552	receptor accessory protein 4
17825	RELL1	0.751139	2.11553	1.70269	3.32756	2.25984	chr4	37592422	37687999	4036	-	NM_001085399	protein_coding	FLJ21778|MGC50583	P17563	RELT like 1
17828	RELT	0.794242	1.94749	1.61514	2.85186	2.06773	chr11	73087405	73108519	3643	+	NM_152222	protein_coding	FLJ14993|TNFRSF19L	P21768	RELT tumor necrosis factor receptor
17830	REM2	0.792048	0.761861	0.42552	0.694361	0.343968	chr14	23352432	23356889	1859	+	NM_173527	protein_coding	FLJ38964	P20358	RAS (RAD and GEM)-like GTP binding 2
17836	REPS2	0.760516	0.913762	0.518813	0.882328	0.433897	chrX	16964814	17171403	8077	+	NM_004726	protein_coding	POB1	P29651	RALBP1 associated Eps domain containing 2
17855	RFC1	0.658047	4.60062	3.99688	23.2202	14.9953	chr4	39289069	39368001	4896	-	NM_001204747	protein_coding	A1|MGC51786|MHCBFB|PO-GA|RECC1|RFC|RFC140	P32928	replication factor C subunit 1
17856	RFC2	0.694196	4.75364	4.22705	25.9298	17.762	chr7	73645832	73668788	1744	-	NM_181471	protein_coding	A1|MGC3665|RFC40	P28827	replication factor C subunit 2
17857	RFC3	0.567639	4.92678	4.10982	29.3642	16.2986	chr13	34392206	34540695	2865	+	NM_181558	protein_coding	MGC5276|RFC38	P25977	replication factor C subunit 3
17859	RFC5	0.752968	5.11719	4.70785	33.6464	25.1825	chr12	118454506	118470042	2304	+	NM_001206801	protein_coding	MGC1155|RFC36	P15942	replication factor C subunit 5
17876	RFWD3	0.658822	3.52478	2.92274	10.4912	6.59646	chr16	74655297	74700779	4952	-	NM_018124	protein_coding	FLJ10520|RNF201	P18610	ring finger and WD repeat domain 3
17888	RGAG1	0.797978	0.382313	0.0567331	0.302811	0.0403189	chrX	109662285	109699562	5426	+	NM_020769	protein_coding	KIAA1318|MAR9|MART9|MGC142230	P12058	retrotransposon gag domain containing 1
17889	RGAG4	0.704369	1.2233	0.717708	1.33245	0.64618	chrX	71346961	71351751	4338	-	NM_001024455	protein_coding	6430402L03Rik|KIAA2001|MAR5|MART5	P11504	retrotransposon gag domain containing 4
17924	RGS4	0.236059	7.07698	4.9942	133.775	30.9366	chr1	163038396	163046592	4549	+	NM_001102445	protein_coding	DKFZp761F1924|MGC2124|MGC60244|RGP4|SCZD9	P9908	regulator of G-protein signaling 4
17941	RHBDL3	0.756644	2.91817	2.51585	6.54712	4.72895	chr17	30593195	30651680	4661	+	NM_138328	protein_coding	FLJ45582|MGC119300|MGC119301|RHBDL4|VRHO	P1668	rhomboid, veinlet-like 3 (Drosophila)
17948	RHNO1	0.732076	4.633	4.18306	23.7695	17.1983	chr12	2985424	2998691	2946	+	NR_046433	protein_coding	.	.	RAD9-HUS1-RAD1 interacting nuclear orphan 1
17952	RHOBTB1	0.779083	3.38136	3.02121	9.40356	7.13263	chr10	62629198	62761198	4792	-	NR_024555	protein_coding	KIAA0740|MGC33059|MGC33841	.	Rho related BTB domain containing 1
17954	RHOBTB3	0.795005	5.18324	4.85227	35.2689	27.9389	chr5	95066850	95132071	5566	+	NM_014899	protein_coding	KIAA0878	P522	Rho related BTB domain containing 3
17966	RHOXF1	0.699974	0.514627	0	0.427836	0	chrX	119243011	119249847	769	-	NM_139282	protein_coding	MGC119030|MGC119033|OTEX|PEPP1	P28886	Rhox homeobox family member 1
17974	RIBC1	0.785075	0.349098	0	0.273206	0	chrX	53449805	53458068	1510	+	NM_144968	protein_coding	2610028I09Rik|FLJ32783|MGC46233	P18477	RIB43A domain with coiled-coils 1
17980	RICTOR	0.796785	2.84684	2.5191	6.18302	4.74173	chr5	38938023	39074510	9497	-	NM_152756	protein_coding	DKFZp686B11164|KIAA1999|MGC39830|PIA|mAVO3	P766	RPTOR independent companion of MTOR complex 2
17981	RIF1	0.702695	4.737	4.22797	25.6209	17.7738	chr2	152266397	152333860	10347	+	NM_018151	protein_coding	DKFZp434D1026|DKFZp781N1478|FLJ12870	P22970	replication timing regulatory factor 1
17986	RIMBP2	0.692049	5.0187	4.48765	31.3607	21.4765	chr12	130880681	131002410	6322	-	NM_015347	protein_coding	KIAA0318|MGC15831|RBP2|RIM-BP2	P22028	RIMS binding protein 2
18026	RMI1	0.791901	3.71843	3.38182	12.1411	9.44243	chr9	86595637	86618987	3494	+	NM_024945	protein_coding	BLAP75|C9orf76|FLJ12888|RP11-346I8.1	P16203	RecQ mediated genome instability 1
18027	RMI2	0.509871	4.19974	3.22795	17.3459	8.38738	chr16	11439295	11445620	1228	+	NR_130754	protein_coding	.	.	RecQ mediated genome instability 2
18031	RMRP	0.558055	9.75585	8.91433	861.971	482.385	chr9	35657748	35658015	268	-	NR_003051	RNase_MRP_RNA	CHH|NME1|RMRPR|RRP2	.	RNA component of mitochondrial RNA processing endoribonuclease
18049	RNASEH2A	0.799707	5.54377	5.22131	45.5648	36.3746	chr19	12917428	12924462	1142	+	NM_006397	protein_coding	AGS4|JUNB|RNASEHI|RNHIA|RNHL	P2207	ribonuclease H2 subunit A
18050	RNASEH2B	0.730313	5.75449	5.30108	52.8882	38.4999	chr13	51483814	51544596	2158	+	NM_001142279	protein_coding	AGS2|DLEU8|FLJ11712	P1130	ribonuclease H2 subunit B
18051	RNASEH2B-AS1	0.717088	0.479777	0	0.393789	0	chr13	51456515	51484848	624	-	NR_046552	lncRNA	.	.	RNASEH2B antisense RNA 1
18054	RNASEK-C17orf49	0.706781	0.894654	0.393989	0.857627	0.314936	chr17	6915736	6916076	341	+	NR_037717	lncRNA	.	.	RNASEK-C17orf49 readthrough
18062	RNF103-CHMP3	0.753571	0.634313	0.226127	0.551161	0.170252	chr2	86730553	86948245	2755	-	NM_001198954	protein_coding	.	P102	RNF103-CHMP3 readthrough
18071	RNF122	0.774579	3.4328	3.06428	9.78113	7.37916	chr8	33405272	33424646	1872	-	NM_024787	protein_coding	FLJ12526|MGC126622	P28303	ring finger protein 122
18094	RNF150	0.710129	4.77817	4.28432	26.3915	18.5217	chr4	141786725	142054616	4661	-	NM_020724	protein_coding	MGC125502	P14364	ring finger protein 150
18095	RNF151	0.710415	0.493266	0	0.40687	0	chr16	2016875	2018976	796	+	NM_174903	protein_coding	MGC129921	P11208	ring finger protein 151
18098	RNF157-AS1	0.665195	1.45586	0.867709	1.74018	0.826799	chr17	74136637	74150729	2177	+	NR_040017	lncRNA	.	.	RNF157 antisense RNA 1
18102	RNF168	0.64344	3.11948	2.48336	7.67737	4.60173	chr3	196195657	196230639	5344	-	NM_152617	protein_coding	FLJ35794|FLJ39749	P28687	ring finger protein 168
18130	RNF219	0.783063	3.32356	2.97076	8.99509	6.85312	chr13	79188421	79233314	3534	-	NM_024546	protein_coding	C13orf7|DKFZp686A01276|DKFZp686N15250|DKFZp686O03173|FLJ13449|FLJ25774	P11931	ring finger protein 219
[truncated: 708 more rows]
